# Supplementary material for: Induced Proximity Approach Enables the Recombinant Production of Polyphosphorylated Silk Proteins with Improved Adhesiveness
Source: Biomacromolecules. 2025 Nov 25;26(12):8594–605. doi: 10.1021/acs.biomac.5c01431 (PMC12690576; doi:10.1021/acs.biomac.5c01431)
Supplement: Supplementary file 2 [file bm5c01431_si_002.xlsx]

## Sheet: Strength
2.5e-05
average	2.9607		3.13525		3.57464		3.22914		4.82194		4.30208
std	1.07545		0.94269		1.12995		1.11309		0.97593		0.852034
	ADF3		ADF3+MK		ADF3+MK-ST		ADF3 Ca		ADF3+MK-ST Ca		AgSp1+MK-ST
	0.810844		2.50052		1.87763		1.77604		4.23657		5.84484
	2.77409		2.84305		2.48207		1.92209		6.96009		3.66844
	2.52047		1.64924		1.68589		2.28707		5.57123		3.90765
	2.12257		2.49162		1.09747		1.22432		4.40938		4.23339
	2.01476		3.98799		4.15792		1.91251		5.05775		4.74887
	0.88866		2.51202		3.30168		2.36265		7.13789		4.05253
	5.01841		3.89931		3.37524		3.69237		6.10977		4.89451
	3.52367		4.67335		5.88344		3.34289		3.55484		3.06638
	3.2863		2.80286		5.8344		3.99919		4.28082
	2.61386		4.34902		3.27809		3.73349		3.9405
	3.40714		2.77882		3.45301		4.40008		4.17324
	1.57658				3.09332		2.43044		5.48323
	2.6946				3.7733		3.62081		4.19072
	3.42512				3.96208		2.85058		5.24369
	3.9244				2.13206		3.44375		4.35327
	3.86867				4.76768		4.46008		3.87155
	3.46521				3.79779		4.91044		3.79004
	3.27132				4.13228		4.23764		4.64875
	2.82016				3.23548		4.7473		4.67553
	3.52211				4.34213				5.58399
	4.62586				3.29178				4.4111
					2.15045				4.39868
					4.10976
					4.10976
					4.75917
					3.87848
					3.89621
					4.23144

## Sheet: ADF3
A	2.5e-05
max (N)		20.2711		69.3523		63.0117		53.0642		50.369		22.2165		125.46		88.0918		82.1574		65.3464		85.1784		39.4145		67.365		85.628		98.1101		96.7167		86.6302		81.783		70.5041		88.0528		115.647
strength (MPa)		0.810844		2.77409		2.52047		2.12257		2.01476		0.88866		5.01841		3.52367		3.2863		2.61386		3.40714		1.57658		2.6946		3.42512		3.9244		3.86867		3.46521		3.27132		2.82016		3.52211		4.62586
ave
2.9607		ADF3		ADF3		ADF3		ADF3		ADF3		ADF3		ADF3		ADF3		ADF3		ADF3		ADF3		ADF3		ADF3		ADF3		ADF3		ADF3		ADF3		ADF3		ADF3		ADF3		ADF3
std
1.07545
	0	0.1137	0	0.2403	0	0.1922	0	0.159	0	-0.1676	0	0.1561	0	0.4038	0	0.4394	0	0.5843	0	0.394	0	0.5211	0	-0.0968	0	0.4681	0	0.3366	0	0.5536	0	0.5891	0	0.4944	0	0.4403	0	0.2889	0	0.3097	0	0.579
	0	0.1241	0	0.218	0	0.2196	0	0.1322	0	-0.1846	0	0.168	0	0.4042	0	0.4172	0	0.5822	0	0.4062	0	0.4819	0	-0.0897	0	0.4841	0	0.3292	0	0.5377	0	0.6051	0	0.5214	0	0.4583	0	0.2996	0	0.2972	0	0.5615
	0	0.1585	0	0.2164	0	0.2329	0	0.1247	0	-0.1992	0	0.1602	0	0.3692	0	0.4105	0	0.5906	0	0.477	0	0.4495	0	-0.0791	0	0.4789	0	0.3071	0	0.5401	0	0.5816	0	0.5106	0	0.4471	0	0.2926	0	0.2814	0	0.5404
	0	0.1632	0	0.2189	0	0.2121	0	0.1531	0	-0.1797	0	0.1251	0	0.3482	0	0.438	0	0.5934	0	0.5265	0	0.4632	0	-0.045	0	0.456	0	0.2806	0	0.5686	0	0.5417	0	0.5064	0	0.4124	0	0.3029	0	0.3007	0	0.5393
	0.0001	0.1582	0.0001	0.2085	0.0001	0.2057	0.0001	0.1711	0.0001	-0.1273	0.0001	0.1116	0.0001	0.3425	0.0001	0.4636	0.0001	0.57	0.0001	0.5139	0.0001	0.4821	0.0001	-0.0222	0.0001	0.4274	0.0001	0.2817	0.0001	0.5909	0.0001	0.5264	0.0001	0.5311	0.0001	0.4036	0.0001	0.3006	0.0001	0.3245	0.0001	0.5711
	0.0001	0.1749	0.0001	0.233	0.0001	0.221	0.0001	0.1488	0.0001	-0.1101	0.0001	0.1259	0.0001	0.3475	0.0001	0.461	0.0001	0.5731	0.0001	0.503	0.0001	0.5022	0.0001	-0.0291	0.0001	0.4338	0.0001	0.313	0.0001	0.6148	0.0001	0.5226	0.0001	0.5281	0.0001	0.4081	0.0001	0.2904	0.0001	0.3244	0.0001	0.5904
	0.0001	0.1544	0.0002	0.2379	0.0002	0.2001	0.0002	0.1552	0.0001	-0.1301	0.0001	0.1391	0.0002	0.3759	0.0002	0.4747	0.0002	0.5935	0.0002	0.4866	0.0002	0.5379	0.0002	-0.024	0.0002	0.4396	0.0002	0.3438	0.0001	0.6195	0.0001	0.5568	0.0001	0.525	0.0001	0.4076	0.0001	0.2922	0.0001	0.3504	0.0001	0.5949
	0.0002	0.1285	0.0002	0.2353	0.0002	0.2059	0.0002	0.1482	0.0002	-0.1493	0.0002	0.1511	0.0002	0.404	0.0002	0.4714	0.0002	0.5866	0.0002	0.4539	0.0002	0.5322	0.0002	-0.0394	0.0002	0.4515	0.0002	0.3811	0.0002	0.5999	0.0002	0.5962	0.0002	0.5321	0.0002	0.4373	0.0002	0.2959	0.0002	0.3623	0.0002	0.5986
	0.0002	0.1574	0.0003	0.2698	0.0003	0.2306	0.0002	0.1419	0.0002	-0.1583	0.0002	0.1824	0.0002	0.4026	0.0002	0.464	0.0002	0.5905	0.0002	0.4477	0.0003	0.5239	0.0002	-0.0657	0.0003	0.4732	0.0002	0.3695	0.0002	0.6028	0.0002	0.6289	0.0002	0.5235	0.0002	0.4527	0.0002	0.3177	0.0002	0.3334	0.0002	0.5987
	0.0003	0.1526	0.0003	0.2899	0.0003	0.2503	0.0003	0.1582	0.0003	-0.1752	0.0003	0.1923	0.0003	0.3938	0.0003	0.455	0.0003	0.6249	0.0003	0.4777	0.0003	0.5277	0.0003	-0.068	0.0003	0.4881	0.0003	0.3416	0.0003	0.5957	0.0003	0.6019	0.0003	0.5168	0.0003	0.4389	0.0003	0.323	0.0003	0.3234	0.0003	0.5905
	0.0004	0.1252	0.0004	0.2622	0.0004	0.2306	0.0004	0.1777	0.0004	-0.1529	0.0004	0.1736	0.0004	0.405	0.0004	0.4678	0.0004	0.6316	0.0004	0.5037	0.0004	0.5214	0.0004	-0.0462	0.0004	0.4827	0.0004	0.3296	0.0004	0.5795	0.0004	0.5859	0.0003	0.5171	0.0003	0.4455	0.0003	0.3313	0.0004	0.3218	0.0003	0.5907
	0.0004	0.146	0.0005	0.2603	0.0004	0.2331	0.0004	0.1705	0.0004	-0.129	0.0004	0.1734	0.0004	0.3912	0.0004	0.4834	0.0004	0.6303	0.0004	0.5062	0.0005	0.5114	0.0004	-0.0167	0.0004	0.4915	0.0004	0.3339	0.0004	0.5971	0.0004	0.5622	0.0004	0.5073	0.0004	0.4647	0.0004	0.3302	0.0004	0.3266	0.0004	0.5936
	0.0005	0.1844	0.0005	0.2645	0.0005	0.2417	0.0005	0.1728	0.0005	-0.1203	0.0005	0.1827	0.0005	0.3917	0.0005	0.4915	0.0005	0.6439	0.0005	0.5356	0.0006	0.5212	0.0005	0.0086	0.0005	0.4953	0.0005	0.3413	0.0005	0.6346	0.0005	0.5461	0.0005	0.5244	0.0005	0.4573	0.0005	0.3405	0.0005	0.3263	0.0005	0.5929
	0.0006	0.1856	0.0006	0.2688	0.0006	0.2318	0.0006	0.176	0.0006	-0.1198	0.0006	0.1942	0.0006	0.4194	0.0006	0.5202	0.0006	0.658	0.0006	0.5677	0.0007	0.5585	0.0006	0.0181	0.0006	0.5063	0.0006	0.3535	0.0006	0.6476	0.0006	0.5525	0.0006	0.557	0.0006	0.447	0.0006	0.3539	0.0006	0.3639	0.0006	0.6162
	0.0007	0.1802	0.0007	0.2898	0.0007	0.2437	0.0007	0.1643	0.0006	-0.0956	0.0007	0.2164	0.0007	0.4674	0.0007	0.5286	0.0006	0.6605	0.0006	0.5529	0.0008	0.5954	0.0007	0.0224	0.0007	0.5265	0.0007	0.3711	0.0007	0.6614	0.0007	0.5899	0.0007	0.5873	0.0006	0.4763	0.0006	0.3548	0.0007	0.39	0.0006	0.6542
	0.0008	0.1982	0.0009	0.3608	0.0008	0.2576	0.0008	0.1733	0.0007	-0.0868	0.0008	0.2484	0.0008	0.5035	0.0008	0.5414	0.0007	0.6835	0.0007	0.5419	0.0009	0.6386	0.0008	0.0216	0.0008	0.5474	0.0008	0.4118	0.0008	0.6723	0.0008	0.6211	0.0008	0.6034	0.0007	0.4973	0.0007	0.3546	0.0008	0.4023	0.0007	0.6618
	0.0009	0.1999	0.001	0.412	0.0009	0.2686	0.0009	0.2078	0.0008	-0.1031	0.0009	0.2675	0.001	0.5617	0.0009	0.585	0.0009	0.7016	0.0009	0.5683	0.0011	0.6893	0.0009	0.0241	0.0009	0.5599	0.0009	0.4552	0.0009	0.6684	0.0009	0.6593	0.0009	0.6365	0.0009	0.5147	0.0009	0.3867	0.0009	0.4397	0.0009	0.6672
	0.0011	0.2201	0.0013	0.464	0.0011	0.3051	0.001	0.2498	0.0009	-0.0781	0.001	0.2961	0.0012	0.6625	0.0011	0.6384	0.001	0.742	0.001	0.6109	0.0013	0.7084	0.0011	0.0552	0.0011	0.6022	0.0011	0.5006	0.0011	0.6904	0.0011	0.7133	0.0011	0.6683	0.0011	0.5712	0.001	0.4409	0.0011	0.4699	0.001	0.7046
	0.0013	0.2842	0.0017	0.5894	0.0013	0.3749	0.0012	0.2664	0.0011	-0.0346	0.0012	0.4037	0.0015	0.7874	0.0013	0.712	0.0012	0.8346	0.0013	0.6872	0.0015	0.7328	0.0014	0.1385	0.0014	0.701	0.0014	0.5471	0.0013	0.7574	0.0013	0.7659	0.0013	0.7117	0.0013	0.6392	0.0013	0.5214	0.0013	0.5081	0.0013	0.7646
	0.0016	0.3666	0.0021	0.74	0.0016	0.4409	0.0015	0.3267	0.0013	0.0264	0.0015	0.5382	0.0019	0.9558	0.0017	0.8506	0.0015	0.9595	0.0016	0.8252	0.0017	0.7756	0.0017	0.2778	0.0018	0.8322	0.0017	0.6297	0.0016	0.8367	0.0017	0.8347	0.0017	0.8503	0.0016	0.7356	0.0016	0.6264	0.0016	0.612	0.0016	0.8393
	0.002	0.4844	0.0026	0.8733	0.002	0.4997	0.0019	0.421	0.0016	0.1217	0.0019	0.6923	0.0023	1.1277	0.0021	1.0582	0.0019	1.1234	0.002	0.9783	0.0019	0.8291	0.0022	0.4332	0.0022	0.9848	0.0021	0.7691	0.0021	0.9553	0.0021	0.9431	0.0021	1.0234	0.002	0.9012	0.002	0.7598	0.002	0.768	0.002	0.9688
	0.0024	0.6006	0.003	1.0342	0.0024	0.586	0.0023	0.4881	0.002	0.2789	0.0024	0.8954	0.0027	1.278	0.0026	1.2705	0.0023	1.3162	0.0024	1.1306	0.0022	0.9242	0.0026	0.5888	0.0026	1.1325	0.0025	0.9187	0.0025	1.0928	0.0025	1.0535	0.0025	1.1452	0.0024	1.0564	0.0024	0.8931	0.0024	0.9227	0.0024	1.1392
	0.0028	0.6744	0.0034	1.1949	0.0028	0.6652	0.0028	0.5919	0.0023	0.4286	0.0028	1.0944	0.0031	1.4326	0.003	1.4677	0.0027	1.5046	0.0028	1.278	0.0025	1.0386	0.0029	0.7241	0.003	1.2681	0.0029	1.0533	0.0028	1.2145	0.0029	1.1502	0.0028	1.2776	0.0028	1.1691	0.0028	1.0255	0.0028	1.0557	0.0029	1.2915
	0.0032	0.7697	0.0038	1.3195	0.0032	0.7516	0.0032	0.7112	0.0027	0.5715	0.0031	1.2822	0.0034	1.606	0.0034	1.6542	0.0031	1.6757	0.0032	1.4285	0.0029	1.1302	0.0033	0.8524	0.0033	1.3867	0.0033	1.1834	0.0032	1.3011	0.0032	1.2782	0.0032	1.4177	0.0031	1.2721	0.0031	1.1525	0.0031	1.1711	0.0033	1.4385
	0.0036	0.8942	0.0042	1.4321	0.0035	0.8561	0.0035	0.7699	0.003	0.7025	0.0035	1.4668	0.0038	1.7671	0.0038	1.8251	0.0034	1.8364	0.0036	1.5356	0.0032	1.2358	0.0037	0.9671	0.0037	1.5155	0.0037	1.3193	0.0036	1.3868	0.0036	1.3888	0.0035	1.5041	0.0034	1.4021	0.0035	1.2684	0.0035	1.2681	0.0037	1.5747
	0.004	0.9802	0.0046	1.5715	0.0039	0.9535	0.0039	0.8294	0.0034	0.8176	0.0039	1.6596	0.0042	1.9058	0.0042	1.988	0.0038	1.9953	0.004	1.6711	0.0037	1.3812	0.0041	1.0706	0.0041	1.6463	0.004	1.4442	0.0039	1.4857	0.004	1.4842	0.0039	1.6064	0.0038	1.5155	0.0038	1.3979	0.0038	1.3894	0.0041	1.6649
	0.0044	1.0531	0.005	1.6689	0.0043	1.0235	0.0043	0.9187	0.0037	0.9419	0.0043	1.8366	0.0046	2.0731	0.0046	2.1531	0.0041	2.1792	0.0044	1.8394	0.0041	1.4834	0.0045	1.1817	0.0045	1.7892	0.0044	1.5461	0.0043	1.5658	0.0044	1.5722	0.0043	1.7514	0.0042	1.6473	0.0042	1.5407	0.0042	1.524	0.0044	1.7702
	0.0048	1.1768	0.0054	1.7834	0.0048	1.0986	0.0048	1.0026	0.0041	1.095	0.0047	2.0008	0.005	2.2413	0.005	2.3322	0.0045	2.3619	0.0049	1.9853	0.0044	1.5528	0.005	1.3364	0.005	1.9606	0.0048	1.6567	0.0047	1.669	0.0048	1.6713	0.0047	1.8804	0.0046	1.803	0.0046	1.6863	0.0046	1.6466	0.0048	1.875
	0.0053	1.2907	0.0059	1.9365	0.0052	1.2015	0.0052	1.0745	0.0045	1.2677	0.0051	2.2281	0.0054	2.3883	0.0054	2.4827	0.0049	2.5207	0.0053	2.1534	0.0046	1.6134	0.0054	1.5032	0.0054	2.1125	0.0053	1.7896	0.0051	1.8096	0.0052	1.7285	0.0051	2.0104	0.005	1.947	0.005	1.825	0.005	1.7794	0.0052	1.9837
	0.0058	1.3733	0.0063	2.0529	0.0056	1.2895	0.0056	1.176	0.0049	1.4352	0.0055	2.4479	0.0059	2.5596	0.0058	2.6555	0.0053	2.6892	0.0057	2.3086	0.0048	1.6676	0.0059	1.6648	0.0059	2.2651	0.0057	1.922	0.0056	1.9344	0.0056	1.7922	0.0055	2.1712	0.0054	2.0683	0.0055	1.9686	0.0054	1.923	0.0056	2.1124
	0.0063	1.4987	0.0067	2.159	0.0061	1.3679	0.0061	1.2744	0.0054	1.6124	0.006	2.6559	0.0063	2.7353	0.0062	2.8407	0.0057	2.8587	0.0062	2.4481	0.0051	1.7319	0.0064	1.8144	0.0063	2.422	0.0062	2.0663	0.006	2.0475	0.006	1.8992	0.006	2.3168	0.0058	2.2028	0.0059	2.0882	0.0058	2.0581	0.0061	2.2651
	0.0068	1.6172	0.0072	2.3144	0.0066	1.4879	0.0065	1.3496	0.0059	1.7907	0.0065	2.8683	0.0068	2.9108	0.0067	3.0258	0.0061	3.0251	0.0067	2.5901	0.0053	1.8179	0.0069	1.9585	0.0068	2.5648	0.0066	2.2334	0.0065	2.1637	0.0065	1.9885	0.0064	2.4635	0.0063	2.3505	0.0063	2.2162	0.0063	2.1934	0.0065	2.3967
	0.0073	1.6968	0.0077	2.4545	0.0071	1.6028	0.007	1.4443	0.0064	1.9632	0.0069	3.0984	0.0072	3.0955	0.0071	3.1965	0.0066	3.2249	0.0072	2.7674	0.0055	1.894	0.0074	2.0992	0.0073	2.7136	0.0071	2.3787	0.0069	2.2701	0.007	2.078	0.0069	2.6058	0.0067	2.4942	0.0068	2.3772	0.0067	2.3526	0.0069	2.514
	0.0079	1.8044	0.0081	2.5688	0.0076	1.6752	0.0075	1.5526	0.0069	2.1139	0.0074	3.3127	0.0077	3.2875	0.0076	3.3941	0.007	3.4397	0.0077	2.9637	0.0058	1.9643	0.0078	2.248	0.0078	2.8855	0.0076	2.5225	0.0074	2.3694	0.0074	2.1937	0.0074	2.7461	0.0072	2.667	0.0073	2.5422	0.0072	2.4933	0.0074	2.6464
	0.0084	1.9363	0.0086	2.7151	0.0081	1.7694	0.008	1.6439	0.0074	2.2985	0.0079	3.5306	0.0082	3.4574	0.008	3.5823	0.0075	3.6347	0.0082	3.1375	0.0062	2.0592	0.0083	2.3853	0.0083	3.0679	0.0081	2.6551	0.0079	2.4933	0.0079	2.2615	0.0079	2.8991	0.0077	2.8494	0.0078	2.7047	0.0077	2.6156	0.0078	2.7576
	0.0089	2.0256	0.0091	2.8448	0.0086	1.881	0.0085	1.7187	0.0079	2.482	0.0084	3.7831	0.0087	3.6214	0.0085	3.761	0.0079	3.8237	0.0088	3.322	0.0065	2.1681	0.0088	2.5409	0.0088	3.2298	0.0086	2.7805	0.0084	2.6165	0.0084	2.278	0.0084	3.0652	0.0082	3.0101	0.0083	2.862	0.0082	2.7611	0.0083	2.8636
	0.0095	2.1193	0.0096	2.9553	0.0091	1.9662	0.009	1.8118	0.0084	2.6622	0.0089	4.0335	0.0092	3.7861	0.009	3.9553	0.0084	4.0207	0.0093	3.5021	0.0069	2.27	0.0093	2.7064	0.0093	3.3817	0.0091	2.9289	0.0089	2.7314	0.0089	2.308	0.0089	3.2143	0.0087	3.1508	0.0087	3.0201	0.0086	2.911	0.0088	2.9967
	0.01	2.2185	0.0101	3.0947	0.0097	2.0637	0.0095	1.9093	0.009	2.841	0.0095	4.2696	0.0097	3.976	0.0095	4.1466	0.0089	4.2099	0.0098	3.6647	0.0073	2.4052	0.0099	2.8712	0.0098	3.534	0.0096	3.1032	0.0094	2.8781	0.0094	2.3265	0.0094	3.3655	0.0092	3.3246	0.0093	3.1923	0.0091	3.0494	0.0093	3.1275
	0.0105	2.2728	0.0107	3.2701	0.0102	2.192	0.0101	1.996	0.0095	3.0262	0.01	4.5058	0.0102	4.147	0.01	4.3049	0.0094	4.3943	0.0104	3.8391	0.0078	2.5418	0.0104	3.01	0.0103	3.6899	0.0101	3.2521	0.0099	3.0276	0.0099	2.338	0.0099	3.5323	0.0097	3.481	0.0098	3.3528	0.0096	3.214	0.0097	3.265
	0.0111	2.3596	0.0112	3.3896	0.0108	2.2839	0.0106	2.1308	0.0101	3.1937	0.0106	4.7516	0.0107	4.3137	0.0105	4.4929	0.0099	4.6001	0.0109	4.0191	0.0082	2.686	0.0109	3.1532	0.0109	3.8544	0.0106	3.4011	0.0104	3.1456	0.0104	2.3663	0.0104	3.7	0.0102	3.6344	0.0103	3.508	0.0101	3.3882	0.0102	3.4338
	0.0116	2.4581	0.0117	3.5212	0.0113	2.3696	0.0111	2.255	0.0106	3.3762	0.0111	4.9929	0.0112	4.4984	0.011	4.6931	0.0104	4.8342	0.0114	4.185	0.0088	2.8601	0.0114	3.2874	0.0114	3.9995	0.0111	3.5497	0.0109	3.2541	0.0109	2.3851	0.011	3.8413	0.0107	3.8052	0.0108	3.6677	0.0106	3.5235	0.0107	3.5983
	0.0121	2.5091	0.0122	3.6867	0.0119	2.4858	0.0117	2.3402	0.0112	3.5641	0.0117	5.2443	0.0118	4.6887	0.0115	4.8546	0.0109	5.0536	0.012	4.3393	0.0093	3.0248	0.0119	3.4269	0.0119	4.1511	0.0117	3.6975	0.0114	3.3976	0.0115	2.3882	0.0115	4.0072	0.0113	3.9856	0.0114	3.8406	0.0112	3.6538	0.0113	3.7323
	0.0126	2.555	0.0128	3.8297	0.0124	2.5868	0.0123	2.4391	0.0118	3.7445	0.0123	5.4984	0.0123	4.8431	0.012	5.0299	0.0114	5.2623	0.0125	4.5214	0.0099	3.1847	0.0124	3.5611	0.0124	4.3316	0.0122	3.841	0.012	3.5158	0.012	2.3882	0.012	4.1748	0.0118	4.1416	0.0119	4.0098	0.0117	3.8066	0.0118	3.8537
	0.0131	2.6269	0.0133	3.9382	0.013	2.6671	0.0128	2.5564	0.0124	3.9208	0.0128	5.7532	0.0128	5.0271	0.0125	5.2365	0.012	5.4736	0.013	4.705	0.0104	3.3433	0.0129	3.6981	0.013	4.5124	0.0127	3.9929	0.0125	3.6372	0.0125	2.3956	0.0126	4.3092	0.0124	4.3077	0.0124	4.1656	0.0122	3.9647	0.0123	3.9935
	0.0136	2.6891	0.0139	4.0783	0.0136	2.7535	0.0134	2.6406	0.0129	4.1134	0.0134	6.0031	0.0133	5.2251	0.013	5.4317	0.0125	5.6742	0.0136	4.862	0.011	3.505	0.0135	3.8383	0.0135	4.6512	0.0133	4.1291	0.013	3.7739	0.0131	2.3987	0.0131	4.4569	0.0129	4.4714	0.013	4.3314	0.0128	4.1152	0.0128	4.1174
	0.0141	2.7309	0.0144	4.2161	0.0141	2.8638	0.014	2.7114	0.0135	4.3052	0.014	6.2785	0.0139	5.3909	0.0136	5.5765	0.0131	5.8894	0.0141	5.0315	0.0116	3.6661	0.014	3.9787	0.014	4.8155	0.0138	4.2434	0.0136	3.9006	0.0136	2.3761	0.0137	4.6211	0.0135	4.6347	0.0135	4.5052	0.0133	4.2817	0.0134	4.2378
	0.0146	2.7905	0.015	4.3388	0.0147	2.9236	0.0145	2.833	0.0141	4.4714	0.0146	6.5241	0.0144	5.5556	0.0141	5.7477	0.0136	6.1185	0.0146	5.1832	0.0122	3.8198	0.0145	4.1271	0.0145	4.97	0.0143	4.3995	0.0141	4.0256	0.0141	2.3983	0.0142	4.7619	0.014	4.8058	0.0141	4.6655	0.0139	4.4406	0.0139	4.4054
	0.015	2.8338	0.0155	4.4882	0.0152	2.9865	0.0151	2.9424	0.0147	4.6429	0.0152	6.7525	0.015	5.7349	0.0147	5.9416	0.0142	6.3483	0.0151	5.3254	0.0128	4.0187	0.0151	4.2557	0.0151	5.1095	0.0149	4.5681	0.0147	4.18	0.0147	2.4208	0.0147	4.9231	0.0146	4.9835	0.0146	4.8149	0.0144	4.5836	0.0144	4.5627
	0.0155	2.8311	0.016	4.6428	0.0157	3.0721	0.0156	3.0221	0.0153	4.8058	0.0158	6.9988	0.0155	5.9234	0.0152	6.1112	0.0148	6.5646	0.0156	5.4681	0.0135	4.2014	0.0156	4.3799	0.0156	5.2546	0.0154	4.7033	0.0152	4.3152	0.0152	2.4146	0.0153	5.0974	0.0151	5.1271	0.0152	4.9726	0.015	4.7411	0.015	4.7241
	0.016	2.8746	0.0165	4.7609	0.0162	3.1296	0.0161	3.1219	0.0159	4.9723	0.0164	7.2475	0.0161	6.1066	0.0158	6.2891	0.0153	6.7852	0.0161	5.6398	0.0141	4.3532	0.0161	4.5175	0.0161	5.3921	0.016	4.8495	0.0157	4.4189	0.0157	2.4331	0.0158	5.2266	0.0157	5.2786	0.0157	5.1203	0.0156	4.9007	0.0155	4.8618
	0.0165	2.9311	0.017	4.874	0.0168	3.1911	0.0166	3.21	0.0165	5.1294	0.0169	7.474	0.0166	6.2938	0.0163	6.4658	0.0159	7.01	0.0166	5.7943	0.0147	4.5432	0.0166	4.6664	0.0166	5.5402	0.0165	4.9915	0.0163	4.5404	0.0163	2.4312	0.0163	5.3449	0.0162	5.4581	0.0162	5.2756	0.0161	5.0306	0.016	4.9686
	0.017	2.9546	0.0175	4.9912	0.0173	3.2776	0.0172	3.2771	0.017	5.3046	0.0175	7.7153	0.0171	6.4707	0.0168	6.6282	0.0165	7.2187	0.0171	5.9361	0.0154	4.7292	0.0172	4.7966	0.0172	5.6879	0.017	5.1096	0.0168	4.6763	0.0168	2.4024	0.0168	5.4955	0.0167	5.6107	0.0168	5.4231	0.0167	5.1799	0.0166	5.0959
	0.0175	2.978	0.018	5.1111	0.0178	3.3389	0.0177	3.3679	0.0175	5.4595	0.018	7.9328	0.0177	6.6224	0.0174	6.7681	0.017	7.4288	0.0176	6.0963	0.016	4.8826	0.0177	4.9181	0.0177	5.8534	0.0175	5.2292	0.0174	4.7908	0.0173	2.4141	0.0174	5.6376	0.0173	5.7601	0.0173	5.5668	0.0172	5.3293	0.0171	5.24
	0.0181	3.0375	0.0186	5.238	0.0183	3.3682	0.0182	3.4759	0.0181	5.5847	0.0186	8.1491	0.0182	6.7893	0.0179	6.9203	0.0175	7.639	0.018	6.2405	0.0166	5.0506	0.0182	5.0371	0.0182	6.0134	0.0181	5.368	0.0179	4.9212	0.0178	2.4417	0.0179	5.7544	0.0178	5.9146	0.0178	5.7001	0.0177	5.46	0.0176	5.3903
	0.0186	3.0738	0.0191	5.3795	0.0188	3.448	0.0187	3.554	0.0186	5.7388	0.0191	8.342	0.0187	6.9748	0.0184	7.0818	0.0181	7.8336	0.0185	6.3665	0.0172	5.2081	0.0187	5.1718	0.0187	6.1584	0.0186	5.4718	0.0184	5.0563	0.0184	2.4191	0.0184	5.8944	0.0183	6.0497	0.0183	5.8316	0.0183	5.5727	0.0182	5.5106
	0.0191	3.1179	0.0196	5.5066	0.0193	3.5309	0.0192	3.631	0.0191	5.8908	0.0196	8.5337	0.0192	7.1365	0.019	7.2334	0.0186	8.0284	0.019	6.4997	0.0178	5.3405	0.0192	5.3052	0.0192	6.2945	0.0191	5.578	0.0189	5.1568	0.0189	2.4293	0.0189	6.0368	0.0188	6.1777	0.0188	5.9595	0.0188	5.7175	0.0187	5.6391
	0.0196	3.1642	0.0201	5.6061	0.0198	3.5586	0.0196	3.7309	0.0196	6.0042	0.0201	8.7152	0.0198	7.3059	0.0195	7.3726	0.0192	8.2423	0.0195	6.6475	0.0183	5.48	0.0197	5.4127	0.0197	6.4271	0.0196	5.7162	0.0194	5.2685	0.0194	2.468	0.0194	6.1496	0.0193	6.327	0.0193	6.0904	0.0193	5.8556	0.0192	5.7801
	0.0201	3.1775	0.0206	5.7283	0.0203	3.6105	0.0201	3.8007	0.0201	6.1278	0.0206	8.8879	0.0203	7.4892	0.02	7.5248	0.0197	8.4444	0.02	6.8007	0.0189	5.6582	0.0202	5.5026	0.0202	6.5441	0.0201	5.8396	0.0199	5.3902	0.0199	2.4667	0.0199	6.2825	0.0198	6.4696	0.0198	6.2274	0.0198	5.9767	0.0197	5.8968
	0.0206	3.2025	0.0211	5.8586	0.0208	3.6881	0.0206	3.8546	0.0206	6.2632	0.021	9.0646	0.0208	7.6508	0.0205	7.6748	0.0202	8.6284	0.0204	6.9324	0.0195	5.7908	0.0207	5.5917	0.0207	6.6806	0.0206	5.9393	0.0204	5.4925	0.0204	2.4433	0.0204	6.4006	0.0203	6.5997	0.0203	6.3602	0.0203	6.1025	0.0203	6.0055
	0.0212	3.2671	0.0216	5.9542	0.0213	3.697	0.0211	3.9545	0.0211	6.3889	0.0215	9.2526	0.0214	7.8032	0.0211	7.8229	0.0207	8.8083	0.0209	7.0817	0.02	5.9143	0.0212	5.7026	0.0212	6.8182	0.0211	6.0511	0.0209	5.586	0.0209	2.4558	0.0209	6.5042	0.0208	6.7381	0.0208	6.4789	0.0208	6.2067	0.0208	6.1346
	0.0217	3.3126	0.0221	6.0724	0.0218	3.7446	0.0216	4.05	0.0215	6.5006	0.022	9.4137	0.0219	7.9932	0.0216	7.9765	0.0212	8.9924	0.0214	7.2179	0.0205	6.0668	0.0217	5.8087	0.0217	6.9342	0.0216	6.1693	0.0214	5.7092	0.0214	2.4667	0.0214	6.64	0.0213	6.8712	0.0213	6.5984	0.0213	6.2929	0.0213	6.2459
	0.0222	3.3369	0.0226	6.2081	0.0223	3.8363	0.0221	4.1032	0.022	6.6234	0.0224	9.5869	0.0224	8.1734	0.0221	8.105	0.0218	9.1674	0.0219	7.3519	0.021	6.1825	0.0222	5.9046	0.0222	7.0744	0.0221	6.2588	0.0219	5.8245	0.0219	2.4583	0.0219	6.7902	0.0218	6.9928	0.0218	6.7157	0.0218	6.418	0.0217	6.3526
	0.0227	3.38	0.0231	6.3035	0.0227	3.8834	0.0225	4.1986	0.0225	6.74	0.0229	9.7791	0.023	8.3287	0.0227	8.2241	0.0223	9.3663	0.0223	7.4982	0.0216	6.3026	0.0227	5.9942	0.0227	7.1948	0.0226	6.3556	0.0224	5.934	0.0224	2.484	0.0224	6.9054	0.0223	7.1336	0.0223	6.8413	0.0223	6.5394	0.0222	6.4656
	0.0233	3.4172	0.0236	6.3961	0.0232	3.9253	0.023	4.2868	0.0229	6.8417	0.0234	9.9642	0.0235	8.5067	0.0232	8.3487	0.0228	9.5663	0.0228	7.6438	0.0221	6.4463	0.0232	6.0985	0.0232	7.3164	0.0231	6.4762	0.0229	6.0594	0.0229	2.4643	0.0229	7.0106	0.0228	7.2757	0.0228	6.9474	0.0228	6.6414	0.0227	6.5718
	0.0238	3.4278	0.0241	6.5395	0.0237	3.9969	0.0235	4.3414	0.0234	6.9736	0.0238	10.1261	0.0241	8.6694	0.0237	8.4788	0.0233	9.7371	0.0233	7.7612	0.0225	6.56	0.0237	6.2063	0.0237	7.439	0.0236	6.5675	0.0234	6.1701	0.0234	2.4385	0.0234	7.143	0.0233	7.3887	0.0233	7.0654	0.0233	6.7503	0.0232	6.6818
	0.0243	3.4561	0.0246	6.655	0.0242	4.0425	0.024	4.4292	0.0239	7.1023	0.0243	10.2834	0.0246	8.8414	0.0242	8.6077	0.0238	9.916	0.0238	7.8932	0.023	6.6748	0.0242	6.3107	0.0242	7.5324	0.0241	6.663	0.0239	6.2644	0.0239	2.4531	0.0239	7.259	0.0237	7.4859	0.0238	7.1712	0.0238	6.8502	0.0237	6.7977
	0.0248	3.5054	0.0251	6.7571	0.0247	4.0578	0.0244	4.5342	0.0243	7.2086	0.0248	10.4603	0.0251	8.9985	0.0247	8.7423	0.0243	10.1161	0.0243	8.055	0.0235	6.7968	0.0247	6.3866	0.0247	7.6354	0.0246	6.7834	0.0244	6.3708	0.0244	2.4726	0.0243	7.3526	0.0242	7.6193	0.0243	7.2919	0.0243	6.9344	0.0242	6.9022
	0.0254	3.5283	0.0256	6.8879	0.0252	4.1557	0.0249	4.5945	0.0248	7.3284	0.0252	10.615	0.0257	9.1733	0.0253	8.8692	0.0249	10.3212	0.0248	8.1986	0.024	6.904	0.0252	6.4764	0.0252	7.7652	0.0251	6.8722	0.0249	6.4796	0.0248	2.4603	0.0248	7.4533	0.0247	7.7455	0.0248	7.42	0.0248	7.0348	0.0247	6.9808
	0.0259	3.5747	0.0261	7.0118	0.0256	4.2354	0.0254	4.6559	0.0253	7.4425	0.0257	10.7729	0.0262	9.3463	0.0258	9.0065	0.0254	10.4717	0.0253	8.343	0.0245	7.0036	0.0256	6.578	0.0257	7.886	0.0256	6.9526	0.0253	6.5679	0.0253	2.4743	0.0253	7.5594	0.0252	7.8652	0.0253	7.5426	0.0253	7.1462	0.0252	7.0844
	0.0264	3.6322	0.0266	7.0866	0.0261	4.279	0.0259	4.761	0.0257	7.5447	0.0262	10.9615	0.0267	9.5181	0.0263	9.1211	0.0259	10.655	0.0258	8.5005	0.0249	7.1219	0.0261	6.6816	0.0261	7.9988	0.026	7.0406	0.0258	6.6713	0.0258	2.4958	0.0258	7.6611	0.0257	7.9884	0.0258	7.6529	0.0258	7.2251	0.0257	7.1971
	0.027	3.6303	0.0271	7.2086	0.0266	4.3254	0.0264	4.8484	0.0262	7.6548	0.0266	11.1348	0.0273	9.6934	0.0269	9.2434	0.0264	10.8618	0.0263	8.6266	0.0254	7.2451	0.0266	6.7776	0.0266	8.127	0.0265	7.1368	0.0263	6.7868	0.0263	2.4933	0.0263	7.7899	0.0261	8.1085	0.0262	7.7594	0.0262	7.3184	0.0262	7.2886
	0.0275	3.6569	0.0276	7.3457	0.0271	4.3949	0.0269	4.8998	0.0267	7.7676	0.0271	11.2808	0.0278	9.8701	0.0274	9.3847	0.0269	11.05	0.0268	8.7655	0.0259	7.3436	0.0271	6.8635	0.0271	8.2552	0.027	7.234	0.0268	6.8885	0.0268	2.4769	0.0268	7.9185	0.0266	8.2265	0.0267	7.8754	0.0267	7.4344	0.0266	7.3858
	0.028	3.7162	0.0281	7.4222	0.0276	4.4388	0.0274	4.9838	0.0271	7.8816	0.0276	11.4529	0.0284	10.0149	0.0279	9.5047	0.0275	11.2402	0.0273	8.929	0.0263	7.4695	0.0276	6.9497	0.0276	8.3538	0.0275	7.3418	0.0273	6.9956	0.0273	2.4893	0.0273	8.0251	0.0271	8.3637	0.0272	8.0029	0.0272	7.5271	0.0272	7.5093
	0.0286	3.7382	0.0286	7.5229	0.0281	4.4808	0.0279	5.0805	0.0276	7.9683	0.0281	11.6373	0.0289	10.1868	0.0284	9.6239	0.028	11.431	0.0279	9.0834	0.0268	7.5881	0.0281	7.0536	0.0281	8.4671	0.028	7.4324	0.0278	7.1153	0.0278	2.4998	0.0278	8.1647	0.0276	8.4934	0.0277	8.1074	0.0277	7.6094	0.0277	7.6134
	0.0291	3.763	0.0291	7.6682	0.0286	4.5678	0.0284	5.1595	0.0281	8.0801	0.0285	11.7836	0.0294	10.3623	0.029	9.773	0.0285	11.6057	0.0284	9.2249	0.0273	7.6857	0.0286	7.1436	0.0287	8.5731	0.0285	7.4985	0.0283	7.2188	0.0283	2.5042	0.0283	8.2879	0.0281	8.5995	0.0282	8.2053	0.0282	7.7228	0.0282	7.724
	0.0296	3.8215	0.0296	7.7716	0.0291	4.6274	0.0289	5.2524	0.0286	8.1981	0.029	11.9483	0.03	10.5199	0.0295	9.9073	0.029	11.7935	0.0289	9.3673	0.0277	7.7917	0.0292	7.2352	0.0292	8.6846	0.029	7.5953	0.0288	7.3101	0.0288	2.5328	0.0289	8.3954	0.0286	8.7452	0.0287	8.3097	0.0287	7.805	0.0287	7.8348
	0.0301	3.8592	0.0301	7.8496	0.0296	4.6721	0.0294	5.3538	0.029	8.2954	0.0295	12.1221	0.0305	10.6848	0.03	10.0152	0.0296	11.9824	0.0294	9.5274	0.0282	7.9131	0.0297	7.3262	0.0297	8.8014	0.0295	7.7097	0.0293	7.4203	0.0293	2.5412	0.0294	8.5108	0.0292	8.8967	0.0292	8.4337	0.0292	7.8864	0.0292	7.9082
	0.0306	3.8529	0.0306	7.9767	0.0301	4.7616	0.03	5.4134	0.0295	8.4007	0.0299	12.2883	0.031	10.8612	0.0305	10.1253	0.0301	12.1703	0.0299	9.6643	0.0287	8.0047	0.0302	7.4167	0.0302	8.9214	0.03	7.7952	0.0298	7.5296	0.0298	2.5224	0.0299	8.6181	0.0297	9.0086	0.0298	8.5473	0.0298	8.0058	0.0297	7.9937
	0.0311	3.8746	0.0311	8.0893	0.0306	4.8181	0.0305	5.4942	0.03	8.5335	0.0304	12.4408	0.0315	11.0046	0.031	10.246	0.0306	12.3328	0.0305	9.806	0.0291	8.0975	0.0307	7.5108	0.0307	9.0182	0.0305	7.8606	0.0303	7.6365	0.0303	2.5523	0.0304	8.7161	0.0302	9.1381	0.0303	8.6746	0.0303	8.1209	0.0302	8.0926
	0.0316	3.9185	0.0316	8.1902	0.0311	4.8447	0.031	5.6003	0.0305	8.639	0.0309	12.6114	0.032	11.1298	0.0316	10.3589	0.0311	12.5125	0.031	9.9627	0.0296	8.2076	0.0312	7.6111	0.0312	9.1454	0.0311	7.9527	0.0308	7.7661	0.0308	2.579	0.031	8.832	0.0308	9.2834	0.0308	8.7993	0.0308	8.2133	0.0307	8.1916
	0.0321	3.923	0.0321	8.3148	0.0317	4.9215	0.0315	5.6728	0.0309	8.7422	0.0314	12.7713	0.0325	11.2789	0.0321	10.4726	0.0316	12.7053	0.0315	10.1172	0.0301	8.297	0.0317	7.7075	0.0317	9.2594	0.0316	8.0451	0.0314	7.8766	0.0313	2.5821	0.0315	8.972	0.0313	9.4078	0.0313	8.9129	0.0313	8.3266	0.0313	8.2947
	0.0325	3.944	0.0327	8.4244	0.0322	5.0048	0.032	5.7385	0.0314	8.8618	0.0319	12.9281	0.033	11.4405	0.0326	10.6005	0.0321	12.8836	0.032	10.2459	0.0306	8.4048	0.0323	7.797	0.0323	9.3548	0.0321	8.1276	0.0319	7.9821	0.0319	2.5892	0.032	9.0741	0.0318	9.5386	0.0318	9.0116	0.0318	8.4222	0.0318	8.4074
	0.033	3.9607	0.0332	8.5321	0.0327	5.0429	0.0325	5.836	0.0319	8.987	0.0323	13.0915	0.0335	11.5853	0.0331	10.7048	0.0326	13.0614	0.0326	10.4102	0.031	8.5284	0.0328	7.8812	0.0328	9.4647	0.0326	8.2241	0.0324	8.101	0.0324	2.596	0.0325	9.1676	0.0324	9.6666	0.0323	9.123	0.0324	8.4897	0.0323	8.5001
	0.0334	3.95	0.0337	8.6564	0.0332	5.1157	0.0331	5.9345	0.0324	9.1046	0.0328	13.2585	0.034	11.7343	0.0336	10.801	0.0332	13.2456	0.0331	10.5728	0.0315	8.6293	0.0333	7.9721	0.0333	9.5962	0.0332	8.331	0.033	8.2161	0.0329	2.5794	0.033	9.2925	0.0329	9.8032	0.0329	9.2367	0.0329	8.5873	0.0328	8.5918
	0.0339	3.987	0.0342	8.7887	0.0337	5.2036	0.0336	6.0083	0.0329	9.209	0.0334	13.4222	0.0345	11.9011	0.0341	10.921	0.0337	13.4165	0.0336	10.7183	0.032	8.7169	0.0339	8.0585	0.0339	9.7062	0.0337	8.4022	0.0335	8.2902	0.0335	2.5604	0.0336	9.4058	0.0334	9.9214	0.0334	9.3575	0.0334	8.7104	0.0334	8.6972
	0.0343	4.0375	0.0348	8.8751	0.0343	5.2308	0.0341	6.1047	0.0334	9.3245	0.0339	13.5901	0.035	12.0631	0.0346	11.0107	0.0342	13.5736	0.0342	10.8654	0.0325	8.8247	0.0344	8.1682	0.0344	9.8216	0.0342	8.4785	0.034	8.3973	0.034	2.5822	0.0341	9.5083	0.034	10.0567	0.0339	9.4678	0.034	8.8001	0.0339	8.8101
	0.0348	4.0543	0.0353	8.9823	0.0348	5.2903	0.0347	6.1901	0.034	9.443	0.0344	13.7568	0.0354	12.1872	0.0351	11.0933	0.0347	13.7591	0.0347	11.0222	0.033	8.9125	0.0349	8.2628	0.0349	9.9425	0.0347	8.5739	0.0346	8.5288	0.0345	2.5746	0.0346	9.6204	0.0345	10.1905	0.0344	9.5701	0.0345	8.875	0.0344	8.8892
	0.0352	4.0665	0.0359	9.1268	0.0353	5.3958	0.0352	6.2598	0.0345	9.5396	0.0349	13.9202	0.0359	12.3327	0.0356	11.1973	0.0352	13.936	0.0353	11.1491	0.0335	9.0193	0.0354	8.3369	0.0355	10.0433	0.0353	8.6631	0.0351	8.6261	0.035	2.5726	0.0351	9.7333	0.035	10.2974	0.035	9.6857	0.035	8.982	0.0349	8.9776
	0.0357	4.1099	0.0364	9.2483	0.0359	5.4441	0.0358	6.343	0.035	9.6702	0.0354	14.0852	0.0364	12.479	0.0361	11.3139	0.0357	14.1032	0.0358	11.2949	0.034	9.13	0.0359	8.4279	0.036	10.1484	0.0358	8.7498	0.0356	8.7203	0.0356	2.6022	0.0357	9.8293	0.0356	10.4186	0.0355	9.7993	0.0356	9.0963	0.0355	9.0733
	0.0361	4.1278	0.037	9.3467	0.0364	5.4883	0.0363	6.4438	0.0355	9.7878	0.0359	14.2372	0.0369	12.6028	0.0365	11.3994	0.0362	14.279	0.0363	11.4532	0.0345	9.2375	0.0365	8.5243	0.0365	10.2698	0.0363	8.8235	0.0361	8.8322	0.0361	2.6442	0.0362	9.937	0.0361	10.5404	0.036	9.9146	0.0361	9.1746	0.036	9.1559
	0.0366	4.1456	0.0375	9.4769	0.0369	5.5697	0.0368	6.5182	0.0361	9.8959	0.0364	14.3936	0.0374	12.7463	0.037	11.4873	0.0366	14.4687	0.0369	11.5862	0.035	9.3291	0.037	8.6146	0.037	10.3605	0.0368	8.906	0.0367	8.9404	0.0366	2.6736	0.0367	10.0354	0.0366	10.6488	0.0365	10.0272	0.0366	9.2896	0.0365	9.2304
	0.037	4.2015	0.038	9.5907	0.0375	5.6472	0.0374	6.6074	0.0366	10.0143	0.037	14.5315	0.0378	12.9005	0.0375	11.5978	0.0371	14.6323	0.0374	11.7195	0.0356	9.4417	0.0375	8.697	0.0376	10.4667	0.0373	8.9906	0.0372	9.0245	0.0371	2.7101	0.0372	10.1256	0.0371	10.7623	0.037	10.1359	0.0371	9.3767	0.037	9.3378
	0.0375	4.2299	0.0386	9.6809	0.038	5.6718	0.0379	6.7121	0.0371	10.1315	0.0375	14.6782	0.0383	13.0487	0.038	11.6838	0.0376	14.7825	0.0379	11.8681	0.0361	9.5477	0.038	8.7701	0.0381	10.5738	0.0378	9.0872	0.0377	9.1288	0.0377	2.717	0.0377	10.241	0.0376	10.8906	0.0376	10.2424	0.0376	9.4413	0.0375	9.4027
	0.038	4.2334	0.0391	9.8042	0.0385	5.7305	0.0384	6.777	0.0376	10.2225	0.038	14.8204	0.0388	13.1715	0.0384	11.7628	0.0381	14.9688	0.0384	12.0086	0.0366	9.6254	0.0385	8.8395	0.0386	10.6718	0.0384	9.1607	0.0382	9.2367	0.0382	2.7177	0.0382	10.347	0.0381	11.0029	0.0381	10.3505	0.0382	9.536	0.038	9.4811
	0.0385	4.2994	0.0396	9.9249	0.039	5.805	0.0389	6.8277	0.0381	10.3318	0.0385	14.9502	0.0393	13.3168	0.0389	11.8691	0.0386	15.1375	0.0389	12.1278	0.0372	9.7312	0.039	8.9314	0.0391	10.7731	0.0389	9.2255	0.0387	9.3065	0.0387	2.7335	0.0387	10.4272	0.0386	11.1152	0.0386	10.4637	0.0387	9.6308	0.0385	9.5872
	0.039	4.3295	0.0401	10.0036	0.0395	5.8398	0.0394	6.9215	0.0386	10.4366	0.039	15.0733	0.0397	13.4733	0.0394	11.9574	0.0391	15.2879	0.0395	12.2705	0.0377	9.8451	0.0395	9.0312	0.0396	10.8783	0.0394	9.2984	0.0392	9.3966	0.0392	2.7599	0.0392	10.5339	0.0392	11.2373	0.0391	10.5629	0.0392	9.7105	0.039	9.6651
	0.0395	4.335	0.0406	10.0988	0.04	5.8921	0.0399	7.0117	0.0391	10.5332	0.0395	15.1997	0.0402	13.6106	0.0399	12.0411	0.0396	15.464	0.04	12.4162	0.0383	9.9435	0.04	9.1228	0.0401	10.9714	0.0399	9.3735	0.0397	9.493	0.0397	2.745	0.0397	10.6448	0.0397	11.3296	0.0396	10.6608	0.0397	9.8045	0.0395	9.7415
	0.04	4.3765	0.0411	10.2281	0.0405	5.9667	0.0404	7.0734	0.0396	10.6404	0.04	15.3174	0.0407	13.7541	0.0403	12.1516	0.0401	15.6443	0.0405	12.542	0.0389	10.0461	0.0405	9.2019	0.0406	11.0605	0.0404	9.4496	0.0402	9.5725	0.0402	2.7592	0.0402	10.7501	0.0402	11.4371	0.0401	10.7591	0.0401	9.8997	0.04	9.8365
	0.0406	4.4056	0.0416	10.3096	0.041	6.0177	0.0409	7.1435	0.0401	10.7541	0.0405	15.4213	0.0412	13.9198	0.0408	12.2755	0.0405	15.7889	0.041	12.6775	0.0394	10.1474	0.041	9.2734	0.041	11.1483	0.0408	9.5356	0.0407	9.6469	0.0407	2.7853	0.0407	10.8333	0.0407	11.5662	0.0406	10.8581	0.0406	9.9742	0.0405	9.925
	0.0411	4.4214	0.0421	10.38	0.0414	6.0613	0.0414	7.2318	0.0406	10.8615	0.041	15.5321	0.0417	14.0653	0.0413	12.3878	0.041	15.9705	0.0415	12.8162	0.04	10.2223	0.0415	9.3403	0.0415	11.2348	0.0413	9.6157	0.0412	9.7296	0.0412	2.7768	0.0412	10.9237	0.0411	11.6683	0.0411	10.9472	0.0411	10.0425	0.0409	9.9914
	0.0416	4.4612	0.0425	10.4814	0.0419	6.1259	0.0419	7.2763	0.0411	10.9518	0.0416	15.6447	0.0422	14.2116	0.0418	12.4968	0.0416	16.1656	0.042	12.935	0.0405	10.2998	0.042	9.4307	0.042	11.321	0.0418	9.6767	0.0417	9.7967	0.0417	2.7747	0.0417	11.0147	0.0416	11.7653	0.0416	11.0446	0.0416	10.1191	0.0414	10.0586
	0.0422	4.4965	0.043	10.5776	0.0424	6.189	0.0424	7.3281	0.0416	11.0535	0.0421	15.7553	0.0428	14.402	0.0423	12.6226	0.0421	16.332	0.0426	13.0545	0.0411	10.3975	0.0425	9.5107	0.0425	11.4286	0.0424	9.7287	0.0422	9.8868	0.0422	2.8164	0.0422	11.1062	0.0421	11.8964	0.0421	11.149	0.0421	10.2005	0.0419	10.1436
	0.0427	4.5204	0.0435	10.655	0.0429	6.2149	0.0428	7.421	0.0422	11.159	0.0426	15.8643	0.0433	14.5459	0.0429	12.7275	0.0426	16.5151	0.0431	13.186	0.0416	10.4848	0.043	9.6071	0.043	11.5269	0.0429	9.8138	0.0427	9.9808	0.0427	2.8542	0.0427	11.2273	0.0427	12.0093	0.0426	11.2705	0.0426	10.2815	0.0424	10.2249
	0.0433	4.561	0.0439	10.7709	0.0434	6.2755	0.0433	7.5079	0.0427	11.2524	0.0431	15.9888	0.0438	14.6906	0.0434	12.8386	0.0431	16.7133	0.0436	13.3236	0.0421	10.5602	0.0435	9.6964	0.0436	11.6292	0.0434	9.8953	0.0432	10.0656	0.0433	2.882	0.0432	11.3339	0.0432	12.1048	0.0431	11.3915	0.0431	10.389	0.0429	10.3069
	0.0438	4.6131	0.0444	10.8649	0.0438	6.3374	0.0438	7.5716	0.0432	11.3787	0.0437	16.0779	0.0444	14.8735	0.0439	12.9653	0.0437	16.8945	0.0441	13.4447	0.0427	10.6523	0.0441	9.7884	0.0441	11.7392	0.0439	9.9927	0.0437	10.1433	0.0438	2.9225	0.0438	11.4194	0.0437	12.2321	0.0436	11.5037	0.0436	10.4801	0.0435	10.4055
	0.0443	4.6251	0.0449	10.9367	0.0443	6.3641	0.0443	7.6538	0.0437	11.5023	0.0442	16.1865	0.0449	15.0419	0.0445	13.0797	0.0442	17.0737	0.0446	13.584	0.0432	10.7179	0.0446	9.8954	0.0446	11.8399	0.0445	10.0941	0.0442	10.2444	0.0443	2.9854	0.0443	11.5335	0.0442	12.3618	0.0441	11.602	0.0442	10.559	0.044	10.4951
	0.0449	4.6413	0.0453	11.0272	0.0448	6.4223	0.0447	7.7387	0.0443	11.5974	0.0447	16.3082	0.0454	15.1833	0.045	13.1893	0.0448	17.2685	0.0451	13.6991	0.0437	10.7826	0.0452	9.9888	0.0452	11.953	0.045	10.1832	0.0448	10.3282	0.0449	3.0389	0.0449	11.6478	0.0448	12.4586	0.0447	11.6971	0.0447	10.6695	0.0445	10.5832
	0.0454	4.6949	0.0458	11.1253	0.0453	6.5068	0.0452	7.7829	0.0448	11.699	0.0453	16.4094	0.046	15.3537	0.0456	13.3275	0.0453	17.4457	0.0456	13.8189	0.0443	10.8694	0.0458	10.0797	0.0457	12.0694	0.0456	10.2675	0.0453	10.404	0.0455	3.1053	0.0454	11.7398	0.0453	12.5635	0.0452	11.8218	0.0453	10.7743	0.0451	10.6979
	0.0459	4.7213	0.0462	11.2038	0.0457	6.5457	0.0456	7.8568	0.0454	11.8018	0.0458	16.5075	0.0465	15.5226	0.0461	13.4634	0.0459	17.6151	0.0461	13.9353	0.0448	10.9424	0.0463	10.1744	0.0463	12.1771	0.0462	10.3663	0.0459	10.5052	0.046	3.1971	0.0459	11.8544	0.0459	12.6984	0.0458	11.9312	0.0458	10.8438	0.0456	10.791
	0.0465	4.7404	0.0467	11.2976	0.0462	6.5918	0.0461	7.9465	0.0459	11.9238	0.0464	16.6102	0.0471	15.6779	0.0467	13.5681	0.0464	17.8147	0.0465	14.0577	0.0453	10.9964	0.0469	10.288	0.0468	12.2887	0.0467	10.4778	0.0464	10.5949	0.0466	3.2713	0.0465	11.974	0.0464	12.8169	0.0463	12.043	0.0464	10.9728	0.0462	10.8827
	0.047	4.7937	0.0472	11.41	0.0467	6.6627	0.0466	7.9832	0.0464	12.032	0.0469	16.7118	0.0476	15.8272	0.0472	13.6885	0.0469	18.0083	0.047	14.1613	0.0458	11.0836	0.0475	10.3937	0.0474	12.4225	0.0473	10.5722	0.047	10.6546	0.0472	3.3408	0.047	12.0656	0.047	12.945	0.0469	12.1623	0.047	11.1039	0.0467	10.9828
	0.0476	4.8136	0.0477	11.4981	0.0471	6.6986	0.047	8.034	0.047	12.1276	0.0475	16.8058	0.0481	15.9961	0.0478	13.8195	0.0475	18.1788	0.0475	14.2708	0.0463	11.1357	0.048	10.4884	0.048	12.5339	0.0479	10.6491	0.0475	10.7383	0.0477	3.4443	0.0476	12.1797	0.0476	13.0946	0.0474	12.2868	0.0475	11.1883	0.0473	11.0908
	0.0481	4.7959	0.0482	11.5882	0.0476	6.7447	0.0475	8.1275	0.0476	12.253	0.048	16.9079	0.0487	16.1439	0.0483	13.9407	0.048	18.3572	0.048	14.3976	0.0468	11.1834	0.0486	10.5781	0.0485	12.6402	0.0484	10.7454	0.0481	10.8349	0.0483	3.5175	0.0482	12.2929	0.0481	13.2037	0.048	12.4038	0.0481	11.2964	0.0479	11.1851
	0.0486	4.823	0.0487	11.7055	0.0481	6.8385	0.048	8.2057	0.0481	12.36	0.0486	17.0358	0.0492	16.2889	0.0489	14.0481	0.0486	18.5536	0.0484	14.5143	0.0473	11.258	0.0492	10.6659	0.0491	12.7411	0.049	10.8337	0.0486	10.9185	0.0489	3.5682	0.0487	12.3967	0.0487	13.317	0.0485	12.519	0.0487	11.409	0.0485	11.2962
	0.0492	4.8809	0.0492	11.7963	0.0486	6.8855	0.0485	8.2647	0.0487	12.461	0.0491	17.1455	0.0497	16.4621	0.0494	14.1549	0.0491	18.7351	0.0489	14.6152	0.0479	11.3282	0.0497	10.7592	0.0497	12.8369	0.0496	10.9102	0.0492	10.9945	0.0495	3.639	0.0492	12.4871	0.0492	13.4335	0.0491	12.6319	0.0492	11.4849	0.049	11.409
	0.0497	4.8991	0.0497	11.8761	0.0491	6.9182	0.0489	8.3585	0.0492	12.5877	0.0497	17.2459	0.0502	16.6143	0.05	14.2863	0.0496	18.9014	0.0493	14.7183	0.0484	11.3697	0.0503	10.8472	0.0502	12.9365	0.0501	10.9956	0.0498	11.0805	0.05	3.7036	0.0498	12.5955	0.0498	13.5408	0.0496	12.7282	0.0498	11.5884	0.0496	11.5052
	0.0502	4.9368	0.0502	11.9889	0.0496	6.99	0.0494	8.4346	0.0498	12.7042	0.0503	17.3552	0.0508	16.7311	0.0505	14.3969	0.0502	19.0862	0.0498	14.8216	0.0489	11.4446	0.0508	10.9297	0.0508	13.0568	0.0507	11.0807	0.0503	11.1512	0.0506	3.7609	0.0503	12.6953	0.0503	13.6362	0.0502	12.8254	0.0503	11.6958	0.0502	11.5977
	0.0507	4.9672	0.0507	12.1034	0.0501	7.0661	0.0499	8.483	0.0504	12.7997	0.0508	17.4606	0.0513	16.8941	0.051	14.5017	0.0507	19.2641	0.0502	14.9041	0.0494	11.5305	0.0513	10.9996	0.0513	13.1599	0.0512	11.1523	0.0509	11.2227	0.0511	3.8567	0.0509	12.7835	0.0509	13.7533	0.0507	12.9449	0.0509	11.7852	0.0507	11.7017
	0.0513	4.945	0.0512	12.1761	0.0506	7.0941	0.0504	8.5655	0.0509	12.922	0.0514	17.5644	0.0518	17.062	0.0515	14.6058	0.0512	19.4297	0.0507	14.9941	0.0499	11.5784	0.0518	11.0727	0.0518	13.2441	0.0517	11.2463	0.0514	11.293	0.0517	3.9469	0.0514	12.8983	0.0514	13.8786	0.0513	13.0454	0.0514	11.8563	0.0513	11.7842
	0.0518	4.9899	0.0517	12.3076	0.0511	7.1399	0.0509	8.6526	0.0515	13.0187	0.0519	17.6696	0.0523	17.1986	0.0521	14.7021	0.0517	19.6137	0.0511	15.1102	0.0504	11.6257	0.0523	11.1443	0.0523	13.3482	0.0523	11.3232	0.0519	11.3423	0.0522	3.9927	0.0519	12.9991	0.0519	13.9689	0.0518	13.14	0.0519	11.9548	0.0518	11.868
	0.0523	5.1083	0.0522	12.4257	0.0517	7.2217	0.0514	8.7174	0.052	13.0937	0.0525	17.7676	0.0528	17.3412	0.0526	14.8105	0.0522	19.7854	0.0516	15.216	0.051	11.7031	0.0528	11.2254	0.0528	13.444	0.0527	11.3615	0.0525	11.397	0.0527	4.0739	0.0524	13.0789	0.0525	14.0763	0.0523	13.2326	0.0524	12.0423	0.0524	11.9487
	0.0528	5.1827	0.0528	12.5108	0.0522	7.2854	0.0519	8.7849	0.0525	13.1875	0.053	17.8299	0.0533	17.4874	0.053	14.9055	0.0527	19.9396	0.052	15.3005	0.0515	11.765	0.0533	11.2732	0.0533	13.5191	0.0532	11.4279	0.053	11.4863	0.0532	4.1589	0.0529	13.1687	0.0529	14.1742	0.0528	13.3368	0.0529	12.1096	0.0529	12.0263
	0.0533	5.2534	0.0533	12.5921	0.0527	7.3318	0.0525	8.8798	0.0531	13.3061	0.0535	17.9145	0.0538	17.6164	0.0535	14.9942	0.0532	20.0971	0.0524	15.3979	0.052	11.819	0.0537	11.336	0.0538	13.5973	0.0537	11.4934	0.0535	11.5542	0.0537	4.2136	0.0533	13.2471	0.0534	14.248	0.0533	13.4314	0.0534	12.1752	0.0534	12.1014
	0.0538	5.3506	0.0538	12.7145	0.0532	7.4024	0.053	8.951	0.0536	13.3972	0.054	18.0047	0.0543	17.7542	0.054	15.0671	0.0537	20.2574	0.0529	15.4935	0.0525	11.8916	0.0542	11.4067	0.0542	13.679	0.0541	11.5392	0.0539	11.5811	0.0541	4.2843	0.0538	13.2997	0.0539	14.3346	0.0538	13.5181	0.0538	12.2283	0.0538	12.1669
	0.0543	5.4283	0.0544	12.8169	0.0538	7.4747	0.0535	9.0097	0.0541	13.4756	0.0545	18.0666	0.0547	17.9087	0.0545	15.1684	0.0542	20.4028	0.0533	15.5812	0.053	11.9504	0.0546	11.4659	0.0547	13.7466	0.0546	11.5852	0.0544	11.6443	0.0546	4.3607	0.0543	13.3723	0.0543	14.4319	0.0542	13.5906	0.0543	12.2857	0.0543	12.2377
	0.0548	5.5068	0.0549	12.8969	0.0543	7.5237	0.054	9.1052	0.0546	13.5621	0.0549	18.1397	0.0552	18.0426	0.0549	15.2727	0.0547	20.5516	0.0538	15.6946	0.0535	11.9947	0.055	11.5098	0.0551	13.8178	0.055	11.6519	0.0549	11.6988	0.055	4.425	0.0547	13.4634	0.0548	14.5096	0.0547	13.6745	0.0547	12.354	0.0548	12.2895
	0.0553	5.6199	0.0554	13.0254	0.0548	7.5895	0.0546	9.1798	0.055	13.6488	0.0554	18.2259	0.0557	18.1656	0.0554	15.3401	0.0551	20.7217	0.0543	15.8193	0.054	12.0723	0.0555	11.562	0.0555	13.8894	0.0554	11.687	0.0553	11.7383	0.0554	4.49	0.0552	13.5409	0.0552	14.5866	0.0551	13.7462	0.0552	12.4285	0.0552	12.3511
	0.0558	5.7248	0.056	13.1156	0.0553	7.6549	0.0551	9.247	0.0555	13.7057	0.0559	18.3133	0.0562	18.2987	0.0559	15.4139	0.0556	20.886	0.0548	15.9155	0.0545	12.1266	0.0559	11.6186	0.056	13.9334	0.0558	11.7273	0.0558	11.8097	0.0559	4.577	0.0556	13.6249	0.0557	14.6741	0.0556	13.8269	0.0556	12.477	0.0556	12.4206
	0.0563	5.7858	0.0565	13.1876	0.0558	7.6919	0.0556	9.3345	0.0559	13.7904	0.0563	18.3846	0.0566	18.4348	0.0563	15.5124	0.0561	21.0107	0.0553	16.0159	0.055	12.1823	0.0563	11.6767	0.0564	14.0111	0.0563	11.789	0.0562	11.8741	0.0563	4.6224	0.0561	13.7024	0.0561	14.7779	0.056	13.9106	0.056	12.5485	0.0561	12.4686
	0.0568	5.8835	0.057	13.3095	0.0564	7.752	0.0561	9.4143	0.0564	13.8681	0.0568	18.4412	0.0571	18.5481	0.0568	15.6053	0.0566	21.1483	0.0558	16.1478	0.0556	12.2623	0.0567	11.747	0.0568	14.0937	0.0567	11.8447	0.0566	11.8932	0.0567	4.6698	0.0565	13.7693	0.0565	14.8479	0.0564	13.9864	0.0565	12.6289	0.0565	12.5249
	0.0573	5.9695	0.0575	13.4214	0.0569	7.8178	0.0567	9.4647	0.0569	13.9404	0.0572	18.5001	0.0576	18.6755	0.0573	15.6772	0.057	21.3098	0.0563	16.2519	0.0561	12.3193	0.0572	11.8062	0.0573	14.1599	0.0571	11.8941	0.0571	11.9299	0.0571	4.7705	0.057	13.8386	0.057	14.9183	0.0569	14.0663	0.0569	12.6861	0.0569	12.5854
	0.0577	6.0436	0.058	13.4848	0.0574	7.8556	0.0572	9.5488	0.0573	14.0228	0.0577	18.5672	0.058	18.8109	0.0577	15.7564	0.0575	21.463	0.0568	16.3633	0.0566	12.3606	0.0576	11.8678	0.0577	14.2412	0.0575	11.9537	0.0575	12.003	0.0576	4.8422	0.0574	13.9258	0.0574	15.0023	0.0573	14.149	0.0573	12.7428	0.0574	12.6462
	0.0582	6.1558	0.0585	13.5698	0.0579	7.8915	0.0577	9.6466	0.0577	14.1093	0.0581	18.6333	0.0585	18.9382	0.0581	15.8448	0.0579	21.6012	0.0573	16.4863	0.0571	12.4312	0.058	11.9249	0.0581	14.3185	0.058	12.0239	0.058	12.0528	0.058	4.9027	0.0579	13.9826	0.0579	15.0884	0.0578	14.2429	0.0578	12.825	0.0578	12.7024
	0.0587	6.2502	0.059	13.6842	0.0584	7.9693	0.0582	9.717	0.0582	14.1744	0.0586	18.6993	0.0589	19.0457	0.0586	15.9233	0.0584	21.74	0.0579	16.6012	0.0576	12.5097	0.0585	11.9803	0.0586	14.4094	0.0584	12.078	0.0584	12.099	0.0584	4.995	0.0583	14.0572	0.0583	15.1782	0.0582	14.3341	0.0582	12.8961	0.0583	12.7872
	0.0592	6.3013	0.0595	13.7524	0.0589	8.0301	0.0587	9.7887	0.0586	14.2444	0.059	18.7715	0.0593	19.1731	0.059	16.0186	0.0588	21.8594	0.0584	16.7079	0.0581	12.5462	0.0589	12.0518	0.059	14.4802	0.0589	12.1467	0.0589	12.1559	0.0589	5.0687	0.0588	14.1695	0.0588	15.2587	0.0587	14.3904	0.0587	12.9472	0.0587	12.8593
	0.0596	6.3706	0.06	13.8394	0.0594	8.0684	0.0592	9.8708	0.0591	14.3193	0.0594	18.8345	0.0598	19.2925	0.0595	16.1052	0.0593	21.9971	0.059	16.8276	0.0586	12.6143	0.0594	12.1402	0.0595	14.5668	0.0593	12.2213	0.0593	12.2073	0.0593	5.124	0.0592	14.2583	0.0592	15.3306	0.0591	14.4582	0.0591	13.0268	0.0591	12.9207
	0.0601	6.4726	0.0605	13.9411	0.0598	8.1094	0.0597	9.9283	0.0595	14.3853	0.0599	18.8995	0.0602	19.404	0.0599	16.1695	0.0597	22.1469	0.0595	16.9464	0.0591	12.6931	0.0598	12.2177	0.0599	14.6341	0.0598	12.2765	0.0598	12.247	0.0598	5.2061	0.0597	14.3147	0.0597	15.4071	0.0596	14.5311	0.0596	13.1039	0.0596	13.0011
	0.0606	6.5421	0.061	14.0081	0.0603	8.1688	0.0602	9.9806	0.0599	14.4605	0.0603	18.9723	0.0607	19.5446	0.0604	16.242	0.0601	22.29	0.0601	17.0387	0.0596	12.7311	0.0603	12.2848	0.0604	14.7047	0.0602	12.328	0.0602	12.3149	0.0602	5.3163	0.0601	14.4095	0.0602	15.5193	0.06	14.6262	0.06	13.1683	0.06	13.072
	0.0611	6.6219	0.0614	14.0728	0.0608	8.2136	0.0607	10.0727	0.0604	14.5432	0.0607	19.035	0.0611	19.6969	0.0608	16.3335	0.0606	22.4215	0.0607	17.1457	0.0601	12.7885	0.0608	12.3558	0.0609	14.7955	0.0607	12.4134	0.0607	12.3827	0.0607	5.3834	0.0606	14.4859	0.0606	15.6245	0.0605	14.7199	0.0605	13.2528	0.0605	13.134
	0.0615	6.712	0.0619	14.1851	0.0613	8.2814	0.0612	10.1413	0.0608	14.6229	0.0612	19.0965	0.0616	19.8163	0.0613	16.4155	0.061	22.5476	0.0612	17.2719	0.0606	12.8631	0.0612	12.4389	0.0613	14.8779	0.0612	12.4884	0.0612	12.4317	0.0611	5.4621	0.0611	14.5572	0.0611	15.7008	0.0609	14.8042	0.061	13.332	0.061	13.2077
	0.062	6.7706	0.0624	14.2954	0.0618	8.3539	0.0617	10.1891	0.0612	14.6981	0.0616	19.1805	0.062	19.9303	0.0617	16.5007	0.0615	22.6881	0.0618	17.3644	0.0611	12.9044	0.0617	12.4983	0.0618	14.9507	0.0616	12.5522	0.0616	12.4827	0.0616	5.5684	0.0615	14.6607	0.0616	15.7936	0.0614	14.8805	0.0614	13.3953	0.0614	13.2919
	0.0625	6.8367	0.0629	14.3477	0.0623	8.3925	0.0622	10.2696	0.0617	14.772	0.0621	19.2739	0.0625	20.0663	0.0622	16.5959	0.0619	22.8256	0.0624	17.4587	0.0616	12.9575	0.0622	12.5732	0.0623	15.0545	0.0621	12.6309	0.0621	12.5548	0.0621	5.6311	0.062	14.7525	0.062	15.8735	0.0619	14.9867	0.0619	13.4701	0.0619	13.3608
	0.063	6.9354	0.0634	14.4398	0.0628	8.4327	0.0627	10.3459	0.0622	14.8511	0.0626	19.3451	0.063	20.1808	0.0626	16.6788	0.0624	22.9756	0.0629	17.5735	0.0621	13.0197	0.0627	12.6462	0.0627	15.1383	0.0626	12.7003	0.0626	12.615	0.0626	5.7041	0.0625	14.82	0.0625	15.9461	0.0624	15.0804	0.0624	13.5599	0.0624	13.4409
	0.0635	7.0032	0.064	14.5558	0.0633	8.4923	0.0632	10.3956	0.0626	14.9288	0.063	19.4355	0.0634	20.2938	0.0631	16.7702	0.0628	23.1422	0.0635	17.6866	0.0625	13.0625	0.0632	12.7291	0.0632	15.223	0.0631	12.7601	0.0631	12.6796	0.063	5.8036	0.063	14.9142	0.063	16.0622	0.0629	15.1885	0.0629	13.6472	0.0629	13.5288
	0.0639	7.0634	0.0645	14.6416	0.0638	8.5572	0.0637	10.4833	0.0631	15.0131	0.0635	19.528	0.0639	20.432	0.0636	16.8729	0.0633	23.2847	0.0641	17.7701	0.063	13.1043	0.0637	12.8219	0.0637	15.331	0.0636	12.8453	0.0636	12.755	0.0635	5.8951	0.0635	14.9995	0.0635	16.1541	0.0634	15.2865	0.0634	13.7342	0.0634	13.6087
	0.0644	7.1737	0.065	14.7254	0.0643	8.6003	0.0642	10.5954	0.0636	15.1015	0.064	19.617	0.0644	20.5778	0.0641	16.9764	0.0638	23.4054	0.0646	17.8605	0.0635	13.1628	0.0642	12.9097	0.0642	15.4192	0.0641	12.9278	0.0641	12.8092	0.064	5.984	0.0639	15.0639	0.0639	16.2317	0.0639	15.3802	0.0639	13.8369	0.0638	13.6849
	0.0649	7.2468	0.0656	14.8305	0.0649	8.6712	0.0648	10.6748	0.0641	15.2111	0.0645	19.7242	0.0649	20.7118	0.0645	17.0582	0.0643	23.5721	0.0652	17.9468	0.0639	13.209	0.0647	12.9953	0.0647	15.5211	0.0647	13.0059	0.0646	12.8697	0.0645	6.0939	0.0644	15.151	0.0644	16.3427	0.0644	15.4872	0.0644	13.9107	0.0644	13.7808
	0.0654	7.297	0.0661	14.9276	0.0654	8.7453	0.0653	10.7336	0.0646	15.2959	0.0651	19.819	0.0654	20.8637	0.065	17.152	0.0648	23.7482	0.0657	18.0131	0.0644	13.2437	0.0652	13.084	0.0653	15.6296	0.0652	13.1101	0.0651	12.954	0.0651	6.1965	0.0649	15.2647	0.0649	16.4458	0.0649	15.5905	0.0649	13.9829	0.0649	13.8599
	0.0658	7.3584	0.0667	15.0184	0.066	8.7852	0.0659	10.8208	0.0651	15.3942	0.0656	19.8816	0.0659	21.0131	0.0655	17.2661	0.0652	23.8935	0.0663	18.1048	0.0649	13.3231	0.0658	13.1612	0.0658	15.7357	0.0657	13.1967	0.0656	13.0238	0.0656	6.2668	0.0654	15.3592	0.0655	16.5259	0.0654	15.692	0.0655	14.0901	0.0654	13.9402
	0.0663	7.4526	0.0673	15.1454	0.0665	8.8435	0.0665	10.8984	0.0656	15.4917	0.0661	19.9766	0.0664	21.1524	0.0661	17.3783	0.0658	24.0657	0.0668	18.1918	0.0654	13.3832	0.0663	13.2517	0.0663	15.8388	0.0663	13.2706	0.0662	13.0769	0.0661	6.3564	0.0659	15.4478	0.066	16.6302	0.066	15.7971	0.066	14.1973	0.0659	14.0527
	0.0668	7.522	0.0678	15.2387	0.0671	8.9178	0.067	10.9639	0.0662	15.5867	0.0666	20.0891	0.067	21.293	0.0666	17.4625	0.0663	24.2484	0.0673	18.2444	0.0658	13.4321	0.0669	13.3388	0.0669	15.9436	0.0668	13.3734	0.0667	13.1589	0.0667	6.482	0.0665	15.5563	0.0665	16.7551	0.0665	15.8984	0.0665	14.2768	0.0665	14.1551
	0.0673	7.5937	0.0684	15.3312	0.0677	8.9628	0.0676	11.0583	0.0667	15.6743	0.0672	20.1865	0.0675	21.4519	0.0671	17.5703	0.0668	24.4008	0.0678	18.3007	0.0664	13.5107	0.0674	13.4265	0.0674	16.0378	0.0674	13.4585	0.0672	13.2389	0.0673	6.5841	0.067	15.6534	0.067	16.8562	0.0671	16.0048	0.0671	14.3934	0.067	14.2476
	0.0677	7.6705	0.069	15.4471	0.0682	9.0323	0.0681	11.1568	0.0672	15.7673	0.0677	20.2716	0.068	21.6092	0.0676	17.6945	0.0673	24.5658	0.0683	18.3782	0.0669	13.5997	0.068	13.5135	0.0679	16.1373	0.068	13.5341	0.0678	13.2986	0.0678	6.6726	0.0675	15.7357	0.0676	16.9605	0.0676	16.1004	0.0676	14.4746	0.0675	14.363
	0.0682	7.7237	0.0695	15.5459	0.0688	9.1108	0.0687	11.2182	0.0677	15.8546	0.0682	20.3713	0.0686	21.7429	0.0682	17.7863	0.0679	24.7446	0.0688	18.4492	0.0674	13.6658	0.0685	13.597	0.0685	16.248	0.0685	13.6199	0.0684	13.3803	0.0684	6.7728	0.0681	15.8519	0.0681	17.0833	0.0682	16.1985	0.0682	14.5548	0.0681	14.4636
	0.0687	7.7831	0.0701	15.6196	0.0693	9.1586	0.0692	11.2967	0.0683	15.9413	0.0688	20.4743	0.0691	21.8817	0.0687	17.8783	0.0684	24.9191	0.0693	18.5136	0.068	13.7297	0.0691	13.6882	0.069	16.3538	0.0691	13.7141	0.0689	13.4702	0.0689	6.8669	0.0686	15.9573	0.0686	17.1935	0.0687	16.298	0.0687	14.6655	0.0687	14.5478
	0.0692	7.8565	0.0706	15.7234	0.0699	9.2159	0.0698	11.3683	0.0688	16.0471	0.0693	20.5463	0.0696	22.0363	0.0692	18.0082	0.0689	25.0876	0.0698	18.5809	0.0685	13.802	0.0696	13.7784	0.0696	16.4224	0.0696	13.7986	0.0695	13.5374	0.0695	6.9566	0.0692	16.0522	0.0692	17.2741	0.0692	16.3938	0.0693	14.7673	0.0692	14.6491
	0.0697	7.9129	0.0712	15.8292	0.0704	9.287	0.0703	11.4252	0.0693	16.1461	0.0698	20.6376	0.0702	22.1804	0.0698	18.1091	0.0695	25.2888	0.0703	18.6435	0.069	13.8586	0.0701	13.8493	0.0701	16.5035	0.0702	13.8685	0.07	13.5935	0.07	7.0541	0.0697	16.1719	0.0697	17.3917	0.0698	16.4945	0.0698	14.8628	0.0698	14.7538
	0.0702	7.9762	0.0717	15.8915	0.071	9.3451	0.0709	11.4933	0.0699	16.2328	0.0703	20.7439	0.0707	22.3275	0.0703	18.2042	0.07	25.4645	0.0708	18.6959	0.0696	13.9261	0.0707	13.9358	0.0706	16.6062	0.0707	13.9585	0.0705	13.6748	0.0706	7.1469	0.0703	16.2665	0.0703	17.5097	0.0703	16.5779	0.0704	14.9674	0.0703	14.836
	0.0707	8.0448	0.0722	15.9678	0.0715	9.3825	0.0714	11.589	0.0704	16.3277	0.0709	20.8277	0.0713	22.4921	0.0709	18.3435	0.0706	25.6196	0.0713	18.7768	0.0701	14.0188	0.0712	14.0235	0.0711	16.6933	0.0712	14.0264	0.0711	13.7154	0.0711	7.2268	0.0708	16.3488	0.0708	17.6115	0.0708	16.674	0.0709	15.0578	0.0709	14.9237
	0.0712	8.0837	0.0727	16.0664	0.072	9.4197	0.0719	11.6458	0.0709	16.4166	0.0714	20.905	0.0718	22.6349	0.0714	18.4678	0.0712	25.7918	0.0718	18.8599	0.0707	14.0856	0.0717	14.0993	0.0717	16.7958	0.0717	14.071	0.0716	13.781	0.0716	7.3109	0.0714	16.4632	0.0714	17.7218	0.0713	16.7839	0.0715	15.1363	0.0715	15.0292
	0.0717	8.1337	0.0732	16.1412	0.0725	9.48	0.0724	11.6987	0.0714	16.4883	0.0719	20.9989	0.0724	22.7558	0.072	18.5474	0.0717	25.9792	0.0723	18.9122	0.0712	14.1493	0.0722	14.1756	0.0722	16.8924	0.0722	14.1419	0.0721	13.8594	0.0722	7.3982	0.0719	16.5587	0.0719	17.8342	0.0718	16.8648	0.072	15.2226	0.072	15.1324
	0.0722	8.2095	0.0737	16.1954	0.073	9.5107	0.0729	11.7824	0.0719	16.5843	0.0724	21.0851	0.0729	22.9009	0.0726	18.6652	0.0723	26.1359	0.0728	18.9745	0.0718	14.23	0.0728	14.2509	0.0727	16.9755	0.0727	14.2195	0.0726	13.9323	0.0727	7.4655	0.0724	16.6337	0.0724	17.9344	0.0724	16.9364	0.0725	15.3259	0.0726	15.2262
	0.0727	8.2543	0.0741	16.2849	0.0735	9.5421	0.0734	11.8539	0.0725	16.6898	0.073	21.1699	0.0735	23.0582	0.0731	18.7783	0.0728	26.3127	0.0733	19.0374	0.0723	14.2845	0.0733	14.3214	0.0732	17.0693	0.0732	14.2766	0.0732	13.9993	0.0732	7.5189	0.073	16.7173	0.073	18.0327	0.0729	17.0462	0.0731	15.3997	0.0731	15.3173
	0.0732	8.2653	0.0746	16.3585	0.074	9.605	0.0739	11.9063	0.073	16.7673	0.0735	21.2514	0.074	23.1877	0.0737	18.8686	0.0734	26.4891	0.0737	19.1007	0.0729	14.3321	0.0738	14.3919	0.0737	17.1581	0.0737	14.3483	0.0737	14.0667	0.0737	7.6093	0.0735	16.8292	0.0735	18.1265	0.0734	17.1523	0.0736	15.4662	0.0737	15.4041
	0.0737	8.3132	0.075	16.4136	0.0744	9.6518	0.0743	11.9729	0.0735	16.836	0.074	21.3229	0.0745	23.3286	0.0742	18.9606	0.0739	26.6504	0.0742	19.15	0.0734	14.4061	0.0743	14.4633	0.0742	17.236	0.0742	14.4326	0.0742	14.1234	0.0742	7.6928	0.074	16.9096	0.074	18.2077	0.0739	17.2428	0.0741	15.5656	0.0742	15.4729
	0.0742	8.3515	0.0755	16.4877	0.0749	9.6685	0.0748	12.047	0.074	16.9303	0.0745	21.3856	0.0751	23.47	0.0748	19.0591	0.0744	26.7997	0.0747	19.2101	0.0739	14.4725	0.0748	14.5186	0.0747	17.3275	0.0747	14.4883	0.0747	14.1643	0.0747	7.7772	0.0745	16.9973	0.0745	18.3199	0.0745	17.3356	0.0746	15.6664	0.0747	15.5641
	0.0748	8.3759	0.0759	16.5763	0.0753	9.7115	0.0752	12.0812	0.0745	17.0389	0.075	21.4658	0.0756	23.5835	0.0753	19.1433	0.075	26.9696	0.0751	19.2715	0.0744	14.5273	0.0753	14.5958	0.0752	17.4297	0.0752	14.5504	0.0752	14.2209	0.0752	7.8737	0.0751	17.1068	0.075	18.4305	0.075	17.4416	0.0752	15.7378	0.0752	15.6473
	0.0753	8.4252	0.0763	16.6224	0.0758	9.7746	0.0757	12.1354	0.0751	17.1062	0.0755	21.5524	0.0762	23.7162	0.0758	19.2348	0.0755	27.1341	0.0756	19.3129	0.0749	14.5956	0.0758	14.6643	0.0757	17.5034	0.0757	14.6271	0.0757	14.2919	0.0757	7.9547	0.0756	17.1934	0.0755	18.5012	0.0755	17.5333	0.0757	15.8031	0.0757	15.7137
	0.0758	8.4694	0.0768	16.7133	0.0762	9.7908	0.0761	12.1873	0.0756	17.173	0.076	21.6132	0.0767	23.8548	0.0764	19.3488	0.076	27.298	0.0761	19.3813	0.0754	14.6461	0.0763	14.7407	0.0762	17.5821	0.0762	14.7026	0.0762	14.3368	0.0762	8.0196	0.0761	17.2848	0.076	18.5776	0.076	17.63	0.0762	15.8903	0.0762	15.8074
	0.0763	8.4798	0.0772	16.7924	0.0766	9.837	0.0765	12.2361	0.0761	17.2588	0.0765	21.6884	0.0772	23.9819	0.0769	19.4463	0.0765	27.465	0.0765	19.4488	0.0759	14.6745	0.0768	14.8038	0.0767	17.6725	0.0767	14.7666	0.0767	14.4	0.0768	8.0822	0.0766	17.3834	0.0765	18.6842	0.0766	17.724	0.0767	15.9585	0.0767	15.887
	0.0769	8.5159	0.0777	16.8402	0.0771	9.9068	0.077	12.2989	0.0766	17.3393	0.077	21.7715	0.0778	24.102	0.0774	19.5147	0.0771	27.6122	0.077	19.5031	0.0764	14.7452	0.0773	14.8591	0.0773	17.7542	0.0772	14.8394	0.0772	14.4729	0.0773	8.168	0.0772	17.4557	0.077	18.7844	0.0771	17.8014	0.0772	16.0468	0.0772	15.9468
	0.0774	8.5682	0.0781	16.9025	0.0775	9.9538	0.0774	12.3792	0.077	17.4099	0.0775	21.8534	0.0783	24.248	0.078	19.6148	0.0776	27.7631	0.0775	19.5718	0.0769	14.794	0.0778	14.9212	0.0778	17.8478	0.0777	14.8889	0.0777	14.5194	0.0778	8.2267	0.0777	17.5345	0.0775	18.869	0.0776	17.9085	0.0777	16.1294	0.0778	16.0227
	0.078	8.5805	0.0785	16.9889	0.078	10.0174	0.0778	12.4341	0.0775	17.4825	0.078	21.9094	0.0788	24.3664	0.0785	19.7189	0.0781	27.923	0.078	19.6342	0.0774	14.8316	0.0783	15.0184	0.0783	17.9464	0.0782	14.9445	0.0782	14.5632	0.0783	8.2979	0.0782	17.6495	0.078	18.9736	0.0781	18.0013	0.0782	16.1936	0.0783	16.114
	0.0785	8.6089	0.079	17.0361	0.0784	10.1137	0.0783	12.4599	0.078	17.5662	0.0785	21.9753	0.0794	24.4607	0.079	19.8003	0.0786	28.0865	0.0785	19.6933	0.0779	14.8795	0.0788	15.0894	0.0788	18.0243	0.0787	15.035	0.0787	14.6282	0.0788	8.3898	0.0787	17.7429	0.0786	19.0589	0.0787	18.0898	0.0788	16.2829	0.0787	16.1733
	0.079	8.6396	0.0794	17.0909	0.0789	10.2151	0.0787	12.5273	0.0785	17.6314	0.079	22.0419	0.0799	24.5767	0.0795	19.8967	0.0792	28.2523	0.0789	19.7721	0.0784	14.9307	0.0793	15.1603	0.0793	18.1237	0.0792	15.108	0.0792	14.7033	0.0793	8.4645	0.0793	17.8112	0.0791	19.1452	0.0792	18.175	0.0793	16.3783	0.0792	16.2423
	0.0796	8.6525	0.0799	17.1767	0.0793	10.2807	0.0792	12.6136	0.079	17.7065	0.0794	22.1145	0.0804	24.702	0.0801	19.9954	0.0797	28.4017	0.0794	19.8405	0.0788	14.9692	0.0798	15.2311	0.0798	18.2215	0.0797	15.1649	0.0797	14.7516	0.0798	8.5306	0.0798	17.9137	0.0796	19.2427	0.0797	18.274	0.0798	16.4395	0.0797	16.3284
	0.0801	8.6794	0.0804	17.2674	0.0798	10.3717	0.0796	12.6601	0.0794	17.7817	0.0799	22.1688	0.081	24.7947	0.0806	20.0657	0.0802	28.5478	0.0799	19.9101	0.0793	15.0205	0.0803	15.3105	0.0804	18.3026	0.0802	15.2274	0.0802	14.8277	0.0803	8.6026	0.0803	18.007	0.0801	19.3535	0.0802	18.3509	0.0803	16.516	0.0802	16.4014
	0.0807	8.7251	0.0808	17.329	0.0803	10.4457	0.0801	12.7324	0.0799	17.8582	0.0804	22.2165	0.0815	24.8848	0.0811	20.1657	0.0807	28.6981	0.0804	19.9618	0.0798	15.1071	0.0809	15.3912	0.0809	18.383	0.0808	15.3158	0.0808	14.8826	0.0808	8.6824	0.0808	18.0841	0.0806	19.4354	0.0807	18.4344	0.0808	16.6112	0.0807	16.4733
	0.0812	8.7438	0.0813	17.4051	0.0807	10.5108	0.0806	12.8097	0.0804	17.9199	0.0809	22.1042	0.082	24.9842	0.0816	20.2827	0.0812	28.8333	0.0809	20.0315	0.0803	15.136	0.0814	15.4651	0.0814	18.4814	0.0813	15.3764	0.0813	14.9333	0.0813	8.7489	0.0813	18.1846	0.0811	19.5364	0.0812	18.5204	0.0813	16.673	0.0812	16.5575
	0.0817	8.7708	0.0818	17.5052	0.0812	10.5807	0.081	12.8441	0.0809	17.9921	0.0813	15.465	0.0825	25.0667	0.0821	20.3636	0.0817	28.9908	0.0814	20.1146	0.0807	15.1717	0.0819	15.5446	0.0819	18.5506	0.0818	15.4395	0.0818	14.9977	0.0819	8.8273	0.0818	18.287	0.0816	19.655	0.0817	18.6034	0.0818	16.7491	0.0817	16.6391
	0.0822	8.8237	0.0823	17.5747	0.0817	10.683	0.0815	12.8828	0.0813	18.0589	0.0818	9.6013	0.083	25.1436	0.0826	20.4119	0.0822	29.1426	0.0819	20.1673	0.0812	15.2372	0.0824	15.6148	0.0824	18.6435	0.0823	15.5275	0.0823	15.0633	0.0824	8.9007	0.0824	18.3515	0.0821	19.7498	0.0822	18.6832	0.0824	16.8335	0.0822	16.7034
	0.0827	8.8316	0.0827	17.6503	0.0822	10.7534	0.082	12.9719	0.0818	18.1185	0.0823	7.6956	0.0835	25.2289	0.0831	20.4933	0.0827	29.2789	0.0824	20.2225	0.0817	15.2784	0.0829	15.6762	0.0829	18.7474	0.0828	15.5866	0.0828	15.0995	0.0829	8.9575	0.0829	18.4309	0.0826	19.8318	0.0827	18.7664	0.0829	16.9115	0.0827	16.7837
	0.0832	8.8431	0.0832	17.7509	0.0827	10.8221	0.0824	13.0409	0.0823	18.2158	0.0828	7.6882	0.084	25.3149	0.0836	20.5748	0.0833	29.4104	0.0829	20.2845	0.0821	15.3096	0.0834	15.7391	0.0834	18.8337	0.0833	15.6538	0.0833	15.1611	0.0834	9.0266	0.0834	18.5106	0.0831	19.9338	0.0832	18.8443	0.0833	16.9844	0.0832	16.8731
	0.0838	8.8885	0.0837	17.8192	0.0831	10.9238	0.0829	13.0897	0.0828	18.3133	0.0833	8.0037	0.0845	25.3678	0.0841	20.6525	0.0838	29.5646	0.0833	20.3349	0.0826	15.3675	0.0839	15.8236	0.0839	18.9022	0.0838	15.7395	0.0838	15.2347	0.0839	9.1156	0.0838	18.5964	0.0836	20.0228	0.0837	18.9309	0.0838	17.0529	0.0837	16.9368
	0.0843	8.9207	0.0842	17.8737	0.0836	11.0184	0.0834	13.1655	0.0833	18.3772	0.0838	8.1671	0.0849	25.4485	0.0846	20.7447	0.0843	29.6922	0.0838	20.3831	0.0831	15.4091	0.0844	15.8937	0.0844	18.9925	0.0843	15.7986	0.0842	15.2894	0.0844	9.1669	0.0843	18.6763	0.0841	20.1064	0.0842	19.02	0.0843	17.1259	0.0842	17.002
	0.0848	8.9379	0.0847	17.9698	0.0841	11.0814	0.0839	13.2427	0.0838	18.4452	0.0843	8.1969	0.0854	25.5239	0.0851	20.8467	0.0847	29.832	0.0843	20.4577	0.0835	15.4375	0.0849	15.9474	0.0849	19.0755	0.0848	15.8473	0.0847	15.3312	0.0849	9.2228	0.0848	18.7589	0.0846	20.1953	0.0847	19.0973	0.0848	17.1922	0.0847	17.0898
	0.0853	8.9851	0.0852	18.0505	0.0846	11.1569	0.0844	13.2724	0.0843	18.5251	0.0848	8.1731	0.0859	25.5721	0.0856	20.9173	0.0852	29.9914	0.0848	20.5491	0.084	15.4888	0.0854	16.0143	0.0854	19.1364	0.0853	15.9078	0.0852	15.3934	0.0853	9.2981	0.0853	18.8331	0.0851	20.2975	0.0851	19.1652	0.0853	17.2587	0.0852	17.1417
	0.0858	9.0224	0.0857	18.1251	0.0851	11.2438	0.0849	13.3419	0.0848	18.5898	0.0853	8.1716	0.0864	25.6214	0.0861	20.9903	0.0857	30.123	0.0852	20.5911	0.0844	15.5373	0.0859	16.0879	0.0859	19.2282	0.0858	15.9838	0.0857	15.4396	0.0858	9.3457	0.0858	18.9064	0.0856	20.386	0.0856	19.2414	0.0858	17.3438	0.0857	17.207
	0.0863	9.0125	0.0862	18.2185	0.0857	11.325	0.0854	13.4306	0.0853	18.6732	0.0858	8.1729	0.0868	25.7024	0.0866	21.0727	0.0862	30.2421	0.0857	20.6411	0.0849	15.5746	0.0864	16.1404	0.0864	19.3124	0.0863	16.0477	0.0862	15.4816	0.0863	9.4295	0.0863	19	0.0861	20.4889	0.0861	19.3209	0.0863	17.4018	0.0862	17.3138
	0.0868	9.0356	0.0868	18.3198	0.0862	11.4294	0.086	13.4903	0.0858	18.767	0.0863	8.1508	0.0873	25.7727	0.0871	21.1374	0.0867	30.3777	0.0862	20.7143	0.0853	15.6292	0.0869	16.1969	0.0869	19.3863	0.0868	16.1261	0.0867	15.5538	0.0868	9.5172	0.0868	19.0651	0.0866	20.5838	0.0866	19.407	0.0867	17.4654	0.0867	17.4004
	0.0873	9.0906	0.0873	18.3895	0.0867	11.5164	0.0865	13.5497	0.0863	18.8614	0.0868	8.1408	0.0878	25.8184	0.0875	21.2132	0.0872	30.5109	0.0867	20.7684	0.0858	15.6836	0.0874	16.2607	0.0874	19.4661	0.0873	16.1975	0.0872	15.6269	0.0873	9.5876	0.0872	19.1239	0.0871	20.6643	0.0871	19.4903	0.0872	17.5515	0.0872	17.4654
	0.0877	9.1023	0.0878	18.4711	0.0872	11.5814	0.087	13.6431	0.0868	18.9351	0.0873	8.1501	0.0882	25.8649	0.088	21.2711	0.0876	30.6245	0.0872	20.8203	0.0862	15.7133	0.0879	16.3278	0.0879	19.533	0.0878	16.2507	0.0876	15.6704	0.0878	9.6402	0.0877	19.2203	0.0876	20.7515	0.0876	19.5765	0.0877	17.6151	0.0877	17.5471
	0.0882	9.1192	0.0884	18.5768	0.0878	11.6642	0.0876	13.7116	0.0873	19.0263	0.0878	8.1458	0.0887	25.9129	0.0884	21.3069	0.0881	30.7423	0.0876	20.8844	0.0867	15.7815	0.0883	16.3988	0.0884	19.6126	0.0883	16.3198	0.0881	15.7258	0.0883	9.7119	0.0882	19.3134	0.0881	20.8545	0.0881	19.6642	0.0882	17.6761	0.0882	17.6215
	0.0887	9.1635	0.0889	18.6491	0.0883	11.7627	0.0881	13.7704	0.0879	19.1225	0.0883	8.1496	0.0891	25.9439	0.0889	21.3736	0.0886	30.8688	0.0881	20.941	0.0872	15.8502	0.0888	16.4629	0.0889	19.7088	0.0888	16.384	0.0886	15.7821	0.0888	9.785	0.0887	19.3862	0.0886	20.9494	0.0886	19.7401	0.0887	17.7561	0.0887	17.6699
	0.0892	9.1819	0.0895	18.7351	0.0889	11.8534	0.0887	13.8655	0.0884	19.1857	0.0888	8.1493	0.0895	26.0185	0.0893	21.4618	0.089	30.9781	0.0886	20.9887	0.0877	15.8932	0.0893	16.5214	0.0893	19.7891	0.0893	16.4333	0.0891	15.8312	0.0893	9.8425	0.0892	19.4807	0.0891	21.0297	0.0891	19.8191	0.0892	17.824	0.0891	17.7556
	0.0897	9.2003	0.09	18.8358	0.0894	11.9286	0.0892	13.9556	0.0889	19.2602	0.0893	8.1569	0.09	26.0808	0.0897	21.5347	0.0895	31.0862	0.0891	21.0585	0.0881	15.9554	0.0898	16.5775	0.0898	19.8587	0.0898	16.4975	0.0896	15.8954	0.0898	9.9058	0.0897	19.5544	0.0896	21.1258	0.0896	19.8916	0.0897	17.8853	0.0896	17.854
	0.0901	9.2563	0.0905	18.9009	0.09	12.0113	0.0898	13.9943	0.0894	19.3426	0.0898	8.1601	0.0904	26.1188	0.0902	21.5842	0.0899	31.195	0.0896	21.132	0.0886	16.0106	0.0903	16.6344	0.0903	19.9369	0.0902	16.5755	0.0901	15.9471	0.0903	9.9689	0.0902	19.6182	0.0901	21.2153	0.0901	19.9797	0.0901	17.9657	0.0901	17.9285
	0.0906	9.2679	0.0911	18.9722	0.0905	12.1024	0.0903	14.0755	0.0899	19.4147	0.0903	8.1663	0.0909	26.1612	0.0906	21.6513	0.0903	31.3226	0.0901	21.1841	0.0892	16.0522	0.0907	16.6883	0.0908	20.0157	0.0907	16.6146	0.0905	15.9853	0.0907	10.0098	0.0906	19.7014	0.0906	21.2915	0.0906	20.0738	0.0906	18.0448	0.0906	17.9924
	0.0911	9.2721	0.0916	19.072	0.0911	12.1719	0.0909	14.1565	0.0904	19.4874	0.0908	8.1606	0.0913	26.2213	0.091	21.7182	0.0908	31.4345	0.0906	21.2357	0.0897	16.1243	0.0912	16.7549	0.0912	20.0749	0.0912	16.6744	0.091	16.0356	0.0912	10.0786	0.0911	19.7886	0.091	21.394	0.0911	20.1334	0.0911	18.1086	0.0911	18.0574
	0.0915	9.3185	0.0921	19.1733	0.0916	12.2368	0.0914	14.1948	0.0909	19.5737	0.0913	8.165	0.0917	26.2769	0.0914	21.7731	0.0912	31.5318	0.0911	21.3108	0.0902	16.214	0.0917	16.8252	0.0917	20.1437	0.0917	16.743	0.0915	16.1175	0.0917	10.1633	0.0916	19.8606	0.0915	21.4853	0.0916	20.2069	0.0916	18.1793	0.0916	18.1097
	0.092	9.3421	0.0926	19.2216	0.0921	12.3371	0.0919	14.2716	0.0914	19.6431	0.0917	8.1659	0.0922	26.3308	0.0919	21.8287	0.0917	31.642	0.0916	21.3759	0.0907	16.2677	0.0921	16.8878	0.0922	20.2184	0.0921	16.7853	0.092	16.1709	0.0921	10.214	0.0921	19.9447	0.092	21.5599	0.0921	20.3063	0.092	18.2592	0.0921	18.1777
	0.0925	9.3371	0.0931	19.2959	0.0926	12.4055	0.0925	14.3471	0.0919	19.6992	0.0922	8.1701	0.0926	26.3984	0.0923	21.9051	0.0921	31.7517	0.0921	21.4425	0.0912	16.3032	0.0926	16.9384	0.0927	20.3021	0.0926	16.8241	0.0924	16.2017	0.0926	10.2531	0.0926	20.0294	0.0925	21.6643	0.0926	20.3814	0.0925	18.3166	0.0925	18.2525
	0.093	9.3865	0.0936	19.397	0.0931	12.459	0.093	14.3861	0.0924	19.7791	0.0927	8.1584	0.0931	26.4528	0.0927	21.9765	0.0925	31.8584	0.0926	21.5273	0.0917	16.398	0.0931	16.9952	0.0931	20.3757	0.093	16.8915	0.0929	16.2772	0.0931	10.3214	0.093	20.0979	0.0929	21.7472	0.0931	20.464	0.093	18.3845	0.093	18.3119
	0.0935	9.4296	0.0941	19.4614	0.0936	12.5366	0.0935	14.4354	0.0928	19.8522	0.0932	8.1504	0.0935	26.4963	0.0932	22.0317	0.093	31.9768	0.0931	21.5871	0.0923	16.4685	0.0935	17.0608	0.0936	20.4386	0.0935	16.9624	0.0934	16.3303	0.0935	10.3843	0.0935	20.1577	0.0934	21.8291	0.0935	20.5624	0.0935	18.4596	0.0935	18.3745
	0.094	9.4277	0.0946	19.5237	0.0941	12.6211	0.094	14.5191	0.0933	19.9284	0.0937	8.1533	0.094	26.5662	0.0936	22.125	0.0934	32.0833	0.0936	21.6454	0.0928	16.5147	0.094	17.1163	0.0941	20.5128	0.094	17.0047	0.0939	16.3611	0.094	10.4346	0.094	20.2544	0.0939	21.9334	0.094	20.6534	0.094	18.5117	0.0939	18.4535
	0.0945	9.4644	0.0951	19.6247	0.0946	12.6826	0.0945	14.573	0.0938	19.999	0.0942	8.1656	0.0944	26.6281	0.0941	22.2052	0.0939	32.19	0.0942	21.7169	0.0933	16.5848	0.0945	17.1687	0.0945	20.5907	0.0945	17.0755	0.0944	16.4209	0.0945	10.5161	0.0945	20.3334	0.0944	22.0273	0.0945	20.7255	0.0944	18.5684	0.0944	18.5258
	0.095	9.4894	0.0956	19.6938	0.0951	12.761	0.095	14.6076	0.0943	20.0753	0.0947	8.1694	0.0949	26.6841	0.0945	22.2671	0.0943	32.32	0.0947	21.7938	0.0938	16.6491	0.095	17.2455	0.095	20.6766	0.0949	17.1358	0.0949	16.4867	0.095	10.5995	0.095	20.3936	0.0949	22.1075	0.095	20.7912	0.0949	18.6561	0.0949	18.5923
	0.0955	9.4932	0.0962	19.7431	0.0956	12.8459	0.0955	14.6951	0.0948	20.1444	0.0952	8.1684	0.0953	26.7392	0.095	22.3423	0.0948	32.4275	0.0952	21.8578	0.0944	16.7042	0.0955	17.3111	0.0955	20.7474	0.0954	17.1921	0.0954	16.5431	0.0955	10.6516	0.0955	20.5001	0.0954	22.2036	0.0955	20.8621	0.0954	18.7386	0.0954	18.67
	0.0961	9.5226	0.0967	19.8403	0.0961	12.9079	0.096	14.769	0.0953	20.2053	0.0957	8.1577	0.0958	26.8038	0.0955	22.4346	0.0953	32.5341	0.0958	21.9327	0.0949	16.7919	0.096	17.3971	0.096	20.8381	0.0959	17.2755	0.0959	16.6261	0.096	10.7359	0.096	20.5858	0.0959	22.3169	0.096	20.9353	0.0959	18.8158	0.0959	18.7464
	0.0966	9.5682	0.0972	19.9277	0.0966	12.9643	0.0965	14.8089	0.0958	20.2841	0.0962	8.153	0.0963	26.8798	0.096	22.5074	0.0957	32.6528	0.0963	22.0206	0.0954	16.8715	0.0965	17.4685	0.0965	20.9189	0.0965	17.3664	0.0964	16.713	0.0965	10.818	0.0965	20.6616	0.0964	22.4199	0.0965	21.0255	0.0964	18.9136	0.0964	18.8339
	0.0971	9.5861	0.0977	19.9729	0.0971	13.037	0.097	14.8756	0.0963	20.3628	0.0967	8.1618	0.0968	26.945	0.0965	22.5967	0.0962	32.7841	0.0969	22.0844	0.096	16.9053	0.0971	17.5541	0.0971	20.9912	0.097	17.4205	0.097	16.7579	0.097	10.882	0.0971	20.7638	0.0969	22.5213	0.0971	21.1261	0.097	18.9903	0.0969	18.9177
	0.0976	9.6078	0.0982	20.0605	0.0976	13.0981	0.0975	14.9455	0.0968	20.4186	0.0972	8.178	0.0973	27.0175	0.097	22.7003	0.0967	32.8932	0.0974	22.1482	0.0965	16.9533	0.0976	17.628	0.0976	21.1067	0.0975	17.4997	0.0975	16.8116	0.0976	10.9534	0.0976	20.8662	0.0975	22.6359	0.0976	21.2227	0.0975	19.0629	0.0974	19.0108
	0.0982	9.6431	0.0987	20.1453	0.0981	13.1467	0.098	14.9936	0.0973	20.4934	0.0977	8.1621	0.0978	27.0863	0.0975	22.7975	0.0973	33.003	0.098	22.2348	0.0971	17.0322	0.0981	17.6996	0.0981	21.2085	0.0981	17.5959	0.0981	16.89	0.0981	11.0478	0.0982	20.9501	0.098	22.7533	0.0981	21.3019	0.0981	19.1566	0.098	19.0977
	0.0987	9.6605	0.0992	20.1906	0.0986	13.2412	0.0985	15.0583	0.0977	20.5922	0.0982	8.1586	0.0984	27.161	0.098	22.887	0.0978	33.1565	0.0985	22.299	0.0976	17.0872	0.0987	17.7663	0.0986	21.2817	0.0986	17.652	0.0986	16.9627	0.0986	11.1361	0.0987	21.0534	0.0986	22.8536	0.0986	21.3892	0.0986	19.239	0.0985	19.1772
	0.0992	9.6684	0.0997	20.2652	0.0991	13.3217	0.099	15.1468	0.0983	20.663	0.0988	8.1681	0.0989	27.2503	0.0986	22.9783	0.0983	33.3064	0.099	22.3451	0.0982	17.1656	0.0992	17.8556	0.0992	21.3717	0.0992	17.725	0.0992	17.0249	0.0992	11.2062	0.0993	21.1517	0.0991	22.9628	0.0992	21.4729	0.0992	19.3131	0.0991	19.2721
	0.0997	9.7109	0.1002	20.3569	0.0996	13.3796	0.0995	15.1995	0.0988	20.7353	0.0993	8.1691	0.0995	27.3445	0.0991	23.0954	0.0988	33.429	0.0996	22.4116	0.0987	17.2411	0.0998	17.9514	0.0997	21.4724	0.0998	17.816	0.0997	17.1031	0.0997	11.287	0.0998	21.2292	0.0997	23.0642	0.0997	21.5639	0.0997	19.4192	0.0996	19.3661
	0.1003	9.717	0.1007	20.4086	0.1001	13.4341	0.1001	15.2367	0.0993	20.8171	0.0998	8.1575	0.1	27.4212	0.0997	23.1966	0.0994	33.5514	0.1001	22.4861	0.0992	17.293	0.1003	18.0336	0.1003	21.5543	0.1003	17.8915	0.1003	17.1785	0.1003	11.37	0.1004	21.3357	0.1002	23.1712	0.1003	21.6595	0.1003	19.5336	0.1002	19.4518
	0.1008	9.7193	0.1012	20.4807	0.1006	13.5121	0.1006	15.3304	0.0998	20.9057	0.1004	8.1558	0.1006	27.5032	0.1002	23.3079	0.0999	33.6909	0.1006	22.5454	0.0998	17.3442	0.1009	18.0786	0.1008	21.6458	0.1009	17.9809	0.1008	17.2352	0.1008	11.4278	0.1009	21.4217	0.1008	23.2929	0.1008	21.7502	0.1008	19.6094	0.1008	19.5534
	0.1013	9.7676	0.1017	20.5801	0.1012	13.582	0.1011	15.3943	0.1003	20.9808	0.1009	8.1672	0.1012	27.5949	0.1008	23.4184	0.1005	33.8241	0.1012	22.6116	0.1003	17.4091	0.1014	18.1447	0.1014	21.7543	0.1015	18.071	0.1014	17.3121	0.1013	11.5108	0.1015	21.4866	0.1014	23.4063	0.1014	21.8321	0.1014	19.6868	0.1013	19.6502
	0.1018	9.7866	0.1022	20.6505	0.1017	13.6472	0.1016	15.4241	0.1009	21.0534	0.1014	8.153	0.1018	27.6728	0.1014	23.5258	0.1011	33.9739	0.1017	22.6682	0.1008	17.4623	0.102	18.2265	0.1019	21.8387	0.102	18.1216	0.102	17.375	0.1018	11.5937	0.102	21.5828	0.1019	23.5078	0.1019	21.9081	0.102	19.787	0.1019	19.7155
	0.1023	9.771	0.1027	20.7163	0.1022	13.7343	0.1021	15.4873	0.1014	21.1335	0.102	8.1581	0.1024	27.7605	0.102	23.6161	0.1017	34.123	0.1022	22.7247	0.1014	17.5274	0.1025	18.2982	0.1025	21.916	0.1026	18.1789	0.1025	17.4295	0.1023	11.647	0.1026	21.6978	0.1025	23.6163	0.1025	22.0034	0.1025	19.8593	0.1024	19.7904
	0.1028	9.8093	0.1032	20.8196	0.1027	13.8062	0.1026	15.5578	0.102	21.2187	0.1025	8.183	0.103	27.8498	0.1026	23.7226	0.1023	34.2538	0.1027	22.7726	0.1019	17.6069	0.103	18.3646	0.103	22.0118	0.1031	18.2644	0.1031	17.5061	0.1028	11.7285	0.1031	21.7646	0.103	23.7267	0.103	22.1059	0.1031	19.9303	0.103	19.8778
	0.1033	9.8387	0.1037	20.8846	0.1032	13.8521	0.1031	15.6059	0.1025	21.3143	0.1031	8.1694	0.1036	27.9362	0.1032	23.8278	0.1029	34.3866	0.1032	22.8274	0.1025	17.6419	0.1036	18.4333	0.1036	22.0976	0.1037	18.3411	0.1036	17.5678	0.1034	11.8095	0.1037	21.8259	0.1035	23.8187	0.1036	22.1902	0.1037	20.0255	0.1035	19.9445
	0.1038	9.8282	0.1042	20.9259	0.1037	13.9246	0.1036	15.6603	0.1031	21.3891	0.1036	8.1579	0.1041	27.9998	0.1038	23.931	0.1035	34.5378	0.1037	22.8901	0.103	17.6899	0.1041	18.4944	0.1041	22.183	0.1042	18.3958	0.1042	17.619	0.1039	11.8564	0.1042	21.93	0.1041	23.9045	0.1041	22.2691	0.1042	20.1022	0.104	20.0288
	0.1043	9.8519	0.1047	21.0192	0.1042	13.9941	0.1041	15.7293	0.1036	21.4824	0.1042	8.1591	0.1047	28.0663	0.1044	24.0255	0.104	34.6679	0.1042	22.9266	0.1035	17.7634	0.1046	18.5524	0.1047	22.2751	0.1047	18.4722	0.1047	17.6864	0.1044	11.9189	0.1047	22.0234	0.1046	24.0132	0.1046	22.3607	0.1047	20.1712	0.1046	20.1267
	0.1048	9.8708	0.1052	21.1046	0.1047	14.0441	0.1046	15.7712	0.1041	21.5488	0.1047	8.1704	0.1053	28.1457	0.1049	24.1185	0.1046	34.7947	0.1047	22.9775	0.104	17.8217	0.1051	18.6179	0.1052	22.3545	0.1053	18.5416	0.1052	17.7494	0.1049	11.9974	0.1053	22.1069	0.1051	24.1186	0.1051	22.4374	0.1053	20.2611	0.1051	20.1957
	0.1053	9.8609	0.1057	21.1611	0.1052	14.0958	0.1051	15.8289	0.1047	21.6289	0.1052	8.1649	0.1058	28.2074	0.1055	24.1896	0.1052	34.9211	0.1051	23.0284	0.1046	17.8671	0.1056	18.6898	0.1057	22.433	0.1058	18.586	0.1057	17.7748	0.1054	12.053	0.1058	22.2046	0.1057	24.2124	0.1057	22.4955	0.1058	20.3328	0.1056	20.2559
	0.1058	9.8868	0.1062	21.2361	0.1057	14.1821	0.1056	15.9275	0.1052	21.7079	0.1058	8.1612	0.1064	28.2655	0.106	24.274	0.1057	35.0396	0.1056	23.0749	0.1051	17.9247	0.1061	18.7611	0.1062	22.5182	0.1063	18.6413	0.1062	17.8123	0.1059	12.1245	0.1063	22.2751	0.1062	24.3323	0.1062	22.5709	0.1063	20.3811	0.1061	20.3447
	0.1063	9.9296	0.1068	21.3341	0.1062	14.2423	0.1061	15.9805	0.1057	21.7756	0.1063	8.1657	0.1069	28.3322	0.1065	24.3537	0.1062	35.1561	0.1061	23.0942	0.1056	17.9715	0.1066	18.8096	0.1067	22.5773	0.1068	18.696	0.1067	17.8806	0.1065	12.213	0.1068	22.3191	0.1067	24.421	0.1067	22.6524	0.1068	20.4384	0.1066	20.4176
	0.1067	9.924	0.1073	21.3829	0.1067	14.3069	0.1066	16.0021	0.1063	21.8518	0.1068	8.1539	0.1074	28.3814	0.1071	24.4217	0.1068	35.2721	0.1066	23.1616	0.1061	18.0131	0.1071	18.8611	0.1072	22.6439	0.1072	18.7471	0.1072	17.9181	0.107	12.2728	0.1073	22.3843	0.1071	24.4935	0.1072	22.7182	0.1073	20.5158	0.1071	20.4601
	0.1072	9.9391	0.1078	21.4421	0.1072	14.3799	0.1071	16.0598	0.1068	21.9157	0.1073	8.154	0.1079	28.4178	0.1076	24.4979	0.1073	35.3838	0.107	23.2223	0.1066	18.0795	0.1076	18.9228	0.1077	22.7085	0.1077	18.7964	0.1077	17.9527	0.1075	12.3397	0.1077	22.4609	0.1076	24.581	0.1076	22.7861	0.1077	20.5631	0.1076	20.521
	0.1077	9.9748	0.1083	21.5403	0.1077	14.4283	0.1076	16.1179	0.1073	21.9922	0.1078	8.1645	0.1084	28.4834	0.1081	24.5754	0.1078	35.4837	0.1075	23.2638	0.1071	18.129	0.108	18.9794	0.1081	22.7754	0.1082	18.8487	0.1081	18.0011	0.108	12.4165	0.1082	22.5255	0.1081	24.6669	0.1081	22.8579	0.1082	20.6039	0.1081	20.5849
	0.1082	9.9731	0.1088	21.604	0.1082	14.4845	0.1081	16.1669	0.1078	22.0705	0.1083	8.1696	0.1089	28.5386	0.1086	24.6374	0.1083	35.5799	0.108	23.3126	0.1076	18.1576	0.1085	19.0314	0.1086	22.8256	0.1086	18.8631	0.1086	18.0528	0.1084	12.4754	0.1086	22.5871	0.1086	24.7336	0.1086	22.9235	0.1087	20.6694	0.1085	20.6389
	0.1086	9.9732	0.1093	21.6565	0.1087	14.5541	0.1086	16.2292	0.1083	22.1336	0.1088	8.1653	0.1094	28.5594	0.1091	24.6848	0.1088	35.6894	0.1085	23.3918	0.1081	18.2067	0.109	19.0751	0.1091	22.9033	0.1091	18.912	0.109	18.0931	0.1089	12.5147	0.1091	22.6632	0.109	24.8221	0.109	22.98	0.1091	20.7306	0.109	20.6879
	0.1091	10.0019	0.1097	21.7389	0.1091	14.6174	0.1091	16.3041	0.1088	22.2004	0.1093	8.1729	0.1098	28.6002	0.1096	24.7526	0.1093	35.7762	0.109	23.4536	0.1085	18.2704	0.1094	19.1292	0.1095	22.9697	0.1095	18.9834	0.1095	18.1297	0.1094	12.5809	0.1096	22.7052	0.1095	24.9045	0.1095	23.0291	0.1096	20.7764	0.1095	20.7613
	0.1096	10.0042	0.1102	21.8057	0.1096	14.6776	0.1095	16.3422	0.1093	22.2602	0.1098	8.1739	0.1103	28.6506	0.1101	24.8356	0.1098	35.8703	0.1094	23.51	0.109	18.3106	0.1099	19.1686	0.11	23.0237	0.11	19.029	0.11	18.1778	0.1099	12.659	0.11	22.7698	0.1099	24.9599	0.1099	23.0943	0.11	20.8467	0.1099	20.8151
	0.1101	9.995	0.1107	21.8486	0.1101	14.7531	0.11	16.3822	0.1098	22.3181	0.1103	8.1697	0.1108	28.6822	0.1105	24.8843	0.1103	35.9693	0.1099	23.5848	0.1095	18.3572	0.1104	19.2184	0.1104	23.0805	0.1104	19.0615	0.1104	18.2012	0.1104	12.701	0.1105	22.8569	0.1104	25.0498	0.1104	23.1618	0.1105	20.9183	0.1104	20.874
	0.1105	10.0378	0.1112	21.9246	0.1106	14.8102	0.1105	16.461	0.1103	22.3961	0.1108	8.1711	0.1112	28.7325	0.111	24.9387	0.1108	36.067	0.1104	23.635	0.11	18.4058	0.1108	19.2713	0.1109	23.1367	0.1108	19.1098	0.1109	18.2478	0.1108	12.7735	0.1109	22.9111	0.1109	25.152	0.1108	23.2242	0.1109	20.9474	0.1108	20.9435
	0.111	10.0566	0.1117	22.0008	0.1111	14.8319	0.1109	16.4927	0.1108	22.4705	0.1113	8.1828	0.1117	28.7957	0.1115	25.0161	0.1113	36.1469	0.1109	23.6934	0.1105	18.4257	0.1113	19.3216	0.1113	23.1908	0.1113	19.1515	0.1113	18.3129	0.1113	12.8503	0.1114	22.9598	0.1113	25.2255	0.1113	23.2904	0.1114	20.9973	0.1113	20.9797
	0.1115	10.0468	0.1121	22.0457	0.1115	14.8974	0.1114	16.5057	0.1112	22.5211	0.1117	8.1843	0.1122	28.8461	0.1119	25.0586	0.1117	36.249	0.1114	23.7574	0.111	18.4672	0.1118	19.3584	0.1118	23.2721	0.1117	19.1892	0.1117	18.349	0.1118	12.8803	0.1118	23.0508	0.1118	25.3089	0.1117	23.3466	0.1118	21.0451	0.1117	21.0219
	0.112	10.0727	0.1126	22.1067	0.112	14.9775	0.1119	16.5911	0.1117	22.5832	0.1122	8.1714	0.1126	28.871	0.1124	25.1204	0.1122	36.351	0.112	23.8268	0.1114	18.5291	0.1122	19.4249	0.1122	23.3429	0.1122	19.2526	0.1122	18.3793	0.1122	12.929	0.1123	23.1	0.1122	25.3962	0.1122	23.4112	0.1123	21.091	0.1121	21.095
	0.1125	10.1016	0.1131	22.1917	0.1125	15.025	0.1124	16.6614	0.1122	22.6581	0.1127	8.1709	0.1131	28.9377	0.1129	25.1902	0.1126	36.4338	0.1125	23.8671	0.1119	18.567	0.1127	19.4886	0.1127	23.3973	0.1126	19.3115	0.1126	18.4324	0.1127	13.0034	0.1127	23.1577	0.1127	25.4568	0.1126	23.4767	0.1127	21.1377	0.1126	21.1472
	0.113	10.0866	0.1136	22.2492	0.113	15.0587	0.1128	16.6896	0.1127	22.7133	0.1132	8.1563	0.1136	28.9841	0.1133	25.2486	0.1131	36.5078	0.113	23.9271	0.1123	18.6145	0.1131	19.5318	0.1131	23.4745	0.113	19.3478	0.1131	18.474	0.1131	13.0576	0.1132	23.2339	0.1131	25.5213	0.113	23.5379	0.1131	21.2028	0.113	21.186
	0.1135	10.0963	0.114	22.3068	0.1134	15.1291	0.1133	16.7408	0.1132	22.7817	0.1136	8.1404	0.114	29.0214	0.1138	25.3026	0.1135	36.6029	0.1135	24.0059	0.1128	18.6576	0.1136	19.5907	0.1136	23.5392	0.1135	19.3842	0.1135	18.5128	0.1136	13.0965	0.1136	23.286	0.1135	25.6267	0.1135	23.6016	0.1136	21.2468	0.1135	21.2433
	0.114	10.1413	0.1145	22.3945	0.1139	15.1783	0.1138	16.8125	0.1136	22.8685	0.1141	8.1571	0.1145	29.0844	0.1143	25.3677	0.114	36.692	0.114	24.0651	0.1132	18.6886	0.114	19.6372	0.1141	23.5809	0.1139	19.4518	0.1139	18.5847	0.114	13.1718	0.1141	23.3347	0.114	25.719	0.1139	23.6589	0.114	21.3068	0.1139	21.3092
	0.1145	10.1298	0.115	22.4708	0.1144	15.2185	0.1143	16.8511	0.1141	22.9314	0.1145	8.1684	0.1149	29.1405	0.1147	25.4341	0.1144	36.7704	0.1146	24.1264	0.1137	18.7139	0.1145	19.6828	0.1145	23.6367	0.1144	19.4978	0.1144	18.6372	0.1145	13.2238	0.1145	23.416	0.1144	25.777	0.1144	23.7214	0.1144	21.3649	0.1143	21.3639
	0.115	10.1325	0.1155	22.5177	0.1149	15.3009	0.1147	16.8832	0.1146	22.9783	0.115	8.1545	0.1154	29.1935	0.1152	25.5015	0.1149	36.8597	0.1151	24.1888	0.1141	18.7589	0.1149	19.7281	0.115	23.703	0.1148	19.5346	0.1148	18.664	0.1149	13.2508	0.1149	23.4789	0.1149	25.8693	0.1148	23.7873	0.1148	21.4061	0.1148	21.427
	0.1155	10.1714	0.116	22.5941	0.1154	15.3896	0.1152	16.9586	0.115	23.0479	0.1155	8.1621	0.1159	29.2447	0.1157	25.5521	0.1154	36.9445	0.1157	24.2576	0.1146	18.8036	0.1154	19.785	0.1154	23.7773	0.1153	19.6011	0.1153	18.6958	0.1154	13.3166	0.1154	23.5233	0.1153	25.9625	0.1152	23.8509	0.1153	21.4512	0.1152	21.4936
	0.116	10.1792	0.1165	22.6732	0.1159	15.4415	0.1157	17.0014	0.1155	23.1148	0.116	8.172	0.1164	29.3245	0.1161	25.6327	0.1158	37.0292	0.1162	24.3222	0.115	18.8477	0.1159	19.845	0.1159	23.8485	0.1157	19.6483	0.1157	18.7452	0.1158	13.3827	0.1158	23.6024	0.1158	26.0195	0.1157	23.9114	0.1157	21.5163	0.1157	21.5421
	0.1166	10.18	0.117	22.7291	0.1164	15.501	0.1162	17.0452	0.116	23.1699	0.1164	8.1642	0.1169	29.3906	0.1166	25.7071	0.1163	37.1294	0.1167	24.3712	0.1154	18.9142	0.1163	19.8956	0.1163	23.9196	0.1162	19.697	0.1162	18.781	0.1162	13.4337	0.1163	23.6755	0.1162	26.1041	0.1161	23.9548	0.1162	21.5832	0.1161	21.5948
	0.1171	10.2132	0.1175	22.8076	0.1169	15.578	0.1168	17.1271	0.1165	23.2424	0.1169	8.1506	0.1173	29.4325	0.1171	25.7637	0.1168	37.2402	0.1173	24.4392	0.1159	18.9618	0.1168	19.9476	0.1168	23.9782	0.1166	19.7641	0.1166	18.8373	0.1167	13.4928	0.1167	23.7186	0.1167	26.1998	0.1166	24.0382	0.1166	21.6342	0.1166	21.6608
	0.1176	10.2117	0.118	22.8909	0.1174	15.6184	0.1173	17.2071	0.117	23.3232	0.1174	8.1592	0.1178	29.4901	0.1175	25.8361	0.1172	37.3375	0.1178	24.5117	0.1163	18.9884	0.1172	20.0079	0.1173	24.045	0.1171	19.8311	0.1171	18.9121	0.1172	13.5687	0.1172	23.7946	0.1172	26.2769	0.117	24.115	0.1171	21.7013	0.117	21.7342
	0.1181	10.2015	0.1186	22.9596	0.118	15.6623	0.1178	17.2398	0.1175	23.3953	0.1179	8.168	0.1183	29.5624	0.118	25.9027	0.1177	37.4252	0.1183	24.5753	0.1168	19.0447	0.1177	20.0753	0.1177	24.1318	0.1176	19.8715	0.1176	18.9469	0.1176	13.6081	0.1177	23.8979	0.1176	26.3619	0.1175	24.1669	0.1175	21.7724	0.1175	21.7834
	0.1187	10.2217	0.1191	23.0504	0.1185	15.7609	0.1184	17.2987	0.118	23.462	0.1184	8.161	0.1188	29.6095	0.1185	25.9612	0.1182	37.5485	0.1188	24.6236	0.1172	19.0839	0.1182	20.1213	0.1182	24.1973	0.1181	19.9368	0.118	19.0003	0.1181	13.6629	0.1182	23.9602	0.1181	26.4701	0.118	24.2425	0.118	21.8308	0.118	21.8608
	0.1192	10.2447	0.1197	23.1403	0.1191	15.8273	0.1189	17.3777	0.1185	23.5559	0.1189	8.1429	0.1193	29.6828	0.1189	26.0475	0.1187	37.6532	0.1193	24.6745	0.1177	19.1091	0.1187	20.1701	0.1187	24.2677	0.1185	20.007	0.1185	19.0721	0.1186	13.7595	0.1187	24.034	0.1186	26.5621	0.1185	24.3344	0.1185	21.9024	0.1185	21.9316
	0.1197	10.2258	0.1202	23.1972	0.1196	15.8732	0.1195	17.4321	0.119	23.6316	0.1194	8.1589	0.1198	29.7439	0.1194	26.1269	0.1191	37.7447	0.1198	24.6983	0.1181	19.1662	0.1192	20.2405	0.1192	24.3538	0.119	20.0561	0.119	19.1172	0.1191	13.8307	0.1192	24.1221	0.1191	26.6559	0.119	24.4215	0.119	21.9837	0.1189	22.0097
	0.1202	10.2458	0.1208	23.2435	0.1202	15.9431	0.12	17.4914	0.1195	23.6856	0.1199	8.1697	0.1203	29.7928	0.1199	26.1775	0.1196	37.8383	0.1203	24.7642	0.1186	19.2247	0.1197	20.3076	0.1197	24.4342	0.1195	20.1167	0.1195	19.1721	0.1195	13.8873	0.1197	24.191	0.1196	26.7515	0.1195	24.4948	0.1195	22.0464	0.1194	22.087
	0.1207	10.2656	0.1213	23.3325	0.1207	16.031	0.1206	17.5616	0.12	23.7512	0.1204	8.1708	0.1208	29.8568	0.1204	26.2349	0.1201	37.9478	0.1208	24.8183	0.1191	19.2518	0.1202	20.3889	0.1202	24.5324	0.1201	20.2044	0.12	19.2586	0.12	13.9739	0.1202	24.2654	0.1201	26.8433	0.12	24.5707	0.12	22.1063	0.1199	22.1608
	0.1212	10.2344	0.1219	23.4223	0.1213	16.0795	0.1211	17.5957	0.1205	23.8221	0.1209	8.1661	0.1213	29.9288	0.1209	26.3198	0.1206	38.0549	0.1213	24.8585	0.1195	19.3068	0.1207	20.4577	0.1207	24.6148	0.1206	20.2584	0.1205	19.3076	0.1206	14.0422	0.1207	24.3735	0.1206	26.9522	0.1205	24.6408	0.1205	22.2019	0.1204	22.2417
	0.1217	10.2484	0.1225	23.4951	0.1218	16.1376	0.1217	17.6454	0.121	23.8869	0.1214	8.1711	0.1218	29.9908	0.1214	26.4005	0.1211	38.1569	0.1218	24.9104	0.12	19.368	0.1212	20.5218	0.1213	24.6955	0.1211	20.3235	0.1211	19.3542	0.1211	14.104	0.1212	24.4455	0.1212	27.0811	0.1211	24.708	0.121	22.2725	0.121	22.3293
	0.1221	10.2738	0.123	23.5801	0.1224	16.2353	0.1222	17.7185	0.1215	23.9667	0.1219	8.1578	0.1223	30.0401	0.1219	26.4657	0.1216	38.2788	0.1222	24.9568	0.1205	19.4218	0.1217	20.5976	0.1218	24.7842	0.1217	20.4287	0.1216	19.4213	0.1216	14.1804	0.1217	24.5163	0.1217	27.189	0.1216	24.8028	0.1216	22.3439	0.1215	22.4011
	0.1226	10.254	0.1236	23.6622	0.1229	16.289	0.1228	17.781	0.122	24.0737	0.1224	8.1655	0.1228	30.1051	0.1224	26.561	0.1221	38.3789	0.1227	24.9954	0.121	19.4784	0.1223	20.6631	0.1224	24.8846	0.1222	20.5006	0.1221	19.4777	0.1221	14.2586	0.1223	24.623	0.1222	27.2843	0.1221	24.9051	0.1221	22.4362	0.122	22.4733
	0.1231	10.2519	0.1241	23.7192	0.1234	16.3455	0.1233	17.8183	0.1225	24.1405	0.1229	8.1878	0.1233	30.1703	0.1229	26.6492	0.1226	38.4809	0.1232	25.0464	0.1215	19.5527	0.1228	20.7345	0.1229	24.9645	0.1228	20.5552	0.1227	19.5545	0.1227	14.3356	0.1228	24.7114	0.1228	27.3961	0.1227	25.0006	0.1227	22.5333	0.1226	22.5604
	0.1236	10.2909	0.1246	23.79	0.124	16.4192	0.1239	17.8844	0.123	24.1873	0.1234	8.1779	0.1238	30.2181	0.1234	26.7207	0.1231	38.6051	0.1237	25.1117	0.122	19.6091	0.1234	20.7954	0.1234	25.0574	0.1233	20.6366	0.1233	19.6431	0.1232	14.4145	0.1234	24.7815	0.1233	27.5032	0.1232	25.0585	0.1233	22.6149	0.1231	22.6526
	0.124	10.2849	0.1252	23.8864	0.1245	16.4634	0.1244	17.9404	0.1235	24.2575	0.1239	8.161	0.1243	30.2813	0.1239	26.7875	0.1236	38.7153	0.1242	25.1662	0.1226	19.6678	0.1239	20.849	0.124	25.1511	0.1239	20.7136	0.1238	19.7255	0.1238	14.505	0.1239	24.8812	0.1239	27.596	0.1237	25.1332	0.1238	22.7046	0.1237	22.7184
	0.1245	10.2762	0.1257	23.9352	0.125	16.5107	0.1249	17.9838	0.124	24.3272	0.1244	8.1729	0.1248	30.3546	0.1244	26.8716	0.1242	38.8116	0.1246	25.1978	0.1231	19.7466	0.1244	20.92	0.1246	25.2255	0.1245	20.7765	0.1244	19.7708	0.1243	14.5862	0.1245	24.9603	0.1244	27.718	0.1243	25.2216	0.1244	22.7938	0.1242	22.7998
	0.125	10.3111	0.1262	23.9818	0.1255	16.5851	0.1254	18.0607	0.1245	24.3961	0.1249	8.1895	0.1253	30.4189	0.1249	26.9238	0.1247	38.9145	0.1251	25.2371	0.1236	19.8037	0.125	21.0033	0.1251	25.3105	0.125	20.8663	0.125	19.8399	0.1249	14.6635	0.125	25.0279	0.125	27.8464	0.1248	25.3088	0.1249	22.8581	0.1248	22.9001
	0.1255	10.3067	0.1267	24.0487	0.126	16.6426	0.1259	18.1264	0.1249	24.4753	0.1254	8.1778	0.1258	30.4623	0.1254	26.978	0.1252	39.0231	0.1256	25.3065	0.1242	19.8582	0.1255	21.0831	0.1257	25.4119	0.1256	20.9541	0.1255	19.9282	0.1254	14.7504	0.1256	25.1319	0.1255	27.9551	0.1254	25.3991	0.1255	22.9432	0.1253	22.9852
	0.1259	10.2954	0.1272	24.1043	0.1265	16.684	0.1264	18.1424	0.1254	24.5552	0.1259	8.1761	0.1263	30.5211	0.126	27.0694	0.1257	39.1163	0.1261	25.3345	0.1248	19.9475	0.1261	21.1459	0.1262	25.5038	0.1262	21.0301	0.1261	19.9648	0.126	14.8331	0.1262	25.2226	0.1261	28.0729	0.126	25.4837	0.1261	23.0323	0.1259	23.0544
	0.1264	10.3153	0.1277	24.1401	0.127	16.7403	0.1269	18.1695	0.1259	24.5987	0.1264	8.1909	0.1268	30.5746	0.1265	27.1531	0.1262	39.2198	0.1266	25.3832	0.1253	20.004	0.1266	21.2087	0.1268	25.5758	0.1268	21.1049	0.1267	20.0263	0.1266	14.9081	0.1267	25.295	0.1267	28.183	0.1265	25.5685	0.1266	23.0937	0.1264	23.1499
	0.1269	10.3233	0.1282	24.1993	0.1275	16.7932	0.1273	18.2473	0.1264	24.663	0.1269	8.1824	0.1273	30.6288	0.127	27.2151	0.1267	39.3349	0.127	25.4344	0.1259	20.0664	0.1271	21.2622	0.1273	25.6528	0.1273	21.1753	0.1272	20.1041	0.1272	14.9925	0.1273	25.3794	0.1272	28.2785	0.127	25.6504	0.1272	23.1621	0.127	23.2455
	0.1274	10.3068	0.1286	24.2704	0.128	16.8284	0.1278	18.269	0.1269	24.7558	0.1274	8.1791	0.1278	30.6874	0.1275	27.2827	0.1272	39.4321	0.1275	25.4878	0.1265	20.1471	0.1277	21.313	0.1278	25.7267	0.1279	21.2315	0.1278	20.163	0.1277	15.0699	0.1278	25.4689	0.1277	28.366	0.1276	25.7333	0.1277	23.2501	0.1275	23.3183
	0.1279	10.3412	0.1291	24.3072	0.1284	16.8893	0.1283	18.3082	0.1274	24.8264	0.1279	8.1864	0.1283	30.7529	0.128	27.3586	0.1277	39.5266	0.128	25.5346	0.127	20.222	0.1282	21.3686	0.1283	25.8067	0.1285	21.2896	0.1283	20.2069	0.1283	15.1343	0.1284	25.5198	0.1283	28.4679	0.1281	25.7993	0.1282	23.3092	0.1281	23.4019
	0.1284	10.3608	0.1295	24.3622	0.1289	16.9615	0.1288	18.3795	0.1278	24.8887	0.1284	8.1758	0.1288	30.8059	0.1285	27.4277	0.1282	39.638	0.1285	25.6002	0.1276	20.2851	0.1287	21.4398	0.1289	25.8771	0.129	21.367	0.1289	20.2839	0.1288	15.2096	0.1289	25.5989	0.1288	28.5627	0.1287	25.871	0.1288	23.3764	0.1286	23.4684
	0.1289	10.347	0.13	24.4187	0.1294	16.9943	0.1292	18.4299	0.1283	24.9666	0.1289	8.1551	0.1293	30.8497	0.129	27.4994	0.1287	39.7514	0.129	25.6554	0.1282	20.3646	0.1292	21.5099	0.1294	25.941	0.1295	21.4162	0.1294	20.3463	0.1294	15.295	0.1294	25.694	0.1293	28.6467	0.1292	25.9485	0.1293	23.4572	0.1291	23.5248
	0.1294	10.3619	0.1305	24.452	0.1298	17.0296	0.1297	18.4423	0.1288	25.0409	0.1294	8.1589	0.1298	30.9127	0.1295	27.5747	0.1292	39.8547	0.1295	25.6893	0.1288	20.4312	0.1298	21.5817	0.1299	26.0058	0.13	21.4675	0.13	20.392	0.1299	15.3602	0.1299	25.7638	0.1299	28.7614	0.1297	26.0174	0.1298	23.523	0.1297	23.6022
	0.1299	10.3817	0.1309	24.5027	0.1303	17.0966	0.1302	18.5	0.1293	25.0986	0.1299	8.1752	0.1304	30.989	0.13	27.6401	0.1298	39.9687	0.13	25.7666	0.1293	20.4677	0.1303	21.6422	0.1304	26.0892	0.1306	21.5402	0.1305	20.4569	0.1305	15.4262	0.1305	25.8214	0.1304	28.8725	0.1302	26.089	0.1303	23.5758	0.1302	23.6777
	0.1304	10.3602	0.1314	24.581	0.1308	17.129	0.1307	18.5443	0.1298	25.1606	0.1304	8.1737	0.1309	31.0507	0.1306	27.7074	0.1303	40.0706	0.1305	25.8462	0.1299	20.5256	0.1308	21.6834	0.131	26.1661	0.1311	21.5845	0.131	20.5042	0.131	15.5168	0.131	25.9049	0.1309	28.9603	0.1307	26.1682	0.1308	23.641	0.1307	23.7539
	0.1309	10.3696	0.1318	24.6375	0.1312	17.1586	0.1311	18.5636	0.1303	25.2418	0.1309	8.1852	0.1314	31.1157	0.1311	27.7963	0.1308	40.1606	0.131	25.8892	0.1304	20.5896	0.1314	21.7348	0.1315	26.2221	0.1316	21.6141	0.1315	20.5361	0.1315	15.5772	0.1315	25.9813	0.1314	29.0562	0.1313	26.2467	0.1313	23.6948	0.1312	23.825
	0.1315	10.4165	0.1322	24.6636	0.1317	17.2294	0.1316	18.6207	0.1308	25.3161	0.1314	8.1883	0.1319	31.1795	0.1316	27.8816	0.1313	40.2482	0.1315	25.9408	0.1309	20.6256	0.1319	21.8105	0.132	26.303	0.1321	21.6884	0.132	20.5889	0.132	15.6314	0.132	26.046	0.1319	29.1675	0.1318	26.3144	0.1318	23.7497	0.1317	23.8871
	0.132	10.4115	0.1327	24.7182	0.1321	17.2753	0.132	18.6878	0.1314	25.3877	0.1319	8.1695	0.1324	31.2508	0.1321	27.948	0.1318	40.3527	0.132	26.0009	0.1315	20.6682	0.1325	21.8773	0.1325	26.3731	0.1326	21.7499	0.1326	20.6721	0.1326	15.7014	0.1325	26.1352	0.1324	29.2616	0.1323	26.3825	0.1323	23.8207	0.1322	23.9556
	0.1325	10.3912	0.1331	24.7669	0.1326	17.3091	0.1324	18.7051	0.1319	25.4626	0.1324	8.1716	0.133	31.311	0.1327	28.0137	0.1323	40.4744	0.1325	26.0612	0.132	20.7391	0.133	21.9367	0.133	26.443	0.1331	21.7921	0.1331	20.6956	0.1331	15.766	0.133	26.2008	0.1329	29.3574	0.1328	26.4439	0.1328	23.8901	0.1328	24.0239
	0.1331	10.4191	0.1335	24.7986	0.133	17.3727	0.1329	18.7466	0.1324	25.5372	0.1329	8.1862	0.1335	31.3672	0.1332	28.0883	0.1328	40.5817	0.133	26.0982	0.1325	20.7844	0.1335	22.0059	0.1335	26.5213	0.1336	21.8693	0.1336	20.7244	0.1336	15.8156	0.1336	26.2782	0.1334	29.4481	0.1333	26.5075	0.1333	23.9475	0.1333	24.0903
	0.1336	10.4226	0.134	24.8438	0.1335	17.4097	0.1333	18.8046	0.1329	25.5947	0.1334	8.1851	0.134	31.417	0.1337	28.1729	0.1334	40.6878	0.1336	26.1538	0.133	20.806	0.1341	22.066	0.134	26.5951	0.1341	21.9257	0.1341	20.7966	0.1341	15.8939	0.1341	26.3459	0.1339	29.5146	0.1338	26.5684	0.1338	23.9927	0.1338	24.1413
	0.1341	10.4123	0.1344	24.917	0.1339	17.4534	0.1338	18.8416	0.1334	25.6705	0.1339	8.1691	0.1345	31.4721	0.1342	28.2569	0.1339	40.7852	0.1341	26.2091	0.1335	20.8496	0.1346	22.1309	0.1346	26.659	0.1346	21.9592	0.1346	20.855	0.1346	15.9593	0.1346	26.4091	0.1345	29.605	0.1343	26.6355	0.1343	24.0714	0.1343	24.202
	0.1347	10.4382	0.1349	24.948	0.1343	17.5365	0.1342	18.8678	0.1339	25.7617	0.1344	8.1772	0.135	31.5471	0.1348	28.3378	0.1344	40.8723	0.1346	26.2601	0.1339	20.8852	0.1351	22.1878	0.1351	26.7423	0.1351	22.015	0.1351	20.891	0.1351	16.0102	0.1351	26.4824	0.135	29.7319	0.1348	26.7263	0.1348	24.1297	0.1348	24.2698
	0.1352	10.4413	0.1353	24.9932	0.1348	17.6035	0.1346	18.9423	0.1344	25.8234	0.1349	8.1844	0.1356	31.6125	0.1353	28.3911	0.1349	40.9728	0.1351	26.3135	0.1344	20.9243	0.1357	22.2405	0.1356	26.8061	0.1356	22.0753	0.1356	20.9476	0.1356	16.0818	0.1356	26.5619	0.1355	29.8206	0.1353	26.7982	0.1353	24.1818	0.1353	24.3289
	0.1357	10.4224	0.1358	25.0603	0.1352	17.611	0.1351	18.9803	0.1349	25.9008	0.1354	8.1672	0.1361	31.6537	0.1358	28.4404	0.1354	41.0998	0.1356	26.3656	0.1349	20.975	0.1362	22.299	0.1361	26.8606	0.1361	22.1204	0.1361	20.9759	0.1361	16.1642	0.1361	26.6362	0.136	29.895	0.1358	26.8555	0.1358	24.2631	0.1358	24.404
	0.1363	10.4327	0.1362	25.1056	0.1357	17.6325	0.1356	18.9985	0.1355	25.9983	0.1359	8.1649	0.1366	31.7054	0.1363	28.5187	0.1359	41.1937	0.1361	26.4017	0.1354	21.0099	0.1367	22.357	0.1366	26.9333	0.1366	22.1776	0.1366	21.0146	0.1366	16.2147	0.1366	26.6964	0.1365	29.9847	0.1363	26.9147	0.1363	24.3213	0.1363	24.4861
	0.1368	10.449	0.1367	25.147	0.1362	17.7069	0.136	19.0369	0.136	26.074	0.1364	8.1772	0.1371	31.7605	0.1369	28.6089	0.1365	41.2877	0.1366	26.4568	0.1359	21.0433	0.1372	22.4222	0.1371	27.0131	0.1371	22.2463	0.137	21.071	0.1371	16.2611	0.1371	26.7764	0.137	30.0737	0.1368	26.9821	0.1368	24.3705	0.1368	24.5584
	0.1373	10.4348	0.1371	25.2155	0.1366	17.7744	0.1365	19.0977	0.1365	26.1365	0.137	8.1763	0.1376	31.8165	0.1374	28.6683	0.137	41.4047	0.1371	26.5094	0.1363	21.1017	0.1377	22.475	0.1376	27.0658	0.1375	22.2796	0.1375	21.1212	0.1376	16.3209	0.1376	26.8455	0.1375	30.1594	0.1373	27.0699	0.1373	24.4394	0.1373	24.6069
	0.1379	10.4557	0.1376	25.2719	0.1371	17.8043	0.1369	19.1268	0.137	26.2116	0.1375	8.1558	0.1382	31.8861	0.1379	28.7211	0.1375	41.5209	0.1376	26.563	0.1368	21.1545	0.1382	22.5115	0.1381	27.1253	0.138	22.3134	0.138	21.1634	0.1381	16.3601	0.1381	26.8801	0.138	30.2675	0.1378	27.1355	0.1378	24.5141	0.1378	24.6746
	0.1384	10.4771	0.1381	25.3086	0.1375	17.8726	0.1374	19.1848	0.1375	26.2884	0.138	8.1613	0.1387	31.9466	0.1384	28.7998	0.1381	41.6225	0.138	26.5993	0.1373	21.172	0.1387	22.558	0.1386	27.2099	0.1385	22.3979	0.1385	21.1992	0.1386	16.419	0.1386	26.9369	0.1385	30.3684	0.1383	27.1993	0.1383	24.5762	0.1383	24.7371
	0.1389	10.4493	0.1386	25.3814	0.138	17.9318	0.1379	19.2423	0.1381	26.3526	0.1385	8.168	0.1392	31.998	0.1389	28.8589	0.1386	41.7231	0.1385	26.6502	0.1378	21.2228	0.1392	22.6066	0.1391	27.2725	0.139	22.461	0.139	21.2782	0.139	16.481	0.1391	27.0182	0.139	30.4364	0.1388	27.2571	0.1388	24.6503	0.1388	24.8035
	0.1394	10.4546	0.1391	25.4365	0.1385	17.9485	0.1384	19.2739	0.1386	26.4308	0.1391	8.1622	0.1397	32.0512	0.1395	28.9134	0.1391	41.8327	0.139	26.6993	0.1383	21.2685	0.1397	22.6458	0.1396	27.3343	0.1395	22.491	0.1395	21.3212	0.1395	16.5351	0.1396	27.0834	0.1395	30.5208	0.1393	27.3137	0.1393	24.7082	0.1393	24.8515
	0.1399	10.4814	0.1396	25.4736	0.139	18.01	0.1388	19.317	0.1391	26.5102	0.1396	8.1645	0.1402	32.1215	0.14	28.9797	0.1397	41.9333	0.1394	26.7346	0.1388	21.2985	0.1402	22.6903	0.1401	27.4221	0.14	22.5488	0.14	21.3586	0.14	16.5992	0.14	27.1459	0.1399	30.6099	0.1398	27.3925	0.1398	24.7465	0.1398	24.9328
	0.1403	10.4659	0.1401	25.54	0.1395	18.1009	0.1393	19.3941	0.1397	26.5675	0.1401	8.1803	0.1407	32.173	0.1405	29.0527	0.1402	42.0409	0.1399	26.7719	0.1393	21.3584	0.1406	22.7242	0.1406	27.4756	0.1405	22.6059	0.1404	21.4075	0.1405	16.6667	0.1405	27.2275	0.1404	30.7	0.1403	27.45	0.1403	24.821	0.1403	24.9795
	0.1408	10.4634	0.1406	25.6162	0.14	18.1469	0.1398	19.421	0.1402	26.6556	0.1406	8.1721	0.1413	32.2162	0.141	29.1039	0.1407	42.144	0.1404	26.8192	0.1397	21.4171	0.1411	22.7754	0.1411	27.5381	0.141	22.641	0.1409	21.4444	0.1409	16.7234	0.141	27.277	0.1409	30.7748	0.1408	27.5036	0.1408	24.8856	0.1408	25.0191
	0.1413	10.4988	0.1411	25.683	0.1405	18.1923	0.1403	19.4591	0.1407	26.7452	0.1412	8.1705	0.1418	32.2566	0.1415	29.1601	0.1412	42.2387	0.1408	26.8534	0.1402	21.4367	0.1415	22.8205	0.1415	27.5961	0.1414	22.697	0.1414	21.4729	0.1414	16.7686	0.1414	27.3252	0.1413	30.8612	0.1412	27.5623	0.1413	24.9331	0.1412	25.0807
	0.1418	10.5024	0.1417	25.7288	0.141	18.2581	0.1409	19.5359	0.1413	26.8174	0.1417	8.1756	0.1422	32.3138	0.1419	29.2318	0.1417	42.3274	0.1413	26.8896	0.1407	21.4718	0.142	22.8524	0.142	27.6388	0.1419	22.7558	0.1418	21.5258	0.1419	16.8309	0.1419	27.3901	0.1418	30.9139	0.1417	27.6228	0.1418	24.9789	0.1417	25.1554
	0.1422	10.4686	0.1422	25.8051	0.1415	18.2987	0.1414	19.5891	0.1418	26.8916	0.1422	8.1779	0.1427	32.364	0.1424	29.2855	0.1422	42.4306	0.1417	26.9409	0.1412	21.5237	0.1424	22.8876	0.1424	27.6815	0.1423	22.7869	0.1423	21.5716	0.1423	16.8909	0.1423	27.4321	0.1422	30.9769	0.1422	27.6911	0.1422	25.0419	0.1421	25.2068
	0.1427	10.4867	0.1428	25.8775	0.142	18.3563	0.1419	19.6077	0.1423	26.975	0.1427	8.1758	0.1432	32.4096	0.1429	29.3351	0.1427	42.5048	0.1422	26.9835	0.1416	21.5678	0.1429	22.9334	0.1429	27.7385	0.1428	22.82	0.1427	21.5991	0.1428	16.9161	0.1428	27.4682	0.1427	31.0745	0.1426	27.7424	0.1427	25.0894	0.1426	25.264
	0.1432	10.5006	0.1433	25.936	0.1426	18.4444	0.1425	19.6611	0.1428	27.0398	0.1432	8.1798	0.1437	32.454	0.1434	29.4082	0.1432	42.5753	0.1427	27.0156	0.1421	21.6153	0.1433	22.9824	0.1433	27.7921	0.1432	22.8766	0.1432	21.6508	0.1432	16.9589	0.1432	27.5466	0.1431	31.1443	0.1431	27.7826	0.1431	25.1345	0.143	25.3205
	0.1436	10.505	0.1438	26.0074	0.1431	18.5015	0.143	19.742	0.1434	27.0968	0.1438	8.1717	0.1442	32.4859	0.1438	29.4533	0.1436	42.6835	0.1432	27.0647	0.1426	21.6711	0.1437	23.0213	0.1438	27.8422	0.1437	22.9141	0.1436	21.705	0.1436	17.0187	0.1437	27.5913	0.1435	31.1968	0.1435	27.8233	0.1436	25.193	0.1435	25.3666
	0.1441	10.527	0.1444	26.071	0.1436	18.548	0.1435	19.78	0.1439	27.1753	0.1443	8.1763	0.1446	32.5389	0.1443	29.4935	0.1441	42.7628	0.1436	27.1425	0.1431	21.7035	0.1442	23.0628	0.1442	27.9093	0.1441	22.9505	0.1441	21.7586	0.1441	17.0564	0.1441	27.6323	0.144	31.2876	0.1439	27.8739	0.144	25.2341	0.1439	25.4033
	0.1446	10.5274	0.1449	26.1244	0.1442	18.6175	0.1441	19.8315	0.1444	27.2456	0.1448	8.1681	0.1451	32.5945	0.1448	29.5598	0.1446	42.8327	0.1441	27.1834	0.1436	21.7299	0.1446	23.082	0.1446	27.957	0.1446	22.9991	0.1445	21.8234	0.1445	17.1105	0.1445	27.7062	0.1444	31.3574	0.1444	27.9156	0.1445	25.2665	0.1444	25.4495
	0.1451	10.5069	0.1455	26.1777	0.1447	18.691	0.1446	19.9013	0.1449	27.2919	0.1453	8.171	0.1455	32.6151	0.1452	29.6061	0.145	42.9033	0.1446	27.2309	0.144	21.7925	0.145	23.114	0.1451	27.9993	0.145	23.0528	0.1449	21.9017	0.145	17.1646	0.145	27.7676	0.1449	31.4147	0.1448	27.9738	0.1449	25.3245	0.1448	25.4918
	0.1455	10.5195	0.146	26.2524	0.1453	18.7419	0.1452	19.9299	0.1454	27.3718	0.1458	8.155	0.146	32.6332	0.1457	29.6407	0.1455	42.9804	0.1451	27.3016	0.1445	21.8314	0.1455	23.1617	0.1455	28.0619	0.1455	23.0972	0.1454	21.955	0.1454	17.2047	0.1454	27.8061	0.1453	31.4807	0.1452	28.0414	0.1454	25.3815	0.1453	25.528
	0.146	10.5442	0.1466	26.2961	0.1458	18.8103	0.1457	19.9694	0.1459	27.4462	0.1463	8.1529	0.1464	32.6781	0.1461	29.6981	0.1459	43.033	0.1456	27.3613	0.145	21.8763	0.1459	23.2036	0.146	28.114	0.1459	23.1573	0.1458	22.0248	0.1458	17.2584	0.1459	27.8834	0.1457	31.5648	0.1457	28.0881	0.1458	25.4151	0.1457	25.5946
	0.1465	10.5333	0.1471	26.3403	0.1463	18.8718	0.1463	20.0468	0.1464	27.5025	0.1468	8.171	0.1469	32.7276	0.1465	29.7537	0.1463	43.0979	0.1461	27.3929	0.1455	21.9419	0.1464	23.2584	0.1464	28.1666	0.1463	23.1903	0.1463	22.1092	0.1463	17.3261	0.1463	27.9554	0.1462	31.6336	0.1461	28.1433	0.1462	25.4467	0.1461	25.6478
	0.147	10.5331	0.1477	26.397	0.1469	18.9037	0.1468	20.0956	0.1469	27.5629	0.1472	8.1801	0.1473	32.762	0.147	29.7919	0.1468	43.1761	0.1466	27.4517	0.146	21.9811	0.1468	23.3064	0.1469	28.2496	0.1468	23.2187	0.1467	22.1785	0.1467	17.3664	0.1468	27.9997	0.1466	31.7169	0.1465	28.1965	0.1467	25.5181	0.1466	25.6874
	0.1476	10.551	0.1482	26.4549	0.1474	18.9638	0.1474	20.1254	0.1473	27.642	0.1477	8.1668	0.1477	32.808	0.1474	29.8325	0.1472	43.243	0.1472	27.5121	0.1465	22.0123	0.1473	23.3419	0.1473	28.3069	0.1472	23.2731	0.1472	22.237	0.1472	17.4073	0.1472	28.0585	0.147	31.8105	0.147	28.2494	0.1471	25.5737	0.147	25.7471
	0.1481	10.533	0.1487	26.4984	0.148	19.0607	0.1479	20.1828	0.1478	27.7016	0.1482	8.1638	0.1482	32.8511	0.1479	29.8932	0.1476	43.3139	0.1477	27.5544	0.147	22.0773	0.1477	23.3838	0.1478	28.3602	0.1477	23.3461	0.1476	22.3198	0.1476	17.4906	0.1477	28.1268	0.1475	31.8917	0.1474	28.3196	0.1476	25.6204	0.1475	25.8304
	0.1486	10.5339	0.1493	26.555	0.1485	19.1147	0.1484	20.234	0.1482	27.7439	0.1486	8.167	0.1486	32.8881	0.1483	29.9503	0.1481	43.4103	0.1482	27.6089	0.1475	22.1374	0.1482	23.4407	0.1482	28.4264	0.1481	23.3824	0.1481	22.3964	0.1481	17.5463	0.1481	28.1736	0.1479	31.971	0.1479	28.3789	0.148	25.6855	0.1479	25.8735
	0.1491	10.5677	0.1498	26.6109	0.149	19.1585	0.149	20.2681	0.1487	27.8036	0.1491	8.1531	0.1491	32.9294	0.1488	30.0008	0.1485	43.4761	0.1487	27.6891	0.148	22.1762	0.1486	23.4822	0.1487	28.4873	0.1486	23.4286	0.1485	22.4567	0.1485	17.601	0.1486	28.2278	0.1484	32.0524	0.1483	28.437	0.1485	25.7367	0.1484	25.9207
	0.1496	10.5611	0.1503	26.646	0.1496	19.2296	0.1495	20.3305	0.1491	27.8584	0.1495	8.1535	0.1495	32.9899	0.1492	30.0513	0.149	43.5318	0.1492	27.7386	0.1485	22.2281	0.1491	23.5309	0.1492	28.5326	0.149	23.4782	0.149	22.537	0.149	17.663	0.149	28.3077	0.1488	32.1147	0.1487	28.4838	0.1489	25.7759	0.1489	26.0021
	0.1501	10.554	0.1509	26.6914	0.1501	19.2956	0.15	20.3913	0.1496	27.9042	0.15	8.1724	0.15	33.0434	0.1497	30.1132	0.1494	43.6263	0.1498	27.7973	0.149	22.2989	0.1496	23.5812	0.1496	28.6032	0.1495	23.5284	0.1494	22.6178	0.1495	17.7213	0.1495	28.3684	0.1493	32.1798	0.1492	28.543	0.1494	25.8326	0.1493	26.0478
	0.1506	10.5845	0.1514	26.7623	0.1506	19.3251	0.1505	20.4105	0.15	27.9669	0.1504	8.1736	0.1505	33.094	0.1502	30.1729	0.1499	43.7351	0.1503	27.8647	0.1496	22.3246	0.1501	23.6447	0.1501	28.6848	0.15	23.5907	0.1499	22.6767	0.15	17.7705	0.15	28.4306	0.1498	32.2823	0.1497	28.614	0.1499	25.8947	0.1498	26.1006
	0.1512	10.5857	0.1519	26.809	0.1512	19.3948	0.151	20.449	0.1505	28.0291	0.1509	8.1582	0.151	33.1416	0.1506	30.2355	0.1503	43.8166	0.1508	27.9114	0.1501	22.3697	0.1506	23.7077	0.1506	28.7536	0.1505	23.6751	0.1504	22.7555	0.1505	17.8474	0.1505	28.5133	0.1503	32.3834	0.1502	28.6799	0.1504	25.9506	0.1503	26.1783
	0.1517	10.5715	0.1524	26.8402	0.1517	19.4681	0.1516	20.5096	0.1509	28.0754	0.1514	8.1627	0.1515	33.2213	0.1511	30.321	0.1508	43.9065	0.1514	27.9529	0.1506	22.4399	0.1511	23.7661	0.1511	28.8316	0.151	23.726	0.1509	22.8501	0.151	17.9237	0.151	28.5864	0.1508	32.4825	0.1507	28.7468	0.1509	26.0214	0.1508	26.2534
	0.1522	10.5913	0.1529	26.8947	0.1523	19.5103	0.1521	20.5664	0.1514	28.1216	0.1518	8.1715	0.152	33.2937	0.1516	30.3913	0.1513	44.0085	0.1519	28.013	0.1511	22.4681	0.1516	23.8262	0.1517	28.8937	0.1515	23.7697	0.1514	22.9262	0.1515	17.9795	0.1515	28.6595	0.1513	32.5769	0.1512	28.8201	0.1514	26.0984	0.1514	26.3316
	0.1527	10.5978	0.1535	26.9279	0.1528	19.5657	0.1526	20.5892	0.1518	28.193	0.1523	8.1663	0.1525	33.3607	0.1522	30.4539	0.1518	44.1088	0.1524	28.0729	0.1516	22.5213	0.1521	23.8878	0.1522	28.9599	0.1521	23.8468	0.1519	23.0153	0.152	18.0573	0.152	28.7584	0.1518	32.6885	0.1517	28.8933	0.1519	26.1601	0.1519	26.4182
	0.1532	10.5583	0.154	26.9555	0.1533	19.6396	0.1531	20.6403	0.1523	28.2535	0.1528	8.1768	0.153	33.4296	0.1527	30.5454	0.1524	44.2048	0.153	28.1096	0.1521	22.5789	0.1527	23.9509	0.1527	29.0441	0.1526	23.9262	0.1525	23.1218	0.1525	18.144	0.1525	28.8446	0.1524	32.781	0.1523	28.9891	0.1524	26.2419	0.1524	26.4915
	0.1537	10.5594	0.1545	27.0286	0.1538	19.6816	0.1536	20.6874	0.1527	28.3105	0.1532	8.1873	0.1536	33.4932	0.1532	30.6213	0.1529	44.3168	0.1535	28.1678	0.1526	22.6248	0.1532	24.0144	0.1533	29.1262	0.1532	23.9897	0.153	23.2206	0.1531	18.2181	0.1531	28.9	0.1529	32.8883	0.1528	29.0705	0.1529	26.3236	0.153	26.5706
	0.1542	10.5854	0.155	27.0871	0.1544	19.7244	0.1542	20.7264	0.1532	28.3909	0.1537	8.1628	0.1541	33.5562	0.1538	30.6821	0.1534	44.4254	0.154	28.2343	0.1531	22.6652	0.1538	24.0963	0.1538	29.2134	0.1537	24.0819	0.1536	23.2868	0.1536	18.2741	0.1536	28.9962	0.1535	33.0197	0.1534	29.154	0.1535	26.4102	0.1535	26.6684
	0.1546	10.5672	0.1555	27.0986	0.1549	19.8014	0.1547	20.7763	0.1537	28.4745	0.1542	8.1693	0.1547	33.6381	0.1543	30.7702	0.1539	44.5365	0.1546	28.2711	0.1536	22.7071	0.1544	24.1839	0.1544	29.3024	0.1543	24.1639	0.1541	23.3814	0.1542	18.3521	0.1542	29.0784	0.1541	33.1179	0.1539	29.2305	0.154	26.4954	0.1541	26.7594
	0.1551	10.5718	0.156	27.137	0.1554	19.8657	0.1552	20.8319	0.1542	28.5371	0.1547	8.1685	0.1552	33.7176	0.1548	30.8666	0.1545	44.6488	0.1551	28.3099	0.1541	22.754	0.1549	24.2562	0.155	29.3818	0.1549	24.2101	0.1547	23.4958	0.1548	18.4369	0.1548	29.1576	0.1546	33.2309	0.1545	29.3019	0.1546	26.5817	0.1547	26.8222
	0.1556	10.6056	0.1565	27.2044	0.1559	19.8981	0.1558	20.8668	0.1546	28.6091	0.1552	8.1717	0.1558	33.7775	0.1554	30.9332	0.155	44.7598	0.1556	28.36	0.1546	22.8232	0.1555	24.3221	0.1555	29.4656	0.1555	24.3002	0.1553	23.5928	0.1554	18.5233	0.1554	29.2621	0.1552	33.356	0.1551	29.406	0.1552	26.639	0.1553	26.9229
	0.1561	10.5987	0.1571	27.2491	0.1565	19.9608	0.1563	20.9101	0.1551	28.6936	0.1557	8.1575	0.1563	33.8387	0.156	31.0031	0.1556	44.8548	0.1561	28.4141	0.1552	22.8812	0.1561	24.4105	0.1561	29.559	0.1561	24.4064	0.1559	23.707	0.156	18.6094	0.156	29.361	0.1558	33.4649	0.1557	29.5024	0.1558	26.7269	0.1559	27.0293
	0.1566	10.5855	0.1576	27.2824	0.157	20.0346	0.1568	20.9773	0.1556	28.7588	0.1562	8.1587	0.1569	33.9046	0.1565	31.0869	0.1561	44.974	0.1566	28.471	0.1557	22.9399	0.1567	24.4833	0.1567	29.6476	0.1567	24.4616	0.1565	23.816	0.1565	18.6858	0.1566	29.4388	0.1564	33.5794	0.1563	29.5863	0.1564	26.8134	0.1565	27.1252
	0.157	10.6166	0.1581	27.3415	0.1575	20.0705	0.1573	21.018	0.1561	28.8136	0.1567	8.1693	0.1574	33.9629	0.1571	31.1569	0.1567	45.086	0.1571	28.5132	0.1562	22.9764	0.1573	24.5329	0.1573	29.7226	0.1573	24.5272	0.1571	23.8897	0.1571	18.736	0.1572	29.5349	0.1569	33.7023	0.1569	29.6615	0.1569	26.8764	0.157	27.2064
	0.1575	10.5958	0.1586	27.3807	0.158	20.1142	0.1578	21.0306	0.1566	28.8846	0.1572	8.1536	0.158	34.0133	0.1576	31.2132	0.1572	45.1756	0.1576	28.5395	0.1568	23.04	0.1578	24.594	0.1578	29.8136	0.1578	24.6078	0.1577	23.9799	0.1577	18.8266	0.1578	29.6624	0.1575	33.804	0.1575	29.7405	0.1575	26.948	0.1576	27.2867
	0.158	10.5778	0.1591	27.4115	0.1585	20.1725	0.1584	21.0963	0.1571	28.9733	0.1577	8.1523	0.1585	34.0727	0.1582	31.2851	0.1578	45.2855	0.1581	28.5621	0.1573	23.0973	0.1584	24.6553	0.1584	29.8898	0.1584	24.6635	0.1583	24.0868	0.1583	18.9234	0.1584	29.739	0.1581	33.8881	0.1581	29.817	0.1581	27.0508	0.1582	27.3364
	0.1585	10.6032	0.1596	27.4504	0.159	20.2184	0.1589	21.1531	0.1577	29.0573	0.1583	8.1547	0.1591	34.1465	0.1587	31.3712	0.1583	45.4214	0.1586	28.6119	0.1578	23.1242	0.1589	24.71	0.159	29.9565	0.159	24.7104	0.1588	24.1729	0.1589	18.9836	0.1589	29.8163	0.1587	34.0141	0.1586	29.8908	0.1587	27.13	0.1588	27.416
	0.1589	10.6056	0.1601	27.5002	0.1595	20.2487	0.1594	21.1588	0.1582	29.1135	0.1588	8.1594	0.1596	34.1799	0.1593	31.4238	0.1589	45.5381	0.1591	28.657	0.1583	23.1798	0.1595	24.7531	0.1595	30.0408	0.1595	24.7718	0.1594	24.2521	0.1594	19.0467	0.1595	29.8999	0.1592	34.1325	0.1592	29.96	0.1592	27.1796	0.1593	27.4999
	0.1594	10.5872	0.1606	27.5349	0.16	20.319	0.1599	21.1792	0.1587	29.1884	0.1593	8.1676	0.1602	34.224	0.1598	31.4947	0.1594	45.6297	0.1595	28.6754	0.1588	23.2406	0.16	24.7955	0.16	30.1207	0.16	24.8462	0.16	24.3376	0.16	19.1327	0.1601	29.9529	0.1598	34.2081	0.1598	30.033	0.1598	27.2584	0.1599	27.5599
	0.1599	10.6198	0.1611	27.5741	0.1604	20.3641	0.1603	21.2384	0.1593	29.2846	0.1598	8.1753	0.1607	34.3051	0.1604	31.5765	0.16	45.7402	0.16	28.6958	0.1593	23.2759	0.1605	24.8648	0.1606	30.1721	0.1605	24.9053	0.1605	24.4166	0.1605	19.1948	0.1606	30.0342	0.1603	34.3235	0.1603	30.1035	0.1603	27.328	0.1604	27.6153
	0.1604	10.6288	0.1615	27.6127	0.1609	20.3859	0.1608	21.2716	0.1598	29.3705	0.1604	8.1644	0.1612	34.3586	0.1609	31.6401	0.1606	45.8468	0.1605	28.7465	0.1599	23.3221	0.161	24.9046	0.1611	30.2385	0.1611	24.9605	0.161	24.4754	0.1611	19.2436	0.1611	30.1345	0.1609	34.4157	0.1609	30.1834	0.1609	27.3744	0.1609	27.6971
	0.1609	10.6005	0.162	27.6407	0.1614	20.4486	0.1613	21.3041	0.1604	29.4596	0.1609	8.1625	0.1618	34.4019	0.1615	31.6989	0.1611	45.927	0.161	28.8012	0.1604	23.3649	0.1615	24.9423	0.1616	30.3022	0.1616	25.0058	0.1615	24.5668	0.1616	19.3038	0.1617	30.1965	0.1614	34.4852	0.1614	30.2602	0.1614	27.4351	0.1614	27.7433
	0.1614	10.614	0.1625	27.6871	0.1619	20.5085	0.1618	21.3667	0.1609	29.5245	0.1614	8.1661	0.1623	34.4552	0.162	31.7699	0.1617	46.0371	0.1614	28.847	0.1609	23.3939	0.162	24.9994	0.1621	30.3485	0.1621	25.0432	0.1621	24.6344	0.1621	19.3757	0.1622	30.2436	0.1619	34.5737	0.1619	30.325	0.1619	27.486	0.1619	27.7853
	0.1618	10.6382	0.163	27.7403	0.1623	20.5361	0.1623	21.3964	0.1614	29.5983	0.162	8.1713	0.1628	34.4941	0.1625	31.8314	0.1622	46.1492	0.1619	28.9075	0.1614	23.4299	0.1625	25.0587	0.1626	30.4096	0.1625	25.0992	0.1626	24.7001	0.1626	19.4294	0.1627	30.3184	0.1624	34.6756	0.1624	30.3759	0.1624	27.5409	0.1624	27.8582
	0.1623	10.627	0.1634	27.7637	0.1628	20.5877	0.1627	21.403	0.162	29.6676	0.1625	8.1708	0.1633	34.517	0.163	31.8735	0.1628	46.2431	0.1624	28.9524	0.1619	23.4956	0.163	25.0896	0.1631	30.478	0.163	25.1554	0.1631	24.7845	0.1631	19.4916	0.1632	30.3801	0.1629	34.7493	0.1629	30.4372	0.1629	27.5958	0.1629	27.9198
	0.1628	10.6378	0.1639	27.7901	0.1632	20.6393	0.1632	21.4533	0.1625	29.7373	0.163	8.1694	0.1638	34.5599	0.1636	31.9388	0.1633	46.3291	0.1629	28.9864	0.1624	23.5437	0.1635	25.131	0.1636	30.5124	0.1635	25.1699	0.1635	24.8657	0.1636	19.5533	0.1637	30.4268	0.1634	34.8254	0.1635	30.4969	0.1634	27.65	0.1634	27.9408
	0.1633	10.6457	0.1643	27.8306	0.1637	20.6611	0.1636	21.5006	0.163	29.796	0.1635	8.1716	0.1643	34.6257	0.1641	31.987	0.1638	46.4267	0.1634	29.0398	0.1629	23.5742	0.164	25.1755	0.1641	30.5704	0.164	25.2147	0.164	24.9188	0.1641	19.5779	0.1641	30.4947	0.1639	34.9126	0.1639	30.5594	0.1639	27.6863	0.1639	28.0037
	0.1638	10.6239	0.1647	27.8494	0.1641	20.6942	0.164	21.507	0.1635	29.8653	0.164	8.159	0.1648	34.6744	0.1645	32.0314	0.1643	46.5129	0.164	29.1086	0.1634	23.6281	0.1645	25.2291	0.1646	30.6558	0.1645	25.2896	0.1645	24.9766	0.1646	19.635	0.1646	30.5493	0.1644	34.9889	0.1644	30.6273	0.1644	27.7422	0.1644	28.0668
	0.1643	10.6326	0.1652	27.8593	0.1646	20.7569	0.1645	21.5406	0.164	29.9441	0.1645	8.1563	0.1653	34.7215	0.165	32.0652	0.1648	46.5799	0.1645	29.1485	0.1639	23.6594	0.165	25.2707	0.1651	30.7073	0.165	25.3363	0.165	25.0362	0.1651	19.7037	0.1651	30.6012	0.1649	35.0583	0.1649	30.6652	0.1649	27.8075	0.1649	28.1102
	0.1648	10.6683	0.1656	27.8984	0.165	20.7997	0.1649	21.5751	0.1645	30.0106	0.1649	8.1633	0.1658	34.7718	0.1655	32.1116	0.1653	46.6621	0.165	29.186	0.1644	23.6887	0.1655	25.3195	0.1655	30.7561	0.1654	25.3798	0.1655	25.0832	0.1656	19.7505	0.1656	30.6661	0.1654	35.1462	0.1654	30.718	0.1654	27.8391	0.1653	28.1775
	0.1653	10.6676	0.166	27.9375	0.1654	20.8158	0.1653	21.5833	0.165	30.0476	0.1654	8.1654	0.1663	34.7993	0.166	32.1633	0.1658	46.7403	0.1655	29.2589	0.1649	23.7452	0.166	25.3717	0.166	30.8153	0.1659	25.4302	0.1659	25.1516	0.166	19.8043	0.166	30.7324	0.1658	35.2161	0.1659	30.7699	0.1658	27.8754	0.1658	28.2319
	0.1658	10.6611	0.1665	27.9429	0.1659	20.8505	0.1658	21.63	0.1655	30.1049	0.1659	8.1639	0.1668	34.8253	0.1665	32.2112	0.1663	46.8279	0.166	29.3044	0.1654	23.7932	0.1665	25.4155	0.1665	30.8488	0.1664	25.4733	0.1664	25.239	0.1665	19.8805	0.1665	30.7829	0.1663	35.288	0.1663	30.8293	0.1663	27.9437	0.1663	28.2795
	0.1663	10.6854	0.1669	27.9834	0.1663	20.9019	0.1662	21.6769	0.1659	30.1789	0.1664	8.1661	0.1673	34.8788	0.167	32.2785	0.1668	46.9015	0.1665	29.3426	0.1659	23.8206	0.167	25.4555	0.167	30.9055	0.1669	25.5151	0.1668	25.2993	0.167	19.9253	0.1669	30.8407	0.1668	35.3708	0.1668	30.8816	0.1668	27.9943	0.1668	28.34
	0.1668	10.6939	0.1674	28.0399	0.1667	20.9216	0.1666	21.6813	0.1664	30.2352	0.1669	8.1752	0.1678	34.9379	0.1674	32.3195	0.1672	46.9874	0.1671	29.4059	0.1664	23.8767	0.1674	25.5026	0.1675	30.9915	0.1674	25.5753	0.1673	25.3586	0.1674	19.9732	0.1674	30.9029	0.1673	35.453	0.1673	30.9167	0.1672	28.0292	0.1672	28.4039
	0.1673	10.7419	0.1678	28.0486	0.1672	20.9734	0.1671	21.7042	0.1669	30.281	0.1673	8.1745	0.1683	34.9696	0.1679	32.3508	0.1677	47.0471	0.1676	29.4629	0.1669	23.9111	0.1679	25.5532	0.1679	31.0454	0.1678	25.6128	0.1677	25.4328	0.1679	20.0546	0.1678	30.9437	0.1677	35.5125	0.1677	30.9616	0.1677	28.0882	0.1677	28.4422
	0.1678	10.8426	0.1683	28.0604	0.1676	21.0409	0.1675	21.7534	0.1674	30.3384	0.1678	8.1669	0.1687	35.0149	0.1684	32.412	0.1682	47.1224	0.1681	29.495	0.1673	23.9227	0.1684	25.5981	0.1684	31.0923	0.1683	25.6509	0.1682	25.4952	0.1684	20.1262	0.1683	31.0033	0.1682	35.5939	0.1682	31.0247	0.1681	28.1524	0.1682	28.4815
	0.1683	10.9113	0.1687	28.1106	0.1681	21.0522	0.168	21.7884	0.1678	30.4042	0.1683	8.1697	0.1692	35.0612	0.1689	32.4749	0.1687	47.2142	0.1686	29.5516	0.1678	23.9644	0.1689	25.6326	0.1689	31.1561	0.1687	25.712	0.1686	25.5375	0.1688	20.1749	0.1687	31.0743	0.1686	35.6596	0.1686	31.085	0.1686	28.1841	0.1686	28.5484
	0.1688	10.9544	0.1691	28.159	0.1685	21.0845	0.1684	21.7915	0.1683	30.4592	0.1688	8.1678	0.1697	35.1121	0.1693	32.5204	0.1691	47.3004	0.1691	29.6083	0.1683	24.0207	0.1693	25.6795	0.1693	31.1964	0.1692	25.7693	0.1691	25.608	0.1693	20.2468	0.1692	31.1193	0.1691	35.7164	0.1691	31.1319	0.1691	28.2377	0.1691	28.5819
	0.1693	11.048	0.1696	28.1785	0.169	21.1473	0.1689	21.834	0.1688	30.5305	0.1693	8.1617	0.1702	35.1588	0.1698	32.5774	0.1696	47.37	0.1696	29.6363	0.1687	24.0317	0.1698	25.7134	0.1698	31.2343	0.1697	25.7923	0.1695	25.6694	0.1697	20.3098	0.1696	31.1774	0.1695	35.7878	0.1695	31.1741	0.1695	28.2907	0.1695	28.6279
	0.1699	11.1433	0.1701	28.2435	0.1694	21.2103	0.1693	21.896	0.1693	30.6072	0.1698	8.1688	0.1707	35.2119	0.1703	32.6324	0.1701	47.4468	0.1701	29.6678	0.1692	24.0618	0.1703	25.7422	0.1703	31.3073	0.1701	25.8467	0.1699	25.7215	0.1702	20.3594	0.1701	31.2435	0.17	35.8756	0.17	31.2296	0.17	28.3225	0.17	28.6957
	0.1704	11.2	0.1706	28.2966	0.1699	21.2495	0.1698	21.9162	0.1697	30.6509	0.1703	8.1786	0.1712	35.2429	0.1708	32.68	0.1705	47.5288	0.1706	29.7226	0.1696	24.1096	0.1707	25.7823	0.1707	31.3604	0.1706	25.9122	0.1704	25.7898	0.1706	20.4166	0.1705	31.2903	0.1704	35.9519	0.1704	31.2841	0.1704	28.3697	0.1705	28.7437
	0.1709	11.2812	0.1711	28.3057	0.1704	21.3102	0.1703	21.9445	0.1702	30.7142	0.1708	8.1712	0.1716	35.288	0.1713	32.7264	0.171	47.6003	0.1711	29.7649	0.1701	24.1364	0.1712	25.8173	0.1712	31.4137	0.1711	25.9473	0.1708	25.8566	0.1711	20.4888	0.171	31.3366	0.1709	36.0212	0.1709	31.3432	0.1709	28.4322	0.1709	28.7792
	0.1715	11.368	0.1716	28.3482	0.1709	21.3455	0.1708	21.9899	0.1708	30.7925	0.1713	8.1701	0.1721	35.3316	0.1717	32.7878	0.1715	47.6872	0.1716	29.788	0.1705	24.1722	0.1716	25.869	0.1717	31.4762	0.1715	25.9922	0.1713	25.9075	0.1715	20.5551	0.1715	31.4189	0.1714	36.102	0.1713	31.3961	0.1714	28.474	0.1714	28.8341
	0.172	11.4159	0.1721	28.4018	0.1714	21.3789	0.1713	22.0227	0.1713	30.8688	0.1718	8.1774	0.1726	35.3748	0.1722	32.8506	0.172	47.7764	0.1721	29.8267	0.171	24.2032	0.1721	25.9021	0.1721	31.5325	0.172	26.0349	0.1718	25.9885	0.172	20.6162	0.172	31.4923	0.1718	36.1762	0.1718	31.4518	0.1718	28.5199	0.1718	28.8919
	0.1726	11.4876	0.1726	28.4433	0.1719	21.4228	0.1718	22.0519	0.1718	30.9359	0.1724	8.172	0.1731	35.4199	0.1727	32.88	0.1724	47.8512	0.1726	29.8692	0.1714	24.2255	0.1726	25.9552	0.1726	31.5856	0.1725	26.0863	0.1722	26.0679	0.1725	20.703	0.1724	31.546	0.1723	36.2501	0.1722	31.5093	0.1723	28.5914	0.1723	28.9427
	0.1731	11.5799	0.1731	28.4719	0.1724	21.4979	0.1723	22.1146	0.1723	31.0179	0.1729	8.1648	0.1736	35.4646	0.1732	32.9342	0.1729	47.9148	0.173	29.889	0.1719	24.2661	0.1731	26.0016	0.1731	31.6474	0.173	26.1539	0.1727	26.1206	0.173	20.7677	0.1729	31.6167	0.1728	36.3577	0.1727	31.5651	0.1728	28.6369	0.1728	29.0136
	0.1737	11.6409	0.1736	28.5319	0.173	21.5483	0.1728	22.1621	0.1728	31.0987	0.1735	8.1769	0.1741	35.5161	0.1737	32.9999	0.1734	48.01	0.1735	29.9397	0.1723	24.3113	0.1735	26.0482	0.1736	31.7094	0.1735	26.2156	0.1732	26.1929	0.1735	20.8528	0.1734	31.6987	0.1733	36.438	0.1732	31.6325	0.1733	28.6829	0.1733	29.0827
	0.1742	11.6803	0.1742	28.5876	0.1735	21.5933	0.1733	22.1851	0.1734	31.1684	0.174	8.1741	0.1746	35.5529	0.1742	33.0625	0.1739	48.0823	0.174	29.9814	0.1728	24.3472	0.174	26.1018	0.1741	31.7786	0.174	26.2812	0.1737	26.2925	0.174	20.9588	0.1739	31.7616	0.1738	36.5063	0.1737	31.6895	0.1738	28.7607	0.1738	29.1211
	0.1748	11.7685	0.1748	28.638	0.1741	21.6555	0.1739	22.2255	0.1739	31.2545	0.1745	8.1645	0.1751	35.6016	0.1747	33.1083	0.1744	48.1605	0.1744	29.998	0.1732	24.3748	0.1745	26.1649	0.1746	31.8595	0.1745	26.3465	0.1742	26.3717	0.1745	21.0379	0.1744	31.8465	0.1743	36.5934	0.1742	31.7575	0.1743	28.8253	0.1742	29.173
	0.1753	11.8249	0.1753	28.7173	0.1746	21.7073	0.1744	22.2611	0.1745	31.3515	0.1751	8.1621	0.1755	35.6516	0.1752	33.1658	0.1749	48.2632	0.1749	30.0282	0.1737	24.4198	0.175	26.2228	0.1751	31.931	0.175	26.4132	0.1747	26.437	0.175	21.0983	0.1749	31.9126	0.1748	36.6928	0.1747	31.8237	0.1748	28.8841	0.1747	29.2482
	0.1758	11.8648	0.1759	28.7842	0.1752	21.7633	0.175	22.2891	0.175	31.4192	0.1756	8.1822	0.176	35.7096	0.1756	33.2218	0.1754	48.3705	0.1753	30.0971	0.1742	24.4583	0.1756	26.2705	0.1757	31.9782	0.1755	26.4586	0.1753	26.531	0.1755	21.1765	0.1754	31.982	0.1753	36.7738	0.1752	31.8931	0.1753	28.9569	0.1752	29.2966
	0.1763	11.9332	0.1765	28.8129	0.1758	21.83	0.1755	22.3445	0.1756	31.485	0.1762	8.1787	0.1765	35.7415	0.1761	33.2672	0.1758	48.436	0.1758	30.1223	0.1747	24.4972	0.1761	26.321	0.1762	32.0463	0.1761	26.4973	0.1758	26.6176	0.1761	21.252	0.1759	32.0745	0.1758	36.8551	0.1757	31.9603	0.1758	29.0202	0.1757	29.3615
	0.1769	11.9945	0.1771	28.8668	0.1763	21.8956	0.1761	22.4017	0.1761	31.5729	0.1767	8.1749	0.177	35.782	0.1766	33.3226	0.1763	48.5011	0.1763	30.135	0.1752	24.5423	0.1766	26.3588	0.1767	32.1113	0.1766	26.5623	0.1763	26.6737	0.1766	21.3286	0.1765	32.167	0.1763	36.9587	0.1762	32.0199	0.1763	29.0653	0.1763	29.4404
	0.1774	12.0225	0.1777	28.9349	0.1769	21.9438	0.1767	22.4348	0.1766	31.6506	0.1772	8.1808	0.1775	35.8275	0.1771	33.3671	0.1768	48.5912	0.1767	30.1861	0.1757	24.6055	0.1771	26.424	0.1772	32.1656	0.1771	26.6432	0.1768	26.7535	0.1771	21.4168	0.177	32.2357	0.1769	37.061	0.1768	32.0866	0.1769	29.1461	0.1768	29.5008
	0.1779	12.0999	0.1783	28.9608	0.1775	21.9909	0.1773	22.4803	0.1772	31.7088	0.1777	8.1545	0.1779	35.8587	0.1776	33.4189	0.1773	48.6607	0.1772	30.2347	0.1762	24.6575	0.1776	26.4812	0.1777	32.236	0.1776	26.7029	0.1774	26.8418	0.1776	21.5045	0.1775	32.3085	0.1774	37.1719	0.1773	32.1727	0.1774	29.2199	0.1773	29.57
	0.1784	12.1744	0.1788	29.0111	0.1781	22.0588	0.1779	22.5354	0.1777	31.7895	0.1782	8.1457	0.1784	35.8991	0.178	33.4745	0.1778	48.7505	0.1777	30.2711	0.1767	24.7089	0.1781	26.5487	0.1782	32.3014	0.1781	26.7498	0.1779	26.909	0.1781	21.5608	0.178	32.3908	0.1779	37.2677	0.1778	32.242	0.1779	29.2557	0.1778	29.6629
	0.1788	12.21	0.1794	29.0769	0.1786	22.095	0.1784	22.5581	0.1782	31.8559	0.1787	8.1611	0.1789	35.9455	0.1785	33.5326	0.1782	48.8433	0.1781	30.3149	0.1772	24.7764	0.1786	26.6007	0.1787	32.3481	0.1786	26.8163	0.1784	26.9943	0.1786	21.6272	0.1786	32.4566	0.1785	37.3434	0.1784	32.3019	0.1785	29.3223	0.1783	29.7153
	0.1793	12.2721	0.1799	29.1168	0.1792	22.1303	0.179	22.5752	0.1787	31.8976	0.1792	8.1679	0.1793	35.9889	0.179	33.5776	0.1787	48.9197	0.1786	30.3648	0.1778	24.8169	0.1792	26.6341	0.1792	32.4085	0.1791	26.8691	0.1789	27.0745	0.1792	21.7286	0.1791	32.5431	0.179	37.4324	0.1789	32.3813	0.179	29.4012	0.1789	29.7646
	0.1798	12.3373	0.1805	29.1475	0.1797	22.1844	0.1796	22.6162	0.1792	31.9444	0.1796	8.1559	0.1798	36.0207	0.1795	33.6285	0.1792	48.9891	0.1791	30.3861	0.1783	24.8678	0.1797	26.6801	0.1797	32.4779	0.1796	26.903	0.1794	27.1353	0.1797	21.7928	0.1796	32.6398	0.1795	37.5447	0.1794	32.4416	0.1795	29.449	0.1794	29.8317
	0.1803	12.364	0.181	29.2026	0.1803	22.2284	0.1801	22.6585	0.1797	32.0062	0.1801	8.1659	0.1803	36.0626	0.1799	33.6753	0.1797	49.0759	0.1796	30.4139	0.1788	24.9338	0.1802	26.714	0.1802	32.5384	0.1801	26.9657	0.18	27.2185	0.1802	21.8506	0.1801	32.7064	0.18	37.6362	0.1799	32.4895	0.1801	29.5111	0.1799	29.8992
	0.1808	12.4125	0.1815	29.2343	0.1808	22.2693	0.1807	22.6683	0.1802	32.0812	0.1806	8.1775	0.1807	36.1018	0.1804	33.7203	0.1801	49.1545	0.18	30.4771	0.1794	24.9817	0.1806	26.7599	0.1807	32.5851	0.1806	27.0177	0.1805	27.3158	0.1807	21.945	0.1806	32.7614	0.1805	37.6997	0.1804	32.5523	0.1806	29.5991	0.1804	29.9512
	0.1812	12.4901	0.1821	29.2681	0.1813	22.3215	0.1812	22.7117	0.1807	32.1427	0.1811	8.173	0.1812	36.1313	0.1809	33.7622	0.1806	49.2213	0.1805	30.5144	0.1799	25.0377	0.1811	26.8124	0.1812	32.6449	0.1811	27.0736	0.181	27.3691	0.1812	21.9937	0.1811	32.8379	0.181	37.7902	0.1809	32.6146	0.1811	29.6433	0.1809	30.0231
	0.1817	12.5274	0.1826	29.3199	0.1819	22.3672	0.1817	22.7671	0.1812	32.1915	0.1815	8.1617	0.1817	36.1837	0.1814	33.8304	0.1811	49.3043	0.181	30.5554	0.1804	25.1123	0.1816	26.8612	0.1817	32.6893	0.1816	27.1195	0.1815	27.4247	0.1816	22.04	0.1816	32.9039	0.1815	37.8823	0.1814	32.6737	0.1816	29.6757	0.1814	30.0738
	0.1822	12.5749	0.1831	29.3521	0.1824	22.3764	0.1823	22.772	0.1816	32.2706	0.182	8.1719	0.1822	36.2385	0.1818	33.8916	0.1816	49.3974	0.1815	30.6183	0.181	25.1534	0.1821	26.8942	0.1822	32.7485	0.1821	27.1651	0.182	27.5197	0.1821	22.1163	0.1822	32.9653	0.182	37.9399	0.1819	32.7314	0.1821	29.7523	0.1819	30.1141
	0.1826	12.6524	0.1835	29.3702	0.1829	22.4219	0.1828	22.8069	0.1821	32.3201	0.1825	8.1725	0.1827	36.2789	0.1823	33.9286	0.1821	49.4856	0.182	30.6642	0.1815	25.1947	0.1826	26.933	0.1827	32.802	0.1826	27.209	0.1825	27.5996	0.1826	22.2142	0.1827	33.0528	0.1825	38.0191	0.1824	32.7975	0.1826	29.8022	0.1824	30.189
	0.1831	12.691	0.184	29.4087	0.1834	22.4936	0.1833	22.8564	0.1826	32.3681	0.1829	8.1651	0.1831	36.3259	0.1828	33.9738	0.1826	49.567	0.1825	30.6918	0.1821	25.2535	0.1831	26.9916	0.1832	32.8603	0.1831	27.2642	0.183	27.6517	0.1831	22.2744	0.1832	33.1265	0.183	38.1167	0.1829	32.8606	0.1831	29.8433	0.1829	30.2598
	0.1836	12.7223	0.1845	29.4605	0.1839	22.5155	0.1838	22.8742	0.1831	32.4425	0.1834	8.1671	0.1836	36.3685	0.1833	34.0501	0.1831	49.6487	0.183	30.7406	0.1826	25.2947	0.1836	27.0435	0.1837	32.927	0.1836	27.3348	0.1835	27.7267	0.1836	22.3564	0.1837	33.1792	0.1835	38.1888	0.1834	32.9301	0.1836	29.9	0.1834	30.3116
	0.184	12.7832	0.185	29.4796	0.1844	22.5447	0.1843	22.8769	0.1835	32.5035	0.1839	8.1777	0.1841	36.4037	0.1838	34.0998	0.1835	49.739	0.1835	30.7966	0.1831	25.3304	0.1841	27.0948	0.1842	32.9999	0.1841	27.3906	0.184	27.805	0.1841	22.4294	0.1842	33.2562	0.184	38.2658	0.1839	32.9701	0.1841	29.9568	0.1839	30.3572
	0.1845	12.824	0.1854	29.5054	0.1848	22.5743	0.1848	22.9151	0.184	32.5551	0.1844	8.1605	0.1846	36.4494	0.1842	34.1316	0.184	49.8133	0.184	30.8397	0.1837	25.3934	0.1846	27.1271	0.1847	33.0475	0.1847	27.4396	0.1846	27.8667	0.1846	22.4869	0.1847	33.3444	0.1845	38.3604	0.1845	33.0217	0.1846	30.0102	0.1844	30.4339
	0.185	12.8441	0.1859	29.5579	0.1853	22.5979	0.1852	22.957	0.1845	32.629	0.1849	8.1579	0.1851	36.5033	0.1847	34.1791	0.1845	49.8926	0.1845	30.8825	0.1842	25.4316	0.1851	27.164	0.1852	33.1243	0.1852	27.5118	0.1851	27.9328	0.1851	22.5723	0.1852	33.4072	0.185	38.4318	0.185	33.0834	0.1851	30.0662	0.185	30.4904
	0.1855	12.9007	0.1864	29.5753	0.1858	22.6198	0.1857	22.9741	0.185	32.6982	0.1853	8.1635	0.1856	36.5444	0.1852	34.2444	0.185	49.9818	0.1851	30.9282	0.1848	25.4743	0.1856	27.2011	0.1858	33.2027	0.1857	27.5645	0.1856	28.0158	0.1856	22.6584	0.1857	33.4822	0.1855	38.5058	0.1855	33.1381	0.1856	30.1229	0.1855	30.552
	0.186	12.97	0.1869	29.5856	0.1863	22.6762	0.1862	23.0096	0.1854	32.7455	0.1858	8.1604	0.1861	36.5853	0.1857	34.2897	0.1855	50.0596	0.1856	30.9779	0.1853	25.5267	0.1862	27.2545	0.1863	33.257	0.1862	27.6084	0.1861	28.078	0.1861	22.7264	0.1862	33.5572	0.186	38.605	0.186	33.2031	0.1861	30.1705	0.186	30.6203
	0.1865	13.0096	0.1873	29.6485	0.1868	22.7167	0.1867	23.0283	0.1859	32.7849	0.1863	8.1491	0.1866	36.6443	0.1862	34.3389	0.186	50.1297	0.1861	31.0286	0.1859	25.5784	0.1867	27.3132	0.1868	33.3171	0.1867	27.6678	0.1866	28.1451	0.1866	22.7975	0.1867	33.6087	0.1865	38.6821	0.1865	33.2688	0.1866	30.2225	0.1865	30.6691
	0.187	13.0841	0.1878	29.7007	0.1872	22.7349	0.1871	23.0337	0.1864	32.8591	0.1868	8.1633	0.1871	36.7113	0.1867	34.3995	0.1865	50.2158	0.1867	31.0869	0.1864	25.6122	0.1872	27.3815	0.1873	33.3667	0.1872	27.7321	0.1871	28.23	0.1871	22.872	0.1872	33.6803	0.187	38.746	0.187	33.3347	0.1871	30.2932	0.187	30.7226
	0.1875	13.1591	0.1883	29.7223	0.1877	22.7814	0.1876	23.0688	0.1869	32.931	0.1873	8.164	0.1876	36.7647	0.1872	34.4559	0.187	50.3142	0.1872	31.1361	0.1869	25.6676	0.1877	27.4274	0.1878	33.4144	0.1877	27.773	0.1876	28.2988	0.1876	22.9307	0.1877	33.7711	0.1875	38.8518	0.1875	33.3985	0.1876	30.3293	0.1875	30.8073
	0.188	13.182	0.1887	29.7764	0.1882	22.8271	0.1881	23.1209	0.1873	32.9931	0.1878	8.155	0.1881	36.7902	0.1877	34.4941	0.1875	50.3817	0.1878	31.2005	0.1874	25.7171	0.1882	27.4807	0.1883	33.4802	0.1883	27.8356	0.1881	28.3673	0.1881	23.014	0.1882	33.8358	0.188	38.9377	0.188	33.46	0.1881	30.3843	0.188	30.8581
	0.1885	13.2329	0.1892	29.8236	0.1887	22.8393	0.1885	23.1431	0.1878	33.0379	0.1883	8.1711	0.1886	36.8424	0.1882	34.5636	0.188	50.4752	0.1883	31.2707	0.1879	25.7414	0.1888	27.533	0.1888	33.5772	0.1888	27.8907	0.1886	28.453	0.1886	23.1018	0.1887	33.9081	0.1885	38.9944	0.1885	33.5191	0.1886	30.4451	0.1885	30.9013
	0.1891	13.3061	0.1897	29.8345	0.1891	22.8626	0.189	23.1615	0.1883	33.081	0.1887	8.1718	0.1891	36.912	0.1887	34.64	0.1885	50.5809	0.1889	31.3203	0.1885	25.7792	0.1893	27.5826	0.1894	33.6438	0.1893	27.9502	0.1891	28.5218	0.1891	23.1812	0.1892	33.9885	0.189	39.0797	0.189	33.5875	0.1891	30.4843	0.189	30.9787
	0.1896	13.328	0.1902	29.874	0.1896	22.8998	0.1895	23.2047	0.1888	33.1413	0.1892	8.1506	0.1896	36.9513	0.1893	34.6995	0.189	50.6641	0.1894	31.3503	0.189	25.8167	0.1898	27.6217	0.1899	33.6899	0.1898	28.0046	0.1896	28.5791	0.1897	23.2719	0.1897	34.0474	0.1895	39.1813	0.1895	33.6434	0.1896	30.5256	0.1895	31.0411
	0.1901	13.3658	0.1906	29.9262	0.1901	22.9306	0.19	23.232	0.1892	33.2254	0.1897	8.161	0.1902	36.997	0.1898	34.7624	0.1895	50.7611	0.19	31.3984	0.1895	25.8525	0.1903	27.6799	0.1904	33.7463	0.1903	28.0813	0.1901	28.6594	0.1902	23.3683	0.1903	34.1289	0.19	39.2712	0.19	33.7032	0.1901	30.6023	0.19	31.0887
	0.1906	13.4333	0.1911	29.9514	0.1906	22.9517	0.1904	23.2374	0.1897	33.3056	0.1902	8.1771	0.1907	37.0604	0.1903	34.8279	0.19	50.8581	0.1906	31.4601	0.19	25.8983	0.1909	27.7317	0.1909	33.816	0.1909	28.134	0.1906	28.7255	0.1907	23.4417	0.1908	34.2222	0.1906	39.3436	0.1905	33.761	0.1906	30.6625	0.1906	31.15
	0.1911	13.4884	0.1916	29.9861	0.191	23.002	0.1909	23.2632	0.1902	33.3502	0.1907	8.1706	0.1912	37.0992	0.1909	34.898	0.1906	50.9373	0.1911	31.5034	0.1905	25.9303	0.1914	27.7712	0.1915	33.8893	0.1914	28.1725	0.1912	28.7906	0.1912	23.5121	0.1913	34.2899	0.1911	39.4348	0.191	33.8024	0.1911	30.7041	0.1911	31.2167
	0.1916	13.5205	0.192	30.0467	0.1915	23.0481	0.1914	23.2926	0.1907	33.4099	0.1912	8.1673	0.1917	37.14	0.1914	34.9486	0.1911	51.0215	0.1916	31.5441	0.1909	25.9363	0.1919	27.8296	0.192	33.9587	0.1919	28.2356	0.1917	28.8582	0.1918	23.5847	0.1918	34.361	0.1916	39.5121	0.1915	33.8551	0.1916	30.7607	0.1916	31.247
	0.1922	13.5894	0.1925	30.0767	0.192	23.0781	0.1918	23.3011	0.1912	33.4908	0.1918	8.1635	0.1923	37.2002	0.192	35.0183	0.1916	51.133	0.1922	31.5907	0.1914	25.9667	0.1925	27.8906	0.1925	34.0022	0.1925	28.281	0.1922	28.9515	0.1923	23.6653	0.1923	34.4403	0.1921	39.6001	0.192	33.9304	0.1921	30.8245	0.1921	31.2878
	0.1927	13.629	0.193	30.1108	0.1924	23.1045	0.1923	23.3412	0.1917	33.5761	0.1923	8.161	0.1928	37.2546	0.1925	35.078	0.1921	51.2275	0.1927	31.6325	0.1919	26.0054	0.193	27.9378	0.193	34.0587	0.193	28.3211	0.1927	29.026	0.1928	23.728	0.1929	34.515	0.1927	39.72	0.1926	34.0115	0.1926	30.8613	0.1926	31.3637
	0.1932	13.6504	0.1935	30.1817	0.1929	23.152	0.1928	23.399	0.1922	33.6379	0.1928	8.1588	0.1933	37.2939	0.193	35.1253	0.1927	51.2979	0.1932	31.6448	0.1924	26.0362	0.1935	27.9928	0.1935	34.1359	0.1935	28.3893	0.1933	29.0963	0.1934	23.8212	0.1934	34.5916	0.1932	39.8213	0.1931	34.0796	0.1932	30.9281	0.1931	31.429
	0.1936	13.7162	0.1939	30.2269	0.1934	23.1638	0.1933	23.4268	0.1928	33.7121	0.1933	8.1792	0.1939	37.3493	0.1936	35.1872	0.1932	51.3869	0.1938	31.6837	0.1928	26.0818	0.1941	28.0504	0.194	34.191	0.194	28.4581	0.1938	29.1841	0.1939	23.9287	0.1939	34.6833	0.1937	39.8885	0.1936	34.1426	0.1937	30.9877	0.1936	31.4793
	0.1941	13.7557	0.1944	30.2341	0.1939	23.1827	0.1937	23.4485	0.1933	33.793	0.1938	8.1836	0.1944	37.4054	0.1941	35.2397	0.1937	51.4854	0.1943	31.7361	0.1933	26.121	0.1946	28.0857	0.1946	34.2257	0.1945	28.4887	0.1943	29.2627	0.1944	23.9832	0.1944	34.7488	0.1942	39.98	0.1942	34.203	0.1942	31.0295	0.1941	31.5342
	0.1946	13.7707	0.1949	30.2927	0.1944	23.2399	0.1942	23.4803	0.1938	33.8603	0.1943	8.1693	0.1949	37.428	0.1947	35.2959	0.1943	51.5594	0.1948	31.7581	0.1938	26.1412	0.1951	28.1211	0.1951	34.2915	0.195	28.5336	0.1948	29.3209	0.1949	24.041	0.1949	34.7914	0.1948	40.0641	0.1947	34.2486	0.1947	31.0978	0.1946	31.5873
	0.1951	13.8068	0.1954	30.3518	0.1949	23.2834	0.1947	23.5062	0.1943	33.9281	0.1949	8.1694	0.1954	37.4752	0.1952	35.3528	0.1948	51.6494	0.1953	31.8009	0.1942	26.1707	0.1956	28.167	0.1956	34.3616	0.1955	28.5935	0.1953	29.3745	0.1954	24.126	0.1954	34.8704	0.1953	40.1317	0.1952	34.3099	0.1953	31.1736	0.1951	31.6371
	0.1956	13.8589	0.1959	30.3905	0.1954	23.3132	0.1952	23.5311	0.1948	34.0012	0.1954	8.1732	0.196	37.5395	0.1957	35.4129	0.1953	51.7629	0.1958	31.8523	0.1947	26.2102	0.1961	28.1945	0.196	34.4123	0.196	28.6304	0.1958	29.4453	0.1959	24.2019	0.1959	34.9536	0.1958	40.2106	0.1957	34.3772	0.1958	31.2262	0.1956	31.6857
	0.196	13.89	0.1964	30.4579	0.1959	23.37	0.1957	23.5858	0.1954	34.0665	0.1959	8.1704	0.1965	37.5758	0.1963	35.469	0.1959	51.8533	0.1963	31.8751	0.1952	26.2414	0.1966	28.2287	0.1965	34.4562	0.1965	28.6546	0.1963	29.518	0.1964	24.261	0.1964	35.0065	0.1963	40.3045	0.1962	34.4439	0.1963	31.2707	0.1961	31.7395
	0.1965	13.9372	0.197	30.5315	0.1964	23.422	0.1962	23.635	0.1959	34.148	0.1965	8.1562	0.197	37.6191	0.1968	35.5207	0.1964	51.9389	0.1968	31.9027	0.1956	26.2767	0.197	28.2575	0.197	34.4941	0.197	28.702	0.1968	29.595	0.1969	24.3281	0.1969	35.0809	0.1968	40.3761	0.1967	34.5095	0.1968	31.3396	0.1965	31.7807
	0.197	13.9816	0.1975	30.5599	0.1969	23.4354	0.1967	23.6477	0.1965	34.2344	0.197	8.1547	0.1975	37.6619	0.1973	35.5701	0.1969	52.0291	0.1973	31.9424	0.1961	26.3226	0.1975	28.2948	0.1975	34.5382	0.1974	28.7501	0.1973	29.6637	0.1974	24.3919	0.1974	35.144	0.1973	40.4399	0.1972	34.5682	0.1973	31.388	0.197	31.847
	0.1974	13.9887	0.198	30.5966	0.1974	23.4608	0.1972	23.6664	0.197	34.3116	0.1975	8.1572	0.198	37.6923	0.1978	35.6022	0.1974	52.1097	0.1978	31.9663	0.1966	26.3488	0.198	28.3295	0.1979	34.5881	0.1979	28.8025	0.1978	29.7094	0.1978	24.4394	0.1979	35.1911	0.1978	40.5226	0.1977	34.6304	0.1978	31.4228	0.1975	31.8946
	0.1979	14.0244	0.1985	30.6812	0.198	23.5123	0.1977	23.7043	0.1975	34.3727	0.1981	8.1475	0.1985	37.7317	0.1983	35.6353	0.1979	52.1661	0.1982	31.9894	0.197	26.3703	0.1984	28.3603	0.1984	34.6374	0.1984	28.8366	0.1983	29.7653	0.1983	24.5188	0.1983	35.249	0.1982	40.5865	0.1982	34.6763	0.1983	31.4761	0.198	31.93
	0.1984	14.0986	0.199	30.7043	0.1985	23.5535	0.1983	23.7477	0.1981	34.4578	0.1986	8.1696	0.199	37.7884	0.1988	35.6905	0.1984	52.2364	0.1987	32.0279	0.1975	26.41	0.1989	28.3813	0.1989	34.6771	0.1988	28.867	0.1987	29.8391	0.1988	24.5802	0.1988	35.3116	0.1987	40.6465	0.1987	34.7327	0.1988	31.5229	0.1985	31.9749
	0.1988	14.1248	0.1995	30.7266	0.199	23.5735	0.1988	23.7797	0.1986	34.5383	0.1991	8.1823	0.1995	37.8438	0.1992	35.7503	0.1989	52.328	0.1992	32.0446	0.1979	26.4361	0.1993	28.4059	0.1993	34.7275	0.1993	28.8952	0.1992	29.881	0.1992	24.6385	0.1993	35.3574	0.1992	40.7237	0.1992	34.7773	0.1992	31.5551	0.1989	32.0375
	0.1993	14.1512	0.2	30.8067	0.1995	23.623	0.1993	23.8263	0.1991	34.5957	0.1996	8.1737	0.2	37.8545	0.1997	35.7827	0.1994	52.4039	0.1996	32.0492	0.1983	26.4367	0.1998	28.4282	0.1998	34.7698	0.1997	28.9406	0.1997	29.9297	0.1997	24.7078	0.1997	35.4319	0.1996	40.79	0.1996	34.8331	0.1997	31.6061	0.1994	32.0872
	0.1998	14.2264	0.2005	30.8246	0.2	23.6606	0.1998	23.8494	0.1996	34.6488	0.2001	8.1679	0.2005	37.8801	0.2002	35.7989	0.1999	52.461	0.2001	32.0966	0.1988	26.4685	0.2002	28.4789	0.2002	34.8123	0.2002	28.9806	0.2001	29.985	0.2001	24.7848	0.2002	35.4998	0.2	40.8451	0.2001	34.8742	0.2002	31.6589	0.1998	32.1361
	0.2003	14.2487	0.201	30.8496	0.2005	23.6828	0.2003	23.8734	0.2001	34.7187	0.2006	8.1676	0.201	37.91	0.2006	35.8375	0.2004	52.5387	0.2006	32.147	0.1992	26.518	0.2006	28.505	0.2007	34.8519	0.2006	29.0083	0.2005	30.0491	0.2006	24.828	0.2006	35.5283	0.2005	40.9076	0.2005	34.9042	0.2006	31.6838	0.2003	32.2044
	0.2008	14.2443	0.2015	30.9224	0.201	23.7298	0.2008	23.9194	0.2006	34.7688	0.2011	8.1709	0.2014	37.9367	0.2011	35.8783	0.2008	52.62	0.201	32.1668	0.1997	26.5478	0.2011	28.5163	0.2011	34.8953	0.2011	29.0476	0.201	30.0841	0.201	24.8792	0.201	35.5733	0.2009	40.976	0.201	34.96	0.2011	31.7303	0.2007	32.2174
	0.2013	14.3066	0.202	30.9779	0.2015	23.7736	0.2013	23.9656	0.2011	34.8215	0.2016	8.1553	0.2019	37.9642	0.2016	35.9161	0.2013	52.6886	0.2015	32.1903	0.2002	26.591	0.2015	28.5619	0.2015	34.9331	0.2015	29.0913	0.2014	30.1519	0.2015	24.9452	0.2015	35.6491	0.2014	41.0127	0.2014	34.9975	0.2015	31.7736	0.2012	32.2317
	0.2019	14.3576	0.2025	31.0041	0.202	23.7869	0.2018	23.9898	0.2016	34.8811	0.2021	8.1542	0.2024	38.0113	0.202	35.9556	0.2018	52.7705	0.202	32.2457	0.2007	26.6383	0.2019	28.6006	0.202	34.9836	0.202	29.1147	0.2019	30.211	0.2019	25.0031	0.2019	35.7025	0.2018	41.0751	0.2019	35.0221	0.2019	31.7979	0.2016	32.3086
	0.2024	14.3838	0.203	31.0367	0.2025	23.8248	0.2023	24.0305	0.2021	34.9337	0.2025	8.1613	0.2029	38.0413	0.2025	35.996	0.2023	52.8327	0.2024	32.2754	0.2012	26.6738	0.2024	28.6281	0.2024	35.0334	0.2024	29.1554	0.2023	30.2514	0.2023	25.0428	0.2023	35.7603	0.2022	41.1623	0.2023	35.0631	0.2024	31.8198	0.2021	32.3577
	0.2029	14.4315	0.2035	31.1057	0.203	23.8606	0.2028	24.0708	0.2026	35.0034	0.203	8.1705	0.2033	38.0556	0.203	36.0474	0.2027	52.8855	0.2029	32.2974	0.2017	26.7317	0.2028	28.6538	0.2029	35.0788	0.2028	29.2109	0.2027	30.3125	0.2028	25.119	0.2028	35.8347	0.2026	41.2127	0.2027	35.1131	0.2028	31.8742	0.2025	32.3843
	0.2035	14.4804	0.204	31.1445	0.2035	23.8826	0.2033	24.0773	0.2031	35.0799	0.2035	8.1667	0.2038	38.1162	0.2034	36.1028	0.2032	52.9776	0.2034	32.3492	0.2022	26.7974	0.2033	28.6878	0.2033	35.1403	0.2033	29.2496	0.2032	30.3939	0.2032	25.1977	0.2032	35.8958	0.2031	41.2676	0.2032	35.1701	0.2032	31.9126	0.203	32.441
	0.204	14.486	0.2046	31.1937	0.204	23.9254	0.2038	24.1115	0.2035	35.1398	0.204	8.1794	0.2043	38.1774	0.2039	36.1498	0.2037	53.0583	0.2039	32.3937	0.2027	26.8494	0.2037	28.7199	0.2038	35.1939	0.2038	29.2823	0.2036	30.4443	0.2037	25.2429	0.2037	35.9268	0.2035	41.35	0.2036	35.2134	0.2037	31.9493	0.2034	32.4753
	0.2046	14.527	0.2051	31.2455	0.2045	23.9791	0.2043	24.1642	0.204	35.1819	0.2045	8.1748	0.2048	38.2216	0.2044	36.1956	0.2042	53.1237	0.2044	32.44	0.2032	26.8891	0.2042	28.7716	0.2043	35.2262	0.2042	29.3398	0.2041	30.4956	0.2041	25.3179	0.2042	36.0201	0.204	41.4057	0.2041	35.2632	0.2041	31.9997	0.2039	32.5216
	0.2051	14.5858	0.2056	31.2946	0.205	24.0025	0.2048	24.1894	0.2045	35.2341	0.205	8.1519	0.2053	38.244	0.2049	36.2172	0.2047	53.2039	0.2049	32.4965	0.2037	26.9428	0.2047	28.8201	0.2048	35.3059	0.2047	29.3981	0.2046	30.5526	0.2046	25.3976	0.2047	36.1166	0.2045	41.4764	0.2045	35.3282	0.2046	32.0516	0.2044	32.5815
	0.2057	14.6115	0.2061	31.3196	0.2055	24.0195	0.2053	24.2187	0.205	35.3093	0.2054	8.161	0.2058	38.2964	0.2054	36.2619	0.2052	53.2958	0.2054	32.5464	0.2042	26.9699	0.2052	28.8646	0.2053	35.3621	0.2052	29.4523	0.2051	30.6276	0.2051	25.4637	0.2052	36.1673	0.205	41.5766	0.205	35.3921	0.2051	32.0872	0.2049	32.6468
	0.2062	14.6404	0.2066	31.3846	0.206	24.0786	0.2059	24.2789	0.2055	35.3611	0.2059	8.1563	0.2063	38.3361	0.2059	36.3329	0.2057	53.3746	0.2059	32.5767	0.2047	26.9958	0.2057	28.9003	0.2058	35.4119	0.2057	29.5225	0.2056	30.6914	0.2056	25.5294	0.2057	36.2397	0.2054	41.6502	0.2055	35.4442	0.2056	32.1664	0.2054	32.6964
	0.2068	14.7047	0.2072	31.4585	0.2065	24.1151	0.2064	24.2881	0.206	35.403	0.2064	8.1578	0.2068	38.3794	0.2064	36.4002	0.2062	53.4546	0.2064	32.6055	0.2052	27.0363	0.2062	28.9401	0.2063	35.4804	0.2062	29.5794	0.2061	30.7921	0.2061	25.6135	0.2062	36.3437	0.206	41.7258	0.206	35.5108	0.2061	32.2255	0.2059	32.7869
	0.2073	14.7138	0.2077	31.4856	0.2071	24.1311	0.2069	24.3179	0.2064	35.4612	0.2068	8.159	0.2074	38.4269	0.207	36.4646	0.2067	53.5462	0.207	32.6472	0.2057	27.0679	0.2067	28.9952	0.2068	35.5513	0.2068	29.6216	0.2066	30.8686	0.2066	25.6824	0.2067	36.4234	0.2065	41.8322	0.2065	35.5758	0.2066	32.274	0.2065	32.8602
	0.2078	14.714	0.2082	31.529	0.2076	24.1854	0.2074	24.3758	0.2069	35.5302	0.2073	8.1752	0.2079	38.4867	0.2075	36.529	0.2073	53.631	0.2075	32.6827	0.2062	27.1142	0.2072	29.0637	0.2073	35.6096	0.2073	29.6877	0.2072	30.941	0.2072	25.7656	0.2073	36.5097	0.207	41.931	0.2071	35.6459	0.2071	32.3256	0.207	32.9164
	0.2084	14.7659	0.2087	31.5837	0.2081	24.236	0.2079	24.4178	0.2074	35.5795	0.2078	8.1569	0.2084	38.5357	0.208	36.5863	0.2078	53.7133	0.208	32.7273	0.2067	27.1746	0.2078	29.127	0.2079	35.6679	0.2078	29.7536	0.2077	31.0202	0.2077	25.862	0.2078	36.6009	0.2075	42.0149	0.2076	35.7156	0.2076	32.3945	0.2076	32.9805
	0.2089	14.7998	0.2092	31.6257	0.2086	24.2517	0.2084	24.429	0.2078	35.6274	0.2083	8.1687	0.209	38.5869	0.2086	36.6398	0.2083	53.804	0.2085	32.759	0.2072	27.2144	0.2083	29.1773	0.2084	35.7457	0.2084	29.8042	0.2082	31.1085	0.2082	25.9585	0.2084	36.6684	0.208	42.1025	0.2081	35.7762	0.2082	32.449	0.2081	33.0623
	0.2094	14.8038	0.2097	31.6715	0.2091	24.2734	0.209	24.4614	0.2083	35.7095	0.2087	8.1882	0.2095	38.6489	0.2091	36.6884	0.2089	53.9091	0.2089	32.7874	0.2077	27.2423	0.2089	29.2456	0.2089	35.8134	0.2089	29.8655	0.2088	31.1771	0.2088	26.0416	0.2089	36.7503	0.2086	42.1939	0.2087	35.8499	0.2087	32.5262	0.2086	33.1176
	0.2099	14.8545	0.2103	31.7284	0.2096	24.316	0.2095	24.5166	0.2088	35.764	0.2092	8.1728	0.21	38.6877	0.2096	36.7354	0.2094	53.9825	0.2094	32.8147	0.2082	27.283	0.2094	29.2992	0.2095	35.8887	0.2095	29.9439	0.2094	31.2522	0.2094	26.1364	0.2095	36.8478	0.2091	42.2775	0.2093	35.9267	0.2092	32.6114	0.2092	33.177
	0.2103	14.8831	0.2108	31.7694	0.2102	24.3493	0.21	24.5382	0.2093	35.8228	0.2097	8.1586	0.2106	38.7465	0.2102	36.7934	0.2099	54.0569	0.2099	32.8488	0.2088	27.3281	0.21	29.351	0.21	35.9864	0.2101	29.9944	0.2099	31.3459	0.2099	26.2241	0.21	36.9411	0.2097	42.3617	0.2098	35.9945	0.2098	32.6515	0.2097	33.2477
	0.2108	14.8692	0.2113	31.8066	0.2107	24.372	0.2105	24.5632	0.2097	35.8833	0.2102	8.1487	0.2111	38.7951	0.2107	36.8366	0.2105	54.1651	0.2104	32.892	0.2093	27.3625	0.2105	29.4101	0.2106	36.0434	0.2106	30.0463	0.2105	31.4121	0.2105	26.2784	0.2106	37.0169	0.2102	42.4614	0.2104	36.0749	0.2104	32.7149	0.2103	33.3114
	0.2113	14.8924	0.2118	31.8686	0.2112	24.4268	0.211	24.6139	0.2102	35.948	0.2107	8.1594	0.2117	38.8377	0.2113	36.9088	0.211	54.2581	0.2109	32.9178	0.2098	27.4259	0.2111	29.4552	0.2111	36.092	0.2111	30.1369	0.211	31.4666	0.211	26.3576	0.2111	37.1234	0.2108	42.5471	0.2109	36.1345	0.2109	32.7902	0.2108	33.373
	0.2117	14.9266	0.2124	31.9197	0.2117	24.4481	0.2116	24.6602	0.2107	35.9997	0.2112	8.1693	0.2122	38.8721	0.2118	36.9702	0.2116	54.3365	0.2114	32.9498	0.2103	27.477	0.2116	29.5094	0.2117	36.1498	0.2117	30.1898	0.2116	31.5407	0.2116	26.4566	0.2117	37.1976	0.2113	42.6436	0.2115	36.209	0.2115	32.8517	0.2114	33.447
	0.2122	14.9202	0.2129	31.9535	0.2123	24.4623	0.2121	24.6777	0.2112	36.0638	0.2117	8.1696	0.2127	38.9001	0.2123	37.022	0.2121	54.4365	0.2119	32.9984	0.2108	27.4875	0.2122	29.5606	0.2122	36.2041	0.2122	30.2294	0.2121	31.6215	0.2121	26.536	0.2122	37.2581	0.2119	42.7477	0.2121	36.2798	0.212	32.9153	0.2119	33.5199
	0.2126	14.9347	0.2134	31.9983	0.2128	24.5102	0.2126	24.7342	0.2118	36.1458	0.2122	8.1818	0.2132	38.9436	0.2128	37.0726	0.2126	54.5235	0.2124	33.0289	0.2113	27.5369	0.2127	29.6161	0.2127	36.2759	0.2128	30.2935	0.2127	31.6915	0.2127	26.6107	0.2128	37.3475	0.2124	42.8439	0.2126	36.354	0.2126	32.9936	0.2125	33.5744
	0.2131	14.9666	0.2139	32.0377	0.2133	24.5643	0.2131	24.7796	0.2123	36.2225	0.2127	8.1741	0.2137	38.9717	0.2134	37.1136	0.2132	54.5998	0.2129	33.0563	0.2119	27.5961	0.2133	29.6516	0.2133	36.3605	0.2133	30.3615	0.2132	31.7746	0.2132	26.7078	0.2133	37.4345	0.213	42.9303	0.2132	36.4302	0.2132	33.069	0.2131	33.6445
	0.2135	14.9731	0.2144	32.0643	0.2138	24.5817	0.2136	24.7838	0.2128	36.2796	0.2132	8.1624	0.2142	38.9943	0.2139	37.1575	0.2137	54.6835	0.2133	33.1016	0.2124	27.6236	0.2138	29.6998	0.2138	36.418	0.2139	30.3989	0.2138	31.8622	0.2138	26.771	0.2138	37.5014	0.2135	43.0171	0.2138	36.5056	0.2138	33.1144	0.2136	33.7219
	0.214	14.9949	0.215	32.1225	0.2143	24.6046	0.2142	24.8112	0.2133	36.3435	0.2138	8.1632	0.2147	39.0254	0.2144	37.2031	0.2142	54.7414	0.2138	33.1432	0.2129	27.673	0.2144	29.7487	0.2144	36.4718	0.2144	30.4629	0.2143	31.931	0.2144	26.8543	0.2144	37.5906	0.2141	43.1162	0.2143	36.5672	0.2143	33.1811	0.2142	33.7732
	0.2145	15.0405	0.2155	32.1959	0.2148	24.6548	0.2147	24.8651	0.2138	36.4253	0.2143	8.1727	0.2152	39.0605	0.2149	37.2438	0.2147	54.7935	0.2143	33.1546	0.2135	27.7337	0.2149	29.7991	0.2149	36.5494	0.215	30.5202	0.2149	31.9996	0.2149	26.9473	0.2149	37.6616	0.2147	43.1959	0.2149	36.6372	0.2149	33.2508	0.2148	33.8448
	0.2149	15.0451	0.216	32.2253	0.2153	24.6681	0.2152	24.8882	0.2143	36.4962	0.2148	8.1629	0.2157	39.0917	0.2154	37.2934	0.2152	54.8655	0.2148	33.1805	0.214	27.7703	0.2154	29.8389	0.2154	36.5925	0.2155	30.5589	0.2154	32.0715	0.2155	27.0247	0.2154	37.7188	0.2152	43.2881	0.2154	36.7076	0.2154	33.2891	0.2153	33.9194
	0.2154	15.0468	0.2164	32.2599	0.2158	24.6969	0.2157	24.8941	0.2148	36.5558	0.2153	8.1535	0.2161	39.1327	0.2159	37.3243	0.2156	54.9564	0.2152	33.2067	0.2146	27.8236	0.2159	29.8734	0.216	36.6439	0.216	30.6117	0.216	32.1305	0.216	27.1032	0.2159	37.7895	0.2157	43.386	0.216	36.7588	0.216	33.3509	0.2159	33.9775
	0.2159	15.0892	0.2169	32.3226	0.2163	24.7377	0.2162	24.9507	0.2153	36.6296	0.2158	8.168	0.2166	39.1751	0.2163	37.3573	0.2161	55.0145	0.2157	33.2281	0.2151	27.8809	0.2165	29.9131	0.2165	36.7076	0.2165	30.6711	0.2165	32.1896	0.2165	27.1951	0.2164	37.8546	0.2163	43.464	0.2165	36.8016	0.2165	33.4132	0.2164	34.036
	0.2163	15.1014	0.2174	32.3325	0.2168	24.7579	0.2167	24.9966	0.2158	36.6836	0.2163	8.1731	0.2171	39.2135	0.2168	37.4035	0.2166	55.0794	0.2162	33.2771	0.2157	27.9067	0.217	29.9518	0.217	36.7436	0.217	30.7088	0.217	32.2834	0.217	27.2684	0.217	37.914	0.2168	43.5275	0.217	36.8452	0.2171	33.4449	0.2169	34.0912
	0.2168	15.0991	0.2179	32.3416	0.2173	24.7584	0.2171	25.0004	0.2163	36.7311	0.2168	8.166	0.2176	39.2394	0.2173	37.4472	0.2171	55.1629	0.2167	33.3314	0.2162	27.9434	0.2174	29.9958	0.2175	36.7883	0.2175	30.741	0.2175	32.336	0.2176	27.3196	0.2175	37.9931	0.2173	43.6237	0.2175	36.8953	0.2176	33.4944	0.2175	34.1367
	0.2173	15.1476	0.2184	32.4028	0.2177	24.8011	0.2176	25.0262	0.2168	36.8089	0.2173	8.1772	0.2181	39.2843	0.2178	37.4843	0.2176	55.2358	0.2172	33.3603	0.2167	28.0129	0.2179	30.0391	0.218	36.848	0.218	30.8001	0.218	32.3844	0.2181	27.3915	0.218	38.0786	0.2178	43.696	0.218	36.9575	0.2181	33.5606	0.218	34.1666
	0.2178	15.1703	0.2188	32.4464	0.2182	24.8239	0.2181	25.0647	0.2173	36.875	0.2178	8.1767	0.2186	39.3308	0.2183	37.5273	0.218	55.2849	0.2177	33.3928	0.2173	28.0464	0.2184	30.0568	0.2186	36.8819	0.2185	30.8269	0.2185	32.4562	0.2186	27.4603	0.2185	38.1342	0.2183	43.751	0.2185	37.0166	0.2186	33.5882	0.2185	34.2244
	0.2183	15.1634	0.2193	32.4636	0.2187	24.8476	0.2186	25.0862	0.2178	36.9231	0.2183	8.1717	0.2191	39.3579	0.2188	37.5619	0.2185	55.3395	0.2183	33.4552	0.2178	28.074	0.2189	30.0923	0.2191	36.9219	0.219	30.8508	0.219	32.5108	0.219	27.4948	0.219	38.1885	0.2188	43.8337	0.219	37.0803	0.2191	33.6174	0.219	34.2775
	0.2188	15.2063	0.2198	32.4888	0.2191	24.8921	0.219	25.1138	0.2183	37.0022	0.2189	8.1668	0.2195	39.3785	0.2192	37.5915	0.219	55.412	0.2188	33.5157	0.2183	28.1276	0.2194	30.1249	0.2196	37	0.2195	30.8994	0.2195	32.5518	0.2195	27.5571	0.2195	38.2611	0.2193	43.9122	0.2195	37.1338	0.2195	33.6649	0.2195	34.3204
	0.2193	15.2455	0.2202	32.5469	0.2196	24.9405	0.2195	25.1534	0.2188	37.0736	0.2193	8.1684	0.22	39.4101	0.2197	37.6626	0.2195	55.4739	0.2194	33.5497	0.2188	28.1597	0.2199	30.154	0.22	37.0581	0.22	30.9498	0.22	32.6175	0.22	27.6416	0.2199	38.3154	0.2198	43.9725	0.22	37.1757	0.22	33.7044	0.22	34.3732
	0.2198	15.2352	0.2207	32.5722	0.2201	24.9494	0.2199	25.1758	0.2193	37.1122	0.2198	8.1608	0.2205	39.4326	0.2202	37.7103	0.2199	55.5385	0.2199	33.6169	0.2193	28.1749	0.2204	30.1921	0.2205	37.098	0.2205	30.9725	0.2204	32.6825	0.2205	27.6934	0.2204	38.3666	0.2203	44.0486	0.2204	37.2152	0.2205	33.7286	0.2205	34.4055
	0.2203	15.2661	0.2211	32.5954	0.2205	24.9724	0.2204	25.2017	0.2198	37.1577	0.2203	8.1608	0.221	39.4785	0.2207	37.7277	0.2204	55.614	0.2205	33.6672	0.2198	28.2227	0.2209	30.2334	0.221	37.1427	0.2209	31.013	0.2209	32.7228	0.2209	27.7695	0.2209	38.4474	0.2208	44.1219	0.2209	37.2594	0.2209	33.7735	0.2209	34.437
	0.2208	15.3003	0.2216	32.6414	0.221	25.0016	0.2208	25.2577	0.2203	37.2203	0.2208	8.1581	0.2215	39.5307	0.2212	37.772	0.2209	55.6893	0.2211	33.6876	0.2203	28.2607	0.2214	30.2677	0.2215	37.1914	0.2214	31.0649	0.2214	32.7779	0.2214	27.8405	0.2214	38.5001	0.2212	44.1695	0.2214	37.2994	0.2214	33.8038	0.2214	34.4879
	0.2213	15.3056	0.222	32.6562	0.2214	25.0233	0.2213	25.2743	0.2208	37.2637	0.2213	8.151	0.222	39.5563	0.2217	37.8164	0.2213	55.7315	0.2216	33.7456	0.2208	28.2696	0.2219	30.3013	0.222	37.2402	0.2219	31.0941	0.2218	32.8387	0.2219	27.8848	0.2219	38.5331	0.2217	44.2366	0.2218	37.3558	0.2219	33.8188	0.2219	34.5492
	0.2218	15.3236	0.2224	32.6814	0.2219	25.0459	0.2217	25.2782	0.2213	37.3278	0.2218	8.1529	0.2225	39.5745	0.2221	37.8534	0.2218	55.8104	0.2222	33.7979	0.2213	28.3166	0.2224	30.3493	0.2225	37.2931	0.2224	31.146	0.2223	32.8636	0.2223	27.9292	0.2224	38.6156	0.2222	44.3144	0.2223	37.3996	0.2223	33.8812	0.2224	34.5816
	0.2224	15.3699	0.2229	32.7266	0.2223	25.0874	0.2222	25.3236	0.2218	37.3925	0.2223	8.164	0.2229	39.6384	0.2226	37.8961	0.2223	55.8956	0.2228	33.815	0.2218	28.3695	0.2228	30.3707	0.223	37.3356	0.2228	31.1738	0.2228	32.9164	0.2228	28.0013	0.2228	38.6933	0.2227	44.3609	0.2227	37.4392	0.2228	33.9331	0.2228	34.6199
	0.2229	15.3895	0.2233	32.7626	0.2228	25.1035	0.2226	25.3588	0.2222	37.4427	0.2228	8.1659	0.2234	39.674	0.2231	37.9519	0.2228	55.9474	0.2233	33.8631	0.2223	28.365	0.2233	30.3857	0.2234	37.3801	0.2233	31.2016	0.2232	32.9898	0.2233	28.0731	0.2233	38.7344	0.2231	44.432	0.2232	37.4674	0.2232	33.9729	0.2233	34.6791
	0.2234	15.4176	0.2238	32.787	0.2232	25.1189	0.2231	25.3685	0.2227	37.5046	0.2233	8.1605	0.2239	39.6971	0.2236	37.9942	0.2232	56.0214	0.2239	33.9082	0.2228	28.3837	0.2238	30.4241	0.2239	37.4224	0.2238	31.247	0.2237	33.0496	0.2237	28.1345	0.2238	38.8055	0.2236	44.5135	0.2237	37.5306	0.2237	34.0005	0.2238	34.7131
	0.224	15.451	0.2242	32.828	0.2237	25.1667	0.2235	25.3931	0.2232	37.5785	0.2238	8.1672	0.2244	39.7411	0.2241	38.0337	0.2237	56.0926	0.2244	33.9381	0.2233	28.4256	0.2243	30.4546	0.2244	37.4561	0.2242	31.3001	0.2242	33.1041	0.2242	28.2036	0.2243	38.8737	0.2241	44.5614	0.2241	37.5703	0.2242	34.0525	0.2242	34.7467
	0.2245	15.4547	0.2247	32.8854	0.2241	25.2042	0.224	25.4353	0.2237	37.6438	0.2243	8.1598	0.2249	39.7894	0.2246	38.0735	0.2242	56.1644	0.225	33.9668	0.2237	28.4559	0.2248	30.4836	0.2249	37.4963	0.2247	31.336	0.2246	33.1747	0.2247	28.2574	0.2248	38.9309	0.2245	44.6235	0.2246	37.5973	0.2246	34.0905	0.2247	34.8111
	0.2251	15.4753	0.2251	32.9068	0.2246	25.2037	0.2244	25.465	0.2242	37.6951	0.2248	8.161	0.2254	39.8233	0.2251	38.128	0.2247	56.2501	0.2255	33.9919	0.2242	28.4946	0.2252	30.5355	0.2253	37.5631	0.2252	31.3553	0.2251	33.2301	0.2252	28.3065	0.2252	38.9942	0.225	44.7099	0.2251	37.65	0.2251	34.1242	0.2252	34.8437
	0.2256	15.5263	0.2256	32.9494	0.2251	25.2396	0.2249	25.5051	0.2247	37.7625	0.2253	8.1543	0.2259	39.8835	0.2256	38.1756	0.2252	56.3458	0.226	34.0116	0.2247	28.5503	0.2257	30.5725	0.2258	37.6205	0.2257	31.4068	0.2256	33.2823	0.2256	28.3854	0.2257	39.0646	0.2255	44.7756	0.2255	37.7063	0.2255	34.1826	0.2257	34.8622
	0.2261	15.5449	0.2261	33.0091	0.2256	25.2855	0.2254	25.561	0.2252	37.8345	0.2258	8.1642	0.2264	39.9253	0.2261	38.229	0.2257	56.4323	0.2265	34.0333	0.2252	28.564	0.2262	30.6051	0.2263	37.6714	0.2261	31.4402	0.2261	33.343	0.2261	28.4642	0.2262	39.1193	0.226	44.8237	0.226	37.7648	0.226	34.2201	0.2261	34.9205
	0.2267	15.562	0.2266	33.0506	0.2261	25.3049	0.2259	25.59	0.2258	37.8889	0.2263	8.1632	0.227	39.9557	0.2266	38.2874	0.2262	56.4983	0.227	34.0799	0.2257	28.5864	0.2267	30.6478	0.2268	37.7055	0.2266	31.4819	0.2266	33.3991	0.2266	28.518	0.2267	39.1894	0.2264	44.9168	0.2265	37.8134	0.2265	34.2592	0.2266	34.9776
	0.2272	15.5926	0.2271	33.0826	0.2266	25.3437	0.2264	25.6133	0.2263	37.9574	0.2269	8.1579	0.2275	39.9979	0.2271	38.3307	0.2268	56.5832	0.2275	34.1197	0.2261	28.6341	0.2272	30.6829	0.2273	37.7614	0.2271	31.531	0.2271	33.4519	0.2271	28.5772	0.2272	39.2696	0.2269	44.9932	0.227	37.8689	0.227	34.3116	0.2271	35.0156
	0.2277	15.6201	0.2277	33.1424	0.2271	25.3993	0.2269	25.6632	0.2269	38.0562	0.2274	8.172	0.228	40.0541	0.2277	38.3798	0.2273	56.6783	0.228	34.1222	0.2266	28.6516	0.2277	30.7135	0.2277	37.7959	0.2276	31.5864	0.2276	33.5253	0.2276	28.6525	0.2277	39.3235	0.2274	45.0499	0.2274	37.9394	0.2275	34.3432	0.2275	35.0611
	0.2282	15.6219	0.2282	33.1976	0.2276	25.4236	0.2275	25.7066	0.2275	38.1495	0.228	8.1696	0.2286	40.0981	0.2282	38.4338	0.2278	56.7592	0.2284	34.1159	0.2271	28.6785	0.2282	30.7555	0.2282	37.8492	0.2281	31.6213	0.228	33.5921	0.228	28.7133	0.2282	39.3946	0.2279	45.1301	0.2279	37.9933	0.2279	34.3805	0.228	35.098
	0.2288	15.6608	0.2287	33.2512	0.2281	25.4507	0.228	25.7521	0.228	38.22	0.2286	8.1528	0.2291	40.1327	0.2287	38.5053	0.2284	56.8411	0.2289	34.1573	0.2276	28.7215	0.2287	30.8098	0.2287	37.9077	0.2285	31.6703	0.2285	33.6382	0.2285	28.7716	0.2286	39.4665	0.2284	45.2062	0.2284	38.0445	0.2284	34.4475	0.2285	35.1461
	0.2293	15.6865	0.2293	33.3272	0.2287	25.5101	0.2286	25.8203	0.2286	38.2902	0.2291	8.1738	0.2296	40.181	0.2292	38.5549	0.2289	56.9334	0.2293	34.1658	0.2281	28.7466	0.2292	30.8532	0.2292	37.9524	0.229	31.7233	0.229	33.7062	0.229	28.8603	0.2291	39.5123	0.2289	45.2556	0.2289	38.0958	0.2289	34.495	0.2289	35.1937
	0.2298	15.6666	0.2298	33.3832	0.2292	25.5653	0.2291	25.874	0.2292	38.3781	0.2297	8.1841	0.2301	40.2213	0.2297	38.5876	0.2295	57.0193	0.2297	34.1694	0.2287	28.7709	0.2297	30.8748	0.2297	37.9929	0.2295	31.748	0.2295	33.7628	0.2295	28.9165	0.2296	39.5804	0.2294	45.3223	0.2294	38.1558	0.2294	34.5273	0.2294	35.2434
	0.2303	15.6975	0.2304	33.4088	0.2298	25.5707	0.2297	25.8947	0.2298	38.4552	0.2303	8.1635	0.2306	40.2496	0.2303	38.6347	0.23	57.1156	0.2302	34.2011	0.2292	28.8347	0.2301	30.9199	0.2302	38.0567	0.23	31.8004	0.23	33.8028	0.23	28.9741	0.2301	39.6574	0.2299	45.413	0.2299	38.2145	0.2299	34.5825	0.2299	35.2887
	0.2308	15.7532	0.2309	33.4574	0.2303	25.6048	0.2302	25.9292	0.2303	38.519	0.2308	8.1536	0.2312	40.2935	0.2308	38.6734	0.2305	57.2104	0.2306	34.2182	0.2297	28.8731	0.2306	30.9601	0.2306	38.1071	0.2305	31.8444	0.2305	33.8566	0.2305	29.0673	0.2306	39.7096	0.2304	45.4783	0.2304	38.2687	0.2304	34.6455	0.2304	35.3299
	0.2313	15.7659	0.2315	33.5246	0.2308	25.6641	0.2308	25.9894	0.2309	38.6059	0.2314	8.1673	0.2317	40.3322	0.2313	38.7262	0.2311	57.2878	0.231	34.2318	0.2302	28.9063	0.2311	30.9845	0.2311	38.1491	0.231	31.8893	0.231	33.9302	0.231	29.1438	0.231	39.7503	0.2309	45.5574	0.2309	38.3312	0.2309	34.6733	0.2309	35.3788
	0.2318	15.7788	0.232	33.5699	0.2314	25.6878	0.2313	26.0162	0.2314	38.6822	0.2319	8.1638	0.2322	40.3592	0.2318	38.7876	0.2316	57.3445	0.2315	34.2663	0.2307	28.9752	0.2316	31.0155	0.2316	38.2251	0.2315	31.9308	0.2315	33.9659	0.2315	29.1899	0.2315	39.8274	0.2314	45.6576	0.2314	38.3771	0.2314	34.7124	0.2314	35.4259
	0.2323	15.8084	0.2326	33.6102	0.2319	25.7306	0.2318	26.0432	0.232	38.7394	0.2324	8.1499	0.2327	40.3952	0.2323	38.829	0.2321	57.4166	0.2319	34.3011	0.2312	29.02	0.2321	31.0424	0.2321	38.2564	0.232	31.9838	0.232	34.0073	0.232	29.2645	0.232	39.9034	0.2319	45.7139	0.2319	38.4365	0.2319	34.79	0.2319	35.472
	0.2328	15.8146	0.2332	33.6927	0.2325	25.7876	0.2324	26.1147	0.2325	38.8162	0.233	8.1669	0.2332	40.4337	0.2328	38.8631	0.2326	57.5114	0.2324	34.314	0.2318	29.0357	0.2326	31.0921	0.2326	38.2924	0.2325	32.0153	0.2325	34.0619	0.2325	29.3529	0.2325	39.9639	0.2324	45.7626	0.2324	38.5017	0.2324	34.8462	0.2323	35.5431
	0.2333	15.8268	0.2337	33.7342	0.233	25.8245	0.2329	26.1616	0.233	38.8767	0.2335	8.1698	0.2337	40.4581	0.2333	38.8918	0.2331	57.5791	0.2328	34.3354	0.2323	29.0781	0.2331	31.1361	0.2331	38.3562	0.233	32.0558	0.233	34.1123	0.233	29.4173	0.233	40.0295	0.2328	45.8541	0.2329	38.5555	0.2329	34.8904	0.2328	35.6127
	0.2339	15.8632	0.2343	33.7639	0.2336	25.8347	0.2335	26.1805	0.2336	38.9235	0.234	8.1509	0.2342	40.4877	0.2338	38.9373	0.2336	57.6411	0.2333	34.3888	0.2328	29.1479	0.2336	31.1558	0.2335	38.4145	0.2335	32.1023	0.2334	34.1623	0.2335	29.4733	0.2335	40.0942	0.2333	45.9368	0.2334	38.6157	0.2334	34.9513	0.2333	35.6526
	0.2344	15.8775	0.2348	33.8205	0.2341	25.8922	0.234	26.2149	0.2341	38.9885	0.2345	8.1461	0.2347	40.515	0.2343	38.9636	0.2341	57.708	0.2337	34.4065	0.2333	29.1843	0.2341	31.1888	0.234	38.4522	0.2339	32.1409	0.2339	34.2346	0.234	29.5505	0.234	40.15	0.2338	46.0003	0.2339	38.6711	0.2339	35.0022	0.2338	35.6871
	0.2349	15.9063	0.2354	33.8866	0.2347	25.9306	0.2346	26.2554	0.2345	39.0475	0.2349	8.165	0.2352	40.5602	0.2348	38.989	0.2346	57.7621	0.2342	34.4114	0.2339	29.223	0.2345	31.2524	0.2345	38.51	0.2344	32.1817	0.2344	34.2994	0.2345	29.6229	0.2345	40.2276	0.2343	46.0674	0.2344	38.7247	0.2344	35.0281	0.2343	35.7353
	0.2354	15.9487	0.2359	33.925	0.2352	25.9401	0.2351	26.2819	0.235	39.0819	0.2354	8.1819	0.2356	40.5718	0.2352	39.0459	0.2351	57.8151	0.2346	34.4648	0.2344	29.2729	0.235	31.3012	0.235	38.5537	0.2349	32.2355	0.2349	34.3349	0.235	29.6925	0.235	40.3128	0.2348	46.1403	0.2349	38.7807	0.2349	35.0845	0.2348	35.7708
	0.2358	15.9586	0.2365	33.966	0.2357	25.9968	0.2357	26.3219	0.2355	39.1204			0.2361	40.5907	0.2357	39.0852	0.2356	57.8793	0.2351	34.4958	0.2349	29.304	0.2355	31.3302	0.2355	38.5931	0.2354	32.2853	0.2354	34.3754	0.2355	29.7678	0.2354	40.3578	0.2353	46.1996	0.2355	38.8467	0.2354	35.1375	0.2353	35.8355
	0.2363	15.9509	0.237	34.0216	0.2363	26.0457	0.2362	26.3822	0.2359	39.1677			0.2366	40.619	0.2362	39.1181	0.236	57.9389	0.2356	34.5227	0.2354	29.3405	0.236	31.3429	0.236	38.6467	0.2359	32.3103	0.2359	34.4383	0.236	29.8162	0.2359	40.4053	0.2358	46.2827	0.236	38.9061	0.2359	35.1741	0.2358	35.9021
	0.2368	15.9893	0.2375	34.0373	0.2368	26.0534	0.2367	26.4179	0.2364	39.2162			0.237	40.6304	0.2367	39.1613	0.2365	57.9782	0.2361	34.5621	0.236	29.3831	0.2365	31.3705	0.2365	38.6949	0.2364	32.3435	0.2364	34.4699	0.2365	29.8706	0.2364	40.4882	0.2363	46.3724	0.2365	38.9436	0.2364	35.2209	0.2363	35.9248
	0.2373	16.0142	0.238	34.0682	0.2373	26.0833	0.2372	26.4643	0.2368	39.2393			0.2375	40.6494	0.2371	39.2058	0.2369	58.0474	0.2365	34.6052	0.2365	29.3996	0.237	31.4283	0.2369	38.7443	0.2369	32.4069	0.2369	34.5127	0.237	29.9627	0.2369	40.5456	0.2368	46.436	0.2369	38.9977	0.2369	35.2864	0.2368	35.9542
	0.2378	16.0198	0.2386	34.1392	0.2379	26.1386	0.2377	26.5175	0.2372	39.2811			0.2379	40.6977	0.2376	39.2325	0.2374	58.1298	0.237	34.6433	0.237	29.4212	0.2374	31.4491	0.2374	38.8049	0.2374	32.4554	0.2374	34.5866	0.2375	30.0298	0.2374	40.5952	0.2373	46.5044	0.2374	39.0646	0.2374	35.3206	0.2373	36.0238
	0.2383	16.0443	0.2391	34.1727	0.2384	26.1664	0.2383	26.5404	0.2376	39.3097			0.2384	40.7189	0.2381	39.2731	0.2379	58.18	0.2375	34.6802	0.2375	29.4638	0.2379	31.4729	0.2379	38.8546	0.2379	32.4857	0.2378	34.637	0.238	30.0732	0.2379	40.6792	0.2378	46.6068	0.2379	39.1371	0.2378	35.3538	0.2378	36.0664
	0.2388	16.0725	0.2396	34.168	0.2389	26.1757	0.2388	26.5699	0.2381	39.3402			0.2389	40.7206	0.2385	39.3225	0.2383	58.2388	0.238	34.725	0.2379	29.4918	0.2384	31.5077	0.2385	38.9039	0.2384	32.526	0.2384	34.6765	0.2385	30.1678	0.2384	40.7438	0.2383	46.6788	0.2384	39.1865	0.2383	35.4033	0.2383	36.1115
	0.2392	16.0658	0.2401	34.1967	0.2394	26.2254	0.2393	26.6158	0.2385	39.4013			0.2393	40.7536	0.239	39.3414	0.2388	58.3065	0.2385	34.759	0.2384	29.5118	0.2389	31.5481	0.239	38.97	0.2389	32.5793	0.2389	34.7387	0.239	30.2593	0.2389	40.8056	0.2388	46.7506	0.2389	39.2323	0.2388	35.4326	0.2388	36.1888
	0.2397	16.0992	0.2405	34.2466	0.2399	26.2384	0.2398	26.6541	0.2389	39.4613			0.2398	40.8117	0.2395	39.3676	0.2392	58.3584	0.239	34.787	0.2389	29.5482	0.2394	31.5915	0.2395	39.0275	0.2394	32.6336	0.2394	34.8053	0.2395	30.3132	0.2394	40.8909	0.2393	46.8474	0.2394	39.286	0.2394	35.4881	0.2393	36.2394
	0.2402	16.1357	0.241	34.2719	0.2404	26.2417	0.2402	26.6827	0.2394	39.4985			0.2403	40.85	0.2399	39.421	0.2397	58.4105	0.2396	34.8496	0.2394	29.5704	0.2399	31.6423	0.24	39.0702	0.2399	32.6736	0.2399	34.8492	0.24	30.369	0.2399	40.9499	0.2398	46.9225	0.2399	39.344	0.2399	35.5702	0.2398	36.2589
	0.2407	16.1409	0.2415	34.3106	0.2409	26.2892	0.2407	26.732	0.2398	39.5431			0.2408	40.8813	0.2404	39.46	0.2402	58.4912	0.2401	34.8873	0.2399	29.5844	0.2404	31.6806	0.2405	39.1279	0.2404	32.7208	0.2404	34.9085	0.2405	30.454	0.2404	40.9855	0.2404	46.9787	0.2404	39.3975	0.2404	35.5966	0.2402	36.3106
	0.2412	16.1662	0.242	34.3751	0.2414	26.3267	0.2412	26.7665	0.2403	39.6061			0.2413	40.9352	0.2409	39.4955	0.2407	58.5838	0.2407	34.9238	0.2403	29.6325	0.241	31.7231	0.241	39.1901	0.2409	32.7669	0.2409	34.9671	0.241	30.5079	0.2409	41.0529	0.2409	47.0563	0.2409	39.4495	0.2409	35.6345	0.2407	36.3724
	0.2417	16.2061	0.2425	34.4061	0.2419	26.3318	0.2417	26.7905	0.2407	39.6475			0.2418	40.9527	0.2414	39.553	0.2412	58.6469	0.2412	34.9707	0.2408	29.6642	0.2415	31.7576	0.2415	39.2334	0.2414	32.7998	0.2414	34.9901	0.2415	30.5768	0.2414	41.1219	0.2414	47.1419	0.2414	39.5046	0.2414	35.6991	0.2412	36.4101
	0.2421	16.2146	0.2429	34.4214	0.2424	26.3586	0.2422	26.844	0.2412	39.6993			0.2423	40.9723	0.2419	39.625	0.2417	58.7052	0.2418	35.0209	0.2413	29.6723	0.242	31.7875	0.2421	39.2947	0.2419	32.8534	0.2419	35.0622	0.2421	30.6606	0.2419	41.1747	0.2419	47.2018	0.2419	39.5623	0.2419	35.7369	0.2417	36.4762
	0.2426	16.2382	0.2434	34.4717	0.2428	26.41	0.2427	26.8921	0.2417	39.7637			0.2428	41.0326	0.2425	39.668	0.2422	58.7872	0.2423	35.0501	0.2418	29.7124	0.2425	31.8456	0.2426	39.3531	0.2424	32.8948	0.2425	35.1262	0.2426	30.7114	0.2424	41.2592	0.2424	47.2839	0.2424	39.6157	0.2424	35.7648	0.2422	36.5269
	0.2431	16.3008	0.2438	34.4994	0.2433	26.4221	0.2431	26.8999	0.2421	39.8342			0.2433	41.09	0.243	39.6917	0.2427	58.861	0.2429	35.0853	0.2423	29.7506	0.243	31.8875	0.2431	39.3911	0.2429	32.9265	0.243	35.1547	0.2431	30.7748	0.2429	41.3523	0.2429	47.3751	0.2429	39.6647	0.2429	35.8258	0.2427	36.5683
	0.2436	16.3326	0.2443	34.5163	0.2438	26.446	0.2436	26.9334	0.2426	39.8698			0.2438	41.1133	0.2435	39.7554	0.2432	58.9486	0.2434	35.1383	0.2428	29.7667	0.2435	31.9199	0.2436	39.4411	0.2435	32.9836	0.2435	35.1997	0.2436	30.8511	0.2434	41.4149	0.2435	47.4469	0.2434	39.7285	0.2434	35.8779	0.2432	36.6194
	0.2441	16.3567	0.2448	34.5451	0.2443	26.4854	0.2441	26.9975	0.2431	39.9165			0.2444	41.1691	0.244	39.8139	0.2437	59.0489	0.244	35.1724	0.2433	29.8054	0.244	31.9534	0.2441	39.5219	0.244	33.0337	0.244	35.2739	0.2441	30.9273	0.2439	41.4768	0.244	47.5126	0.2439	39.7778	0.2439	35.909	0.2437	36.6784
	0.2446	16.409	0.2452	34.5786	0.2447	26.5024	0.2445	27.0162	0.2436	39.9981			0.2449	41.2278	0.2446	39.8636	0.2442	59.1117	0.2445	35.2041	0.2438	29.8607	0.2446	31.9821	0.2447	39.5713	0.2445	33.0779	0.2445	35.3045	0.2446	31.0008	0.2444	41.544	0.2445	47.6054	0.2444	39.8375	0.2444	35.9734	0.2442	36.703
	0.2451	16.4395	0.2457	34.5957	0.2452	26.5082	0.245	27.0389	0.244	40.0558			0.2455	41.274	0.2451	39.9234	0.2448	59.1909	0.2451	35.2494	0.2443	29.8967	0.2451	32.0314	0.2452	39.6188	0.245	33.1263	0.245	35.3451	0.2451	31.0653	0.2449	41.5882	0.245	47.671	0.2449	39.8917	0.2449	36.0354	0.2447	36.7549
	0.2455	16.4479	0.2461	34.6323	0.2457	26.5248	0.2455	27.0786	0.2445	40.0885			0.246	41.3131	0.2456	39.9702	0.2453	59.2901	0.2456	35.2697	0.2448	29.922	0.2456	32.0888	0.2457	39.6811	0.2455	33.1814	0.2455	35.4231	0.2456	31.139	0.2454	41.6683	0.2455	47.7342	0.2454	39.9538	0.2454	36.0798	0.2452	36.8317
	0.246	16.5099	0.2466	34.6843	0.2461	26.5476	0.246	27.1149	0.245	40.1512			0.2466	41.3526	0.2462	40.0089	0.2459	59.3615	0.2461	35.2735	0.2453	29.9533	0.2462	32.1501	0.2462	39.7306	0.246	33.2195	0.2461	35.4832	0.2461	31.1893	0.246	41.7626	0.246	47.8218	0.2459	40.0193	0.246	36.1136	0.2458	36.883
	0.2465	16.5432	0.2471	34.7193	0.2466	26.5558	0.2464	27.1443	0.2455	40.2344			0.2471	41.3832	0.2467	40.0742	0.2464	59.4407	0.2467	35.3116	0.2457	29.9682	0.2467	32.1826	0.2468	39.7783	0.2466	33.2747	0.2466	35.5173	0.2467	31.2501	0.2465	41.8296	0.2466	47.9107	0.2464	40.063	0.2465	36.194	0.2463	36.9224
	0.247	16.5595	0.2475	34.7437	0.2471	26.5884	0.2469	27.2006	0.246	40.2768			0.2476	41.4105	0.2473	40.1314	0.247	59.5368	0.2472	35.3545	0.2462	30.0024	0.2472	32.2215	0.2473	39.8514	0.2471	33.3275	0.2471	35.5778	0.2472	31.3339	0.247	41.9047	0.2471	47.9658	0.2469	40.1223	0.247	36.2493	0.2469	36.9862
	0.2474	16.6182	0.248	34.78	0.2476	26.6489	0.2474	27.2456	0.2465	40.3263			0.2482	41.4687	0.2478	40.1664	0.2475	59.6351	0.2477	35.3733	0.2467	30.0519	0.2478	32.2595	0.2478	39.9039	0.2476	33.3575	0.2477	35.6352	0.2477	31.4093	0.2475	41.9773	0.2476	48.0503	0.2474	40.1735	0.2476	36.2958	0.2474	37.0486
	0.2479	16.6587	0.2485	34.8187	0.248	26.6758	0.2479	27.2797	0.247	40.3981			0.2487	41.5083	0.2484	40.1933	0.2481	59.6978	0.2482	35.4099	0.2472	30.0673	0.2483	32.2997	0.2483	39.9539	0.2481	33.4124	0.2482	35.6749	0.2482	31.4797	0.248	42.032	0.2481	48.1168	0.2479	40.2198	0.2481	36.3571	0.248	37.1059
	0.2484	16.6465	0.249	34.8476	0.2485	26.7011	0.2484	27.3409	0.2475	40.4634			0.2492	41.521	0.2489	40.2503	0.2486	59.767	0.2487	35.4402	0.2477	30.1063	0.2488	32.3357	0.2488	40.0136	0.2487	33.4725	0.2487	35.7184	0.2487	31.5662	0.2486	42.0911	0.2486	48.1893	0.2484	40.2803	0.2486	36.403	0.2485	37.1722
	0.2488	16.6873	0.2495	34.8986	0.249	26.7241	0.2489	27.4092	0.248	40.5292			0.2497	41.5508	0.2494	40.2948	0.2491	59.8382	0.2492	35.4551	0.2482	30.1793	0.2493	32.3804	0.2494	40.0612	0.2492	33.504	0.2492	35.7681	0.2493	31.6204	0.2491	42.1789	0.2491	48.2721	0.2489	40.3391	0.2492	36.4533	0.2491	37.236
	0.2493	16.7349	0.25	34.9439	0.2495	26.7425	0.2494	27.4258	0.2485	40.6164			0.2503	41.5893	0.2499	40.3244	0.2496	59.8934	0.2497	35.4781	0.2487	30.2095	0.2498	32.4198	0.2499	40.1249	0.2497	33.5407	0.2497	35.8118	0.2498	31.6888	0.2496	42.2508	0.2496	48.3484	0.2494	40.3995	0.2497	36.5061	0.2496	37.2909
	0.2498	16.7468	0.2504	34.9676	0.25	26.7609	0.2498	27.4395	0.2491	40.6869			0.2508	41.6115	0.2504	40.369	0.2501	59.9601	0.2502	35.5053	0.2492	30.231	0.2503	32.4506	0.2504	40.1724	0.2502	33.5919	0.2503	35.8679	0.2503	31.7737	0.2502	42.3013	0.2502	48.4056	0.25	40.4686	0.2502	36.5654	0.2502	37.3486
	0.2502	16.7898	0.2509	35.0018	0.2505	26.8106	0.2503	27.5069	0.2496	40.7519			0.2513	41.6291	0.2509	40.4162	0.2506	60.0418	0.2507	35.5262	0.2497	30.2595	0.2508	32.4912	0.2509	40.211	0.2508	33.6353	0.2508	35.9237	0.2508	31.855	0.2507	42.3848	0.2507	48.4729	0.2505	40.532	0.2508	36.6082	0.2507	37.3946
	0.2507	16.8436	0.2514	35.0518	0.2509	26.8291	0.2508	27.5431	0.2501	40.8301			0.2517	41.6491	0.2514	40.4352	0.2511	60.1035	0.2512	35.5453	0.2502	30.2905	0.2514	32.521	0.2515	40.2626	0.2513	33.6569	0.2513	35.9676	0.2513	31.9058	0.2512	42.4647	0.2512	48.555	0.251	40.5733	0.2513	36.6641	0.2512	37.4333
	0.2512	16.8438	0.2519	35.0847	0.2514	26.8464	0.2513	27.5674	0.2507	40.9144			0.2522	41.6811	0.2519	40.4645	0.2516	60.1407	0.2517	35.5793	0.2507	30.3191	0.2519	32.5521	0.252	40.3212	0.2518	33.7103	0.2518	36.0115	0.2519	31.9659	0.2517	42.5147	0.2517	48.6042	0.2515	40.6305	0.2518	36.7265	0.2517	37.4772
	0.2516	16.8486	0.2524	35.1202	0.2519	26.8733	0.2518	27.6166	0.2512	40.9715			0.2527	41.692	0.2524	40.4989	0.2521	60.2141	0.2522	35.6051	0.2512	30.3678	0.2524	32.5957	0.2525	40.3608	0.2523	33.7568	0.2523	36.0778	0.2524	32.0494	0.2523	42.5871	0.2521	48.6641	0.252	40.6979	0.2523	36.7642	0.2522	37.5364
	0.2521	16.9008	0.2529	35.1721	0.2524	26.9013	0.2523	27.6486	0.2518	41.049			0.2532	41.7137	0.2529	40.5302	0.2526	60.2808	0.2527	35.6119	0.2517	30.3993	0.2529	32.6272	0.253	40.4039	0.2528	33.7898	0.2528	36.1259	0.2529	32.1005	0.2528	42.662	0.2526	48.7531	0.2525	40.7527	0.2528	36.7923	0.2528	37.5784
	0.2526	16.9369	0.2534	35.2169	0.2528	26.9136	0.2528	27.6678	0.2523	41.1192			0.2536	41.7338	0.2533	40.5472	0.253	60.3249	0.2532	35.6356	0.2522	30.4037	0.2533	32.6542	0.2535	40.4544	0.2533	33.8515	0.2533	36.1571	0.2534	32.1679	0.2533	42.7144	0.2531	48.8195	0.253	40.8209	0.2534	36.8432	0.2532	37.6049
	0.2531	16.9482	0.2539	35.2389	0.2533	26.9447	0.2532	27.7261	0.2528	41.1586			0.2541	41.7572	0.2538	40.5881	0.2535	60.3778	0.2536	35.682	0.2527	30.4586	0.2538	32.6871	0.254	40.4897	0.2538	33.888	0.2538	36.2039	0.2539	32.2367	0.2538	42.7769	0.2536	48.8666	0.2535	40.8826	0.2539	36.8701	0.2537	37.6522
	0.2537	17.0047	0.2543	35.2747	0.2538	26.9949	0.2537	27.7879	0.2533	41.2162			0.2546	41.7955	0.2543	40.6193	0.254	60.4469	0.2541	35.7028	0.2532	30.507	0.2543	32.7094	0.2545	40.5399	0.2543	33.914	0.2543	36.2402	0.2544	32.2923	0.2543	42.8489	0.2541	48.9387	0.254	40.9181	0.2543	36.9074	0.2542	37.7004
	0.2542	17.0474	0.2548	35.3265	0.2543	26.9981	0.2542	27.7981	0.2539	41.2937			0.255	41.8339	0.2547	40.6423	0.2545	60.5044	0.2546	35.7246	0.2537	30.5365	0.2548	32.7312	0.255	40.5951	0.2548	33.9402	0.2548	36.2616	0.2549	32.3429	0.2548	42.8859	0.2546	49.0059	0.2545	40.9613	0.2548	36.9563	0.2547	37.729
	0.2547	17.0542	0.2553	35.3413	0.2547	27.0186	0.2547	27.8272	0.2544	41.3658			0.2555	41.8366	0.2552	40.6803	0.2549	60.5538	0.2551	35.7513	0.2543	30.5817	0.2553	32.7515	0.2555	40.6378	0.2553	33.9848	0.2552	36.3027	0.2553	32.4068	0.2553	42.9398	0.2551	49.052	0.255	41.0139	0.2553	36.9828	0.2551	37.776
	0.2553	17.1165	0.2558	35.3738	0.2552	27.0662	0.2552	27.8645	0.2549	41.4205			0.256	41.8427	0.2557	40.7137	0.2554	60.6206	0.2556	35.7886	0.2548	30.6187	0.2557	32.7898	0.2559	40.6729	0.2557	34.0096	0.2557	36.3701	0.2558	32.4588	0.2557	42.9991	0.2555	49.1319	0.2555	41.0566	0.2558	37	0.2556	37.8134
	0.2558	17.1715	0.2563	35.4296	0.2557	27.0826	0.2557	27.8944	0.2554	41.4831			0.2564	41.8978	0.2561	40.7293	0.2559	60.6847	0.256	35.8058	0.2553	30.6398	0.2562	32.8232	0.2564	40.7081	0.2562	34.0275	0.2562	36.3902	0.2563	32.4964	0.2562	43.0571	0.256	49.1978	0.256	41.1175	0.2562	37.0527	0.256	37.8224
	0.2564	17.1862	0.2568	35.4698	0.2562	27.094	0.2561	27.9288	0.2559	41.5416			0.2569	41.9217	0.2566	40.7533	0.2563	60.7403	0.2565	35.8243	0.2558	30.6743	0.2567	32.8547	0.2569	40.7458	0.2567	34.0822	0.2566	36.4154	0.2567	32.5591	0.2567	43.104	0.2565	49.244	0.2564	41.1495	0.2567	37.0903	0.2565	37.8473
	0.2569	17.2207	0.2573	35.5021	0.2567	27.1438	0.2566	27.9815	0.2564	41.5888			0.2574	41.9343	0.2571	40.8146	0.2568	60.8028	0.257	35.8625	0.2563	30.7067	0.2571	32.8774	0.2574	40.7768	0.2571	34.1222	0.2571	36.4673	0.2572	32.6179	0.2571	43.1741	0.2569	49.3154	0.2569	41.1939	0.2571	37.1073	0.2569	37.8992
	0.2575	17.2698	0.2578	35.5707	0.2572	27.1731	0.2571	28.0402	0.257	41.6506			0.2579	41.9796	0.2575	40.8528	0.2573	60.8548	0.2574	35.8773	0.2568	30.7414	0.2576	32.9237	0.2578	40.8232	0.2576	34.1591	0.2576	36.5103	0.2577	32.6515	0.2576	43.2288	0.2574	49.3787	0.2574	41.2444	0.2576	37.1529	0.2574	37.9251
	0.2581	17.3112	0.2583	35.6116	0.2577	27.1787	0.2576	28.0661	0.2575	41.7142			0.2584	42.0259	0.258	40.8736	0.2578	60.9298	0.2579	35.8949	0.2573	30.7852	0.2581	32.9497	0.2583	40.8772	0.2581	34.2305	0.2581	36.548	0.2581	32.714	0.2581	43.2669	0.2579	49.4255	0.2579	41.3036	0.2581	37.2013	0.2579	37.9602
	0.2586	17.3471	0.2588	35.6337	0.2582	27.2291	0.2581	28.1324	0.258	41.7637			0.2589	42.0438	0.2585	40.9243	0.2583	61.0188	0.2584	35.9382	0.2578	30.8116	0.2586	32.9845	0.2588	40.9285	0.2586	34.3112	0.2586	36.6073	0.2586	32.7954	0.2586	43.3215	0.2584	49.4991	0.2584	41.3552	0.2586	37.2359	0.2584	38.0115
	0.2592	17.3815	0.2593	35.6767	0.2587	27.2647	0.2586	28.1851	0.2585	41.8227			0.2594	42.0717	0.259	40.985	0.2588	61.0893	0.2589	35.9607	0.2582	30.8204	0.2591	33.0287	0.2593	40.9772	0.2591	34.3986	0.259	36.6413	0.2591	32.8556	0.2591	43.3862	0.2589	49.5769	0.2588	41.4078	0.259	37.2749	0.2588	38.0662
	0.2598	17.3989	0.2599	35.7323	0.2592	27.2837	0.2591	28.2167	0.259	41.8867			0.2599	42.1198	0.2595	41.0266	0.2593	61.1461	0.2594	35.9903	0.2587	30.8422	0.2596	33.0779	0.2598	41.0224	0.2596	34.4739	0.2595	36.6702	0.2596	32.9158	0.2596	43.4346	0.2594	49.6323	0.2593	41.4498	0.2595	37.3331	0.2593	38.1073
	0.2604	17.4381	0.2604	35.7571	0.2597	27.3169	0.2596	28.2402	0.2595	41.9519			0.2604	42.1519	0.2601	41.0676	0.2598	61.1973	0.2598	36.0417	0.2592	30.8679	0.2601	33.1182	0.2603	41.068	0.2601	34.5515	0.26	36.7359	0.2601	32.9974	0.26	43.5072	0.2599	49.7013	0.2598	41.5112	0.26	37.3686	0.2598	38.1576
	0.2609	17.5132	0.2609	35.8091	0.2602	27.3654	0.2601	28.3012	0.26	41.9988			0.2609	42.1911	0.2606	41.1205	0.2603	61.2825	0.2603	36.073	0.2596	30.8861	0.2606	33.1614	0.2608	41.112	0.2606	34.6208	0.2606	36.7821	0.2606	33.0577	0.2606	43.5936	0.2604	49.7796	0.2603	41.5699	0.2605	37.3948	0.2603	38.1998
	0.2615	17.5392	0.2614	35.8656	0.2607	27.3876	0.2606	28.3292	0.2605	42.0687			0.2614	42.2528	0.2611	41.1501	0.2608	61.3672	0.2608	36.0694	0.2601	30.8951	0.2612	33.1983	0.2613	41.1637	0.2611	34.7059	0.2611	36.8213	0.2611	33.1096	0.2611	43.639	0.2609	49.8544	0.2608	41.629	0.261	37.4471	0.2608	38.2331
	0.262	17.5466	0.2619	35.8949	0.2612	27.3951	0.2611	28.3648	0.261	42.1292			0.262	42.3069	0.2616	41.1897	0.2613	61.4233	0.2613	36.105	0.2605	30.9439	0.2617	33.2492	0.2618	41.2161	0.2616	34.801	0.2616	36.8771	0.2616	33.1935	0.2616	43.7048	0.2615	49.9222	0.2613	41.6761	0.2615	37.4947	0.2613	38.2965
	0.2626	17.6067	0.2624	35.9346	0.2617	27.4333	0.2616	28.4178	0.2616	42.1723			0.2625	42.3325	0.2622	41.2511	0.2619	61.4992	0.2618	36.1397	0.261	30.9575	0.2622	33.294	0.2623	41.261	0.2621	34.8849	0.2621	36.9426	0.2621	33.2527	0.2621	43.7911	0.262	50.0209	0.2618	41.7318	0.262	37.5417	0.2618	38.3679
	0.2632	17.6561	0.2629	35.9909	0.2622	27.4553	0.2621	28.4559	0.2621	42.2266			0.263	42.3538	0.2627	41.2976	0.2624	61.5778	0.2623	36.1659	0.2615	30.9984	0.2628	33.3239	0.2628	41.2973	0.2626	34.9719	0.2627	36.9767	0.2627	33.3091	0.2626	43.8548	0.2625	50.1	0.2623	41.8034	0.2625	37.594	0.2624	38.3975
	0.2637	17.6659	0.2635	36.0355	0.2627	27.4779	0.2626	28.4705	0.2626	42.3062			0.2636	42.3896	0.2632	41.3287	0.2629	61.646	0.2628	36.1918	0.2619	31.05	0.2633	33.3751	0.2633	41.3472	0.2632	35.0681	0.2632	37.0314	0.2632	33.4038	0.2631	43.9334	0.2631	50.1692	0.2629	41.8673	0.263	37.6193	0.2629	38.4623
	0.2642	17.7181	0.264	36.0684	0.2633	27.5248	0.2631	28.5465	0.2631	42.3619			0.2641	42.4169	0.2637	41.3682	0.2634	61.7177	0.2633	36.221	0.2624	31.0733	0.2638	33.4377	0.2638	41.3989	0.2637	35.1483	0.2637	37.1	0.2637	33.4951	0.2637	44.0191	0.2636	50.2657	0.2634	41.9201	0.2635	37.6631	0.2634	38.5461
	0.2647	17.7433	0.2645	36.1327	0.2638	27.5651	0.2637	28.6102	0.2636	42.4072			0.2646	42.4507	0.2643	41.4146	0.2639	61.795	0.2638	36.2371	0.2629	31.0851	0.2644	33.4827	0.2643	41.4607	0.2642	35.214	0.2643	37.1314	0.2643	33.5432	0.2642	44.0739	0.2642	50.3561	0.264	41.9982	0.264	37.7213	0.264	38.5898
	0.2653	17.7491	0.265	36.1619	0.2643	27.5785	0.2642	28.634	0.2641	42.4794			0.2651	42.4923	0.2648	41.438	0.2644	61.8518	0.2643	36.2588	0.2634	31.1299	0.2649	33.5253	0.2649	41.5177	0.2648	35.3186	0.2648	37.1667	0.2648	33.6127	0.2648	44.1302	0.2648	50.4198	0.2645	42.0691	0.2646	37.7852	0.2646	38.6583
	0.2658	17.7905	0.2656	36.1885	0.2648	27.6119	0.2647	28.6676	0.2647	42.559			0.2656	42.5072	0.2653	41.4512	0.2649	61.899	0.2648	36.3057	0.2639	31.1864	0.2655	33.5582	0.2654	41.5824	0.2653	35.4198	0.2654	37.2297	0.2654	33.7082	0.2653	44.2192	0.2653	50.5014	0.2651	42.146	0.2651	37.8227	0.2651	38.7339
	0.2662	17.836	0.2661	36.2467	0.2654	27.6743	0.2652	28.7182	0.2652	42.6055			0.2661	42.5368	0.2658	41.5057	0.2654	61.9787	0.2653	36.3316	0.2644	31.2027	0.266	33.5929	0.2659	41.6496	0.2658	35.492	0.2659	37.2809	0.2659	33.7672	0.2659	44.2888	0.2659	50.6001	0.2656	42.216	0.2656	37.8764	0.2657	38.7692
	0.2667	17.8356	0.2666	36.3126	0.2659	27.715	0.2657	28.7463	0.2657	42.6622			0.2666	42.5759	0.2663	41.5386	0.2659	62.0553	0.2657	36.3376	0.2649	31.2417	0.2666	33.6354	0.2665	41.6995	0.2664	35.579	0.2664	37.314	0.2665	33.8313	0.2664	44.3588	0.2664	50.6714	0.2662	42.2654	0.2662	37.9427	0.2663	38.8158
	0.2672	17.8506	0.2672	36.3407	0.2664	27.7281	0.2663	28.7901	0.2662	42.7311			0.2671	42.5834	0.2667	41.5517	0.2664	62.0859	0.2662	36.3685	0.2654	31.2927	0.2671	33.6774	0.267	41.7427	0.2669	35.6693	0.267	37.3811	0.267	33.9216	0.2669	44.4496	0.267	50.7474	0.2667	42.3206	0.2667	37.9841	0.2668	38.887
	0.2676	17.8936	0.2677	36.3716	0.267	27.7558	0.2668	28.8627	0.2667	42.7767			0.2676	42.5953	0.2672	41.5858	0.2669	62.1484	0.2667	36.4013	0.2659	31.324	0.2676	33.7086	0.2675	41.7858	0.2674	35.7466	0.2675	37.4291	0.2675	33.9859	0.2675	44.5167	0.2675	50.8363	0.2673	42.379	0.2672	38.0306	0.2674	38.9296
	0.2681	17.8997	0.2682	36.431	0.2675	27.777	0.2673	28.9136	0.2672	42.8245			0.2681	42.6328	0.2677	41.6401	0.2674	62.2193	0.2672	36.4186	0.2664	31.3697	0.2681	33.7386	0.268	41.8361	0.2679	35.826	0.268	37.4527	0.268	34.0354	0.268	44.5616	0.2681	50.9099	0.2678	42.4241	0.2678	38.087	0.2679	38.9731
	0.2685	17.9324	0.2688	36.4602	0.2681	27.7938	0.2679	28.9496	0.2677	42.9017			0.2685	42.6646	0.2682	41.6483	0.2679	62.279	0.2676	36.4501	0.2669	31.4115	0.2686	33.7811	0.2686	41.8797	0.2685	35.9088	0.2685	37.4944	0.2686	34.1131	0.2685	44.6189	0.2686	50.971	0.2684	42.4745	0.2683	38.1276	0.2684	39.0547
	0.269	17.9616	0.2693	36.499	0.2686	27.8448	0.2684	29.0041	0.2682	42.9519			0.269	42.6806	0.2686	41.6843	0.2684	62.3438	0.2681	36.4675	0.2675	31.4419	0.2691	33.8005	0.2691	41.9509	0.269	35.9818	0.269	37.5215	0.2691	34.1747	0.269	44.6818	0.2691	51.0438	0.2689	42.5285	0.2688	38.1659	0.269	39.101
	0.2694	17.9717	0.2698	36.5708	0.2691	27.8917	0.2689	29.067	0.2687	43.0005			0.2695	42.7057	0.2691	41.7289	0.2689	62.4054	0.2686	36.4796	0.268	31.4875	0.2696	33.8244	0.2696	41.9926	0.2695	36.041	0.2695	37.5378	0.2695	34.2267	0.2695	44.7206	0.2696	51.1103	0.2694	42.5817	0.2693	38.2219	0.2695	39.1225
	0.2698	17.9724	0.2704	36.6116	0.2697	27.9132	0.2695	29.0987	0.2692	43.0487			0.27	42.7465	0.2696	41.743	0.2693	62.464	0.2691	36.4991	0.2685	31.5337	0.2701	33.8439	0.27	42.0219	0.27	36.125	0.27	37.5948	0.27	34.2897	0.27	44.7943	0.2701	51.1629	0.2699	42.6452	0.2699	38.26	0.27	39.1672
	0.2703	17.9946	0.2709	36.6391	0.2702	27.9409	0.27	29.1401	0.2697	43.1051			0.2705	42.7519	0.2701	41.7601	0.2698	62.5067	0.2696	36.5674	0.2691	31.5603	0.2705	33.864	0.2705	42.061	0.2705	36.1907	0.2704	37.6381	0.2705	34.3537	0.2705	44.8591	0.2706	51.2179	0.2704	42.691	0.2704	38.2928	0.2704	39.2101
	0.2707	17.9903	0.2714	36.6964	0.2707	27.9758	0.2706	29.2078	0.2702	43.1446			0.2709	42.7622	0.2705	41.7929	0.2703	62.5741	0.2701	36.5903	0.2696	31.604	0.271	33.8903	0.271	42.1034	0.2709	36.2474	0.2709	37.6606	0.271	34.4005	0.271	44.9004	0.271	51.2655	0.2709	42.7352	0.2709	38.3402	0.2709	39.2426
	0.2712	18.005	0.2719	36.7308	0.2713	27.9899	0.2711	29.245	0.2706	43.2078			0.2714	42.7998	0.271	41.8219	0.2708	62.6442	0.2706	36.6132	0.2701	31.6493	0.2714	33.9333	0.2715	42.1387	0.2714	36.3277	0.2714	37.6992	0.2715	34.4519	0.2715	44.9704	0.2715	51.2946	0.2714	42.7764	0.2713	38.3878	0.2714	39.2628
	0.2716	18.0427	0.2725	36.7416	0.2718	28.0206	0.2716	29.2811	0.2711	43.2748			0.2719	42.8184	0.2715	41.851	0.2713	62.7057	0.2711	36.6455	0.2707	31.6946	0.2719	33.9613	0.272	42.1761	0.2719	36.4059	0.2719	37.7517	0.272	34.526	0.2719	45.0247	0.2719	51.3483	0.2718	42.8227	0.2718	38.4123	0.2718	39.2987
	0.2721	18.0414	0.273	36.7931	0.2723	28.0765	0.2721	29.3382	0.2716	43.3118			0.2723	42.8331	0.272	41.9071	0.2717	62.7714	0.2717	36.6698	0.2712	31.7322	0.2724	33.9687	0.2724	42.2075	0.2724	36.4594	0.2723	37.7646	0.2724	34.5772	0.2724	45.0459	0.2724	51.4197	0.2723	42.8657	0.2723	38.4472	0.2723	39.3354
	0.2725	18.0522	0.2734	36.8552	0.2728	28.0919	0.2726	29.3725	0.2721	43.3512			0.2728	42.8633	0.2724	41.9384	0.2722	62.8411	0.2722	36.7147	0.2717	31.7801	0.2728	33.9989	0.2729	42.2301	0.2729	36.5448	0.2728	37.795	0.2729	34.6161	0.2729	45.089	0.2728	51.4657	0.2728	42.9101	0.2728	38.4857	0.2727	39.3759
	0.273	18.076	0.2739	36.8864	0.2733	28.0896	0.2731	29.4015	0.2725	43.4096			0.2733	42.9005	0.2729	41.9606	0.2727	62.8967	0.2728	36.7649	0.2722	31.809	0.2733	34.0298	0.2734	42.3031	0.2734	36.6262	0.2733	37.8463	0.2734	34.6806	0.2733	45.1511	0.2733	51.5185	0.2732	42.943	0.2733	38.5075	0.2732	39.4091
	0.2734	18.0769	0.2744	36.904	0.2738	28.1265	0.2736	29.4563	0.273	43.4662			0.2738	42.9255	0.2734	42.0088	0.2732	62.9573	0.2734	36.8094	0.2728	31.8331	0.2738	34.0666	0.2739	42.3527	0.2738	36.6716	0.2737	37.8861	0.2738	34.7324	0.2738	45.1972	0.2737	51.5797	0.2737	42.9917	0.2737	38.5478	0.2736	39.4219
	0.2739	18.0674	0.2749	36.9452	0.2743	28.1537	0.2741	29.5046	0.2735	43.5141			0.2742	42.9489	0.2739	42.0507	0.2737	63.0364	0.2739	36.8369	0.2733	31.8774	0.2742	34.081	0.2743	42.3877	0.2743	36.7244	0.2742	37.8954	0.2743	34.7704	0.2743	45.2461	0.2742	51.6201	0.2741	43.0402	0.2742	38.5945	0.2741	39.4317
	0.2744	18.1035	0.2753	36.9599	0.2747	28.1543	0.2745	29.518	0.2739	43.5791			0.2747	42.9803	0.2744	42.0762	0.2742	63.084	0.2745	36.8719	0.2738	31.9096	0.2747	34.1177	0.2748	42.4295	0.2748	36.8078	0.2747	37.9375	0.2748	34.845	0.2747	45.3177	0.2747	51.6795	0.2746	43.0833	0.2747	38.6212	0.2745	39.4706
	0.2748	18.1326	0.2758	36.9758	0.2752	28.173	0.275	29.5427	0.2744	43.6403			0.2752	42.9951	0.2749	42.1031	0.2747	63.136	0.2751	36.9307	0.2743	31.9284	0.2752	34.151	0.2753	42.4726	0.2753	36.8831	0.2752	37.9819	0.2752	34.903	0.2752	45.3632	0.2751	51.7457	0.2751	43.1403	0.2751	38.6405	0.275	39.503
	0.2753	18.1475	0.2763	37.027	0.2757	28.2201	0.2755	29.598	0.2749	43.6795			0.2757	42.9997	0.2754	42.1499	0.2752	63.2123	0.2757	36.9697	0.2749	31.9871	0.2757	34.1981	0.2758	42.4946	0.2757	36.9496	0.2756	37.9991	0.2757	34.9356	0.2757	45.3858	0.2756	51.7804	0.2755	43.1802	0.2756	38.6948	0.2755	39.538
	0.2758	18.1891	0.2767	37.0641	0.2761	28.2338	0.2759	29.6409	0.2754	43.7306			0.2762	43.0485	0.2759	42.1845	0.2756	63.2671	0.2762	37.0013	0.2754	32.0224	0.2762	34.2352	0.2763	42.5508	0.2762	37.0254	0.2761	38.0431	0.2762	35.0036	0.2761	45.4533	0.276	51.8227	0.276	43.2204	0.2761	38.7203	0.2759	39.5807
	0.2763	18.2367	0.2772	37.0723	0.2766	28.2577	0.2764	29.6827	0.2758	43.789			0.2767	43.0782	0.2764	42.2098	0.2761	63.3087	0.2768	37.0317	0.2759	32.0417	0.2766	34.2521	0.2767	42.5946	0.2767	37.0886	0.2766	38.093	0.2766	35.0724	0.2766	45.4986	0.2765	51.9019	0.2765	43.2581	0.2765	38.7471	0.2764	39.6197
	0.2768	18.2394	0.2776	37.0965	0.2771	28.2949	0.2769	29.7364	0.2763	43.836			0.2771	43.0995	0.2768	42.2473	0.2766	63.38	0.2774	37.0614	0.2764	32.0901	0.2771	34.2805	0.2772	42.6246	0.2772	37.1571	0.2771	38.1229	0.2771	35.1149	0.2771	45.5432	0.2769	51.9478	0.2769	43.2971	0.277	38.7939	0.2769	39.66
	0.2773	18.2487	0.2781	37.1464	0.2775	28.3215	0.2773	29.7599	0.2768	43.8849			0.2776	43.1336	0.2773	42.2716	0.2771	63.4342	0.278	37.0904	0.2769	32.1218	0.2776	34.3169	0.2777	42.6776	0.2777	37.2314	0.2776	38.1494	0.2776	35.1831	0.2776	45.6127	0.2774	52.004	0.2774	43.3552	0.2775	38.8429	0.2774	39.7036
	0.2778	18.2997	0.2786	37.1749	0.278	28.3493	0.2778	29.7696	0.2773	43.9503			0.2781	43.1706	0.2778	42.2938	0.2776	63.4875	0.2785	37.1201	0.2773	32.1323	0.2781	34.3565	0.2782	42.7386	0.2782	37.2933	0.278	38.1975	0.2781	35.2722	0.278	45.6753	0.2779	52.0838	0.2779	43.4228	0.278	38.8727	0.2778	39.7516
	0.2783	18.3334	0.2791	37.2308	0.2785	28.3949	0.2783	29.8124	0.2778	44.0231			0.2786	43.1926	0.2783	42.3555	0.2781	63.5533	0.2791	37.1367	0.2778	32.1555	0.2786	34.3988	0.2787	42.7754	0.2786	37.3523	0.2785	38.2229	0.2786	35.319	0.2785	45.734	0.2784	52.1621	0.2784	43.4802	0.2784	38.9185	0.2783	39.7912
	0.2788	18.3628	0.2796	37.2892	0.279	28.4315	0.2788	29.871	0.2784	44.0935			0.2791	43.2194	0.2788	42.4078	0.2786	63.6203	0.2796	37.1458	0.2783	32.183	0.2791	34.4393	0.2792	42.8194	0.2791	37.4461	0.279	38.2464	0.2791	35.3817	0.279	45.7997	0.2789	52.2136	0.2789	43.5299	0.2789	38.9659	0.2788	39.8351
	0.2793	18.4141	0.2801	37.3128	0.2795	28.4392	0.2793	29.9176	0.2789	44.1794			0.2796	43.256	0.2793	42.426	0.279	63.6863	0.2801	37.1569	0.2788	32.2009	0.2796	34.4802	0.2797	42.8618	0.2797	37.5225	0.2795	38.3007	0.2796	35.4523	0.2795	45.8716	0.2794	52.2832	0.2794	43.5776	0.2794	38.9887	0.2793	39.895
	0.2798	18.4297	0.2806	37.3362	0.28	28.4673	0.2798	29.9788	0.2794	44.2694			0.2801	43.2774	0.2798	42.4514	0.2795	63.7516	0.2807	37.1843	0.2792	32.2318	0.2801	34.5095	0.2802	42.9051	0.2802	37.5747	0.28	38.3376	0.2801	35.5165	0.28	45.9297	0.2799	52.3607	0.2799	43.6264	0.2799	39.0376	0.2798	39.9485
	0.2803	18.4454	0.2811	37.3892	0.2805	28.5057	0.2803	30.0296	0.28	44.3353			0.2806	43.3078	0.2803	42.5011	0.28	63.8236	0.2812	37.2094	0.2797	32.2612	0.2806	34.5492	0.2807	42.9721	0.2807	37.6493	0.2806	38.3824	0.2806	35.5605	0.2805	45.9853	0.2804	52.4202	0.2804	43.6823	0.2804	39.0796	0.2803	39.9932
	0.2808	18.4852	0.2816	37.4188	0.281	28.4986	0.2808	30.0634	0.2805	44.3968			0.2811	43.3528	0.2808	42.5394	0.2805	63.8861	0.2817	37.2326	0.2802	32.282	0.2812	34.5904	0.2812	43.0352	0.2812	37.7371	0.2811	38.4496	0.2811	35.6445	0.281	46.0538	0.2809	52.4867	0.2809	43.7477	0.2809	39.12	0.2809	40.0513
	0.2814	18.5234	0.2821	37.4499	0.2815	28.5224	0.2813	30.125	0.2811	44.4687			0.2816	43.3926	0.2814	42.5737	0.2811	63.9443	0.2821	37.2479	0.2806	32.3186	0.2817	34.6437	0.2818	43.077	0.2817	37.8181	0.2816	38.4865	0.2816	35.7163	0.2816	46.1099	0.2814	52.5713	0.2814	43.792	0.2814	39.1829	0.2814	40.1105
	0.2819	18.5459	0.2826	37.5218	0.282	28.5788	0.2818	30.1933	0.2816	44.533			0.2822	43.4338	0.2819	42.6148	0.2816	64.0186	0.2826	37.2553	0.2811	32.3479	0.2822	34.6916	0.2823	43.1169	0.2822	37.904	0.2821	38.5009	0.2822	35.762	0.2821	46.1769	0.282	52.6377	0.282	43.8543	0.282	39.2393	0.2819	40.1497
	0.2824	18.6018	0.2831	37.5777	0.2826	28.6059	0.2823	30.2381	0.2822	44.5879			0.2827	43.4636	0.2824	42.6662	0.2821	64.0989	0.2831	37.261	0.2816	32.3696	0.2827	34.7171	0.2828	43.1692	0.2828	37.9746	0.2826	38.5434	0.2827	35.8252	0.2826	46.2586	0.2825	52.717	0.2825	43.9322	0.2825	39.2799	0.2824	40.2034
	0.283	18.6205	0.2837	37.6016	0.2831	28.6277	0.2829	30.2676	0.2827	44.6584			0.2832	43.4928	0.2829	42.698	0.2826	64.1504	0.2836	37.2685	0.2821	32.3985	0.2833	34.7537	0.2833	43.2127	0.2833	38.0417	0.2831	38.5956	0.2832	35.9109	0.2832	46.3301	0.283	52.8049	0.2831	44.0066	0.283	39.3216	0.283	40.2639
	0.2835	18.6399	0.2842	37.6598	0.2836	28.6652	0.2834	30.3316	0.2832	44.7344			0.2838	43.5256	0.2835	42.7353	0.2832	64.2301	0.2841	37.2905	0.2826	32.447	0.2838	34.808	0.2838	43.2767	0.2838	38.1163	0.2837	38.6337	0.2838	35.9758	0.2837	46.4022	0.2836	52.862	0.2836	44.0614	0.2836	39.3834	0.2835	40.2964
	0.284	18.6909	0.2847	37.7171	0.2841	28.7001	0.2839	30.3944	0.2838	44.7969			0.2843	43.5669	0.284	42.7882	0.2837	64.3107	0.2845	37.3081	0.2831	32.4748	0.2843	34.8474	0.2843	43.3413	0.2844	38.2205	0.2842	38.6787	0.2843	36.0486	0.2843	46.4958	0.2841	52.9209	0.2841	44.1182	0.2841	39.406	0.284	40.3547
	0.2845	18.7323	0.2853	37.7302	0.2847	28.7106	0.2845	30.4278	0.2843	44.8628			0.2849	43.6012	0.2846	42.8319	0.2843	64.3869	0.285	37.3305	0.2836	32.5224	0.2848	34.8728	0.2848	43.3892	0.2849	38.2969	0.2847	38.7431	0.2848	36.131	0.2848	46.5409	0.2846	53.0132	0.2847	44.1762	0.2846	39.4569	0.2845	40.4226
	0.285	18.7409	0.2858	37.78	0.2852	28.7416	0.285	30.4899	0.2849	44.9467			0.2854	43.6373	0.2851	42.8727	0.2848	64.4676	0.2855	37.3554	0.2841	32.5811	0.2853	34.9239	0.2854	43.421	0.2854	38.3606	0.2852	38.7615	0.2853	36.188	0.2853	46.5958	0.2852	53.1056	0.2852	44.2285	0.2851	39.5387	0.2851	40.4668
	0.2855	18.774	0.2864	37.8457	0.2857	28.7792	0.2855	30.554	0.2854	45.0084			0.286	43.6717	0.2857	42.9095	0.2854	64.5444	0.2859	37.3607	0.2846	32.6209	0.2859	34.9685	0.2859	43.4616	0.2859	38.4359	0.2857	38.811	0.2858	36.2368	0.2859	46.6783	0.2857	53.1638	0.2857	44.2769	0.2857	39.5763	0.2856	40.5053
	0.2861	18.8195	0.2869	37.881	0.2862	28.7833	0.2861	30.5888	0.2859	45.0515			0.2866	43.7186	0.2862	42.9442	0.2859	64.6138	0.2863	37.37	0.2852	32.6381	0.2864	34.9939	0.2864	43.492	0.2865	38.5247	0.2863	38.8668	0.2863	36.316	0.2864	46.7627	0.2862	53.2386	0.2863	44.3331	0.2862	39.5999	0.2861	40.5378
	0.2866	18.8253	0.2874	37.9119	0.2868	28.7966	0.2866	30.6449	0.2864	45.0995			0.2871	43.7486	0.2868	42.985	0.2865	64.6776	0.2868	37.3849	0.2857	32.6916	0.2869	35.0272	0.2869	43.5368	0.287	38.5906	0.2868	38.8887	0.2868	36.3779	0.287	46.8065	0.2867	53.3093	0.2868	44.3863	0.2867	39.6627	0.2866	40.5882
	0.2871	18.843	0.288	37.9839	0.2873	28.8504	0.2871	30.7175	0.2869	45.1605			0.2876	43.7617	0.2873	43.0271	0.287	64.7546	0.2872	37.4044	0.2862	32.7157	0.2874	35.0634	0.2874	43.5866	0.2875	38.6384	0.2873	38.9122	0.2874	36.418	0.2875	46.8797	0.2872	53.3543	0.2873	44.4373	0.2872	39.6971	0.2871	40.6297
	0.2876	18.9028	0.2885	38.0169	0.2878	28.869	0.2876	30.7549	0.2874	45.2023			0.2882	43.7867	0.2878	43.0637	0.2875	64.8202	0.2876	37.398	0.2867	32.7585	0.2879	35.0935	0.2879	43.627	0.288	38.7015	0.2878	38.9625	0.2878	36.4849	0.288	46.9424	0.2877	53.4167	0.2878	44.4752	0.2877	39.7171	0.2876	40.6804
	0.2881	18.9409	0.289	38.0363	0.2883	28.8816	0.2881	30.7874	0.2879	45.2524			0.2887	43.8134	0.2883	43.0775	0.288	64.8717	0.2881	37.408	0.2872	32.7902	0.2884	35.1093	0.2883	43.6641	0.2884	38.7634	0.2883	38.9864	0.2883	36.5602	0.2885	46.9581	0.2882	53.4857	0.2883	44.5159	0.2882	39.7647	0.2881	40.7222
	0.2886	18.955	0.2895	38.0865	0.2888	28.9062	0.2886	30.8333	0.2884	45.3116			0.2892	43.8301	0.2889	43.1071	0.2886	64.9295	0.2885	37.4468	0.2878	32.8143	0.2889	35.1427	0.2888	43.7071	0.2889	38.7954	0.2888	38.997	0.2888	36.5889	0.2889	47.0179	0.2887	53.5273	0.2887	44.5711	0.2887	39.8168	0.2886	40.7542
	0.2891	18.9945	0.29	38.1341	0.2893	28.9216	0.2891	30.8937	0.2888	45.3651			0.2897	43.8431	0.2894	43.1491	0.2891	64.9971	0.289	37.458	0.2883	32.85	0.2893	35.158	0.2893	43.7242	0.2893	38.8509	0.2892	39.0294	0.2893	36.6411	0.2894	47.0771	0.2892	53.5747	0.2892	44.6065	0.2892	39.8169	0.2891	40.7963
	0.2896	19.0236	0.2905	38.1585	0.2898	28.9347	0.2896	30.9198	0.2893	45.412			0.2902	43.8636	0.2899	43.1763	0.2896	65.0406	0.2894	37.4663	0.2888	32.8976	0.2898	35.1787	0.2897	43.7638	0.2898	38.8898	0.2897	39.0736	0.2897	36.7052	0.2898	47.1017	0.2896	53.6411	0.2897	44.6482	0.2896	39.8537	0.2895	40.8307
	0.2901	19.0571	0.291	38.2119	0.2903	28.9786	0.2901	30.9633	0.2898	45.4806			0.2906	43.876	0.2904	43.2013	0.29	65.084	0.2898	37.4989	0.2893	32.9316	0.2903	35.1945	0.2902	43.8208	0.2902	38.9426	0.2902	39.0882	0.2902	36.7304	0.2903	47.1363	0.2901	53.6781	0.2901	44.6914	0.2901	39.9128	0.29	40.867
	0.2906	19.1046	0.2915	38.2539	0.2908	29.0196	0.2905	31.0243	0.2903	45.5244			0.2911	43.8833	0.2909	43.239	0.2905	65.1456	0.2903	37.5272	0.2897	32.9478	0.2907	35.221	0.2907	43.8568	0.2907	38.9931	0.2906	39.1232	0.2906	36.7659	0.2907	47.182	0.2906	53.7303	0.2906	44.7289	0.2906	39.9378	0.2905	40.905
	0.2911	19.1412	0.292	38.2565	0.2913	29.0139	0.291	31.0432	0.2907	45.5551			0.2916	43.9008	0.2914	43.2638	0.291	65.2123	0.2907	37.5473	0.2902	32.9863	0.2912	35.245	0.2911	43.8972	0.2911	39.053	0.2911	39.1763	0.2911	36.8211	0.2912	47.2109	0.291	53.8072	0.291	44.7557	0.291	39.9617	0.291	40.9528
	0.2916	19.1587	0.2925	38.2844	0.2917	29.0311	0.2915	31.0892	0.2912	45.6115			0.2921	43.9164	0.2919	43.2831	0.2915	65.2602	0.2912	37.5761	0.2907	33.0221	0.2916	35.2724	0.2916	43.9309	0.2916	39.0944	0.2915	39.187	0.2915	36.8768	0.2916	47.2586	0.2915	53.8629	0.2915	44.8073	0.2915	39.9952	0.2914	40.9814
	0.2922	19.1954	0.293	38.3461	0.2922	29.0483	0.292	31.1608	0.2917	45.6594			0.2926	43.9323	0.2924	43.3187	0.292	65.3024	0.2917	37.5957	0.2912	33.0347	0.2921	35.3078	0.2921	43.9543	0.2921	39.1477	0.292	39.2144	0.292	36.9294	0.2921	47.3297	0.292	53.9024	0.292	44.8588	0.292	40.0213	0.2919	41.0204
	0.2927	19.2376	0.2935	38.3699	0.2927	29.057	0.2925	31.2089	0.2921	45.704			0.2931	43.9607	0.2929	43.3542	0.2925	65.3617	0.2922	37.6131	0.2917	33.0695	0.2926	35.3434	0.2926	43.9904	0.2925	39.2231	0.2925	39.2612	0.2925	37.0123	0.2926	47.3621	0.2924	53.9622	0.2925	44.9037	0.2925	40.0632	0.2924	41.0683
	0.2932	19.2491	0.2939	38.3917	0.2932	29.0824	0.293	31.2573	0.2926	45.7646			0.2936	43.9827	0.2933	43.3635	0.293	65.4013	0.2926	37.6518	0.2921	33.103	0.2931	35.389	0.2931	44.0444	0.293	39.2747	0.2929	39.2764	0.293	37.057	0.293	47.4081	0.2929	54.022	0.2929	44.9433	0.2929	40.1157	0.2929	41.1138
	0.2937	19.2831	0.2944	38.4368	0.2937	29.1271	0.2935	31.3141	0.2931	45.8258			0.294	43.9913	0.2938	43.378	0.2935	65.4382	0.2931	37.6955	0.2926	33.1197	0.2935	35.4051	0.2936	44.0895	0.2935	39.3321	0.2934	39.3093	0.2934	37.0852	0.2935	47.4893	0.2934	54.0729	0.2934	44.9905	0.2934	40.1281	0.2934	41.1535
	0.2942	19.3224	0.2949	38.4618	0.2942	29.1611	0.294	31.3627	0.2935	45.866			0.2945	44.0097	0.2943	43.4234	0.2939	65.5174	0.2936	37.7189	0.2931	33.1377	0.294	35.4321	0.2941	44.1458	0.294	39.3921	0.2939	39.368	0.2939	37.1636	0.294	47.5334	0.2938	54.131	0.2939	45.037	0.2939	40.1476	0.2939	41.2179
	0.2947	19.337	0.2954	38.4668	0.2947	29.1424	0.2944	31.3923	0.294	45.8988			0.295	44.0417	0.2948	43.4433	0.2944	65.5637	0.2941	37.744	0.2936	33.1733	0.2945	35.4714	0.2945	44.1963	0.2945	39.4408	0.2944	39.4006	0.2944	37.2217	0.2944	47.5792	0.2943	54.2068	0.2944	45.0929	0.2943	40.2134	0.2944	41.2529
	0.2952	19.3805	0.2958	38.5063	0.2952	29.1692	0.2949	31.4466	0.2945	45.9438			0.2955	44.0645	0.2953	43.4622	0.2949	65.5917	0.2947	37.7964	0.2941	33.197	0.295	35.514	0.295	44.2317	0.2949	39.5053	0.2949	39.4272	0.2949	37.2558	0.2949	47.6557	0.2948	54.2367	0.2949	45.1395	0.2948	40.2524	0.2948	41.2713
	0.2958	19.4394	0.2963	38.5648	0.2957	29.1927	0.2954	31.5094	0.2949	45.9877			0.296	44.0667	0.2958	43.4983	0.2954	65.6534	0.2952	37.8172	0.2945	33.2233	0.2955	35.5519	0.2955	44.2723	0.2954	39.5815	0.2954	39.4692	0.2954	37.3209	0.2954	47.7071	0.2953	54.2829	0.2954	45.1921	0.2953	40.2796	0.2953	41.3318
	0.2963	19.4494	0.2968	38.5947	0.2961	29.1986	0.2959	31.5419	0.2954	46.0368			0.2964	44.0982	0.2962	43.5299	0.2958	65.7188	0.2957	37.8318	0.295	33.2737	0.296	35.5703	0.296	44.3231	0.296	39.6337	0.2959	39.5093	0.2959	37.4035	0.2959	47.7452	0.2958	54.3531	0.2958	45.241	0.2958	40.3233	0.2958	41.385
	0.2968	19.4726	0.2973	38.6103	0.2966	29.2303	0.2964	31.5945	0.2958	46.0957			0.2969	44.1335	0.2967	43.5311	0.2963	65.7538	0.2962	37.8737	0.2955	33.288	0.2965	35.5933	0.2966	44.3605	0.2965	39.6828	0.2964	39.5336	0.2964	37.453	0.2964	47.8146	0.2963	54.4309	0.2963	45.3053	0.2963	40.3631	0.2963	41.4196
	0.2973	19.5367	0.2977	38.6563	0.2971	29.2739	0.2969	31.6711	0.2963	46.15			0.2974	44.146	0.2972	43.5562	0.2968	65.8069	0.2967	37.902	0.296	33.3091	0.297	35.631	0.2971	44.4012	0.297	39.7647	0.2969	39.5728	0.2969	37.5185	0.2969	47.8836	0.2968	54.495	0.2968	45.3466	0.2968	40.3889	0.2968	41.4696
	0.2978	19.5783	0.2982	38.6813	0.2976	29.2875	0.2974	31.7128	0.2967	46.1901			0.2979	44.1718	0.2977	43.5877	0.2973	65.8688	0.2973	37.9231	0.2964	33.3536	0.2975	35.6718	0.2976	44.4503	0.2975	39.8396	0.2974	39.6243	0.2974	37.5867	0.2975	47.9364	0.2973	54.576	0.2973	45.4008	0.2973	40.421	0.2973	41.5353
	0.2982	19.6026	0.2987	38.7156	0.2981	29.3201	0.2979	31.7438	0.2972	46.2347			0.2984	44.2106	0.2981	43.6095	0.2977	65.9252	0.2978	37.9512	0.2969	33.376	0.298	35.7169	0.2981	44.495	0.298	39.9003	0.2979	39.6499	0.2979	37.6389	0.298	48.0191	0.2978	54.6514	0.2978	45.4534	0.2978	40.4715	0.2978	41.5614
	0.2987	19.6523	0.2992	38.7659	0.2986	29.3709	0.2984	31.8315	0.2976	46.2958			0.2989	44.2412	0.2986	43.6367	0.2982	65.9888	0.2983	37.9926	0.2974	33.4041	0.2985	35.7588	0.2986	44.5368	0.2985	39.9752	0.2984	39.7097	0.2984	37.6985	0.2985	48.1006	0.2983	54.7214	0.2984	45.5002	0.2983	40.5226	0.2984	41.5915
	0.2992	19.6767	0.2997	38.7971	0.2991	29.3811	0.2989	31.9017	0.2981	46.3478			0.2994	44.267	0.2991	43.6828	0.2987	66.052	0.2989	38.0129	0.2979	33.4431	0.2991	35.7957	0.2991	44.5978	0.2991	40.0511	0.299	39.7753	0.2989	37.7946	0.2991	48.1518	0.2988	54.7826	0.2989	45.5681	0.2988	40.5633	0.2989	41.669
	0.2997	19.6689	0.3002	38.8338	0.2996	29.3813	0.2994	31.9208	0.2986	46.4029			0.2999	44.2959	0.2996	43.7132	0.2992	66.1095	0.2994	38.0274	0.2984	33.4783	0.2996	35.8248	0.2997	44.6591	0.2996	40.0967	0.2995	39.8107	0.2995	37.8765	0.2996	48.2264	0.2993	54.8587	0.2994	45.6266	0.2993	40.6251	0.2994	41.7231
	0.3002	19.7295	0.3007	38.8808	0.3001	29.4394	0.2999	31.972	0.299	46.4785			0.3004	44.312	0.3001	43.7312	0.2997	66.152	0.2999	38.0656	0.2988	33.4925	0.3001	35.8711	0.3002	44.7101	0.3002	40.1571	0.3	39.8324	0.3	37.9192	0.3002	48.3037	0.2999	54.9267	0.2999	45.689	0.2998	40.6635	0.2999	41.7877
	0.3006	19.7679	0.3012	38.9299	0.3006	29.4791	0.3004	32.0377	0.2995	46.5386			0.3009	44.3368	0.3005	43.7703	0.3002	66.2274	0.3004	38.1001	0.2993	33.523	0.3007	35.9231	0.3008	44.7809	0.3007	40.2469	0.3006	39.8919	0.3006	37.993	0.3007	48.3598	0.3004	54.9949	0.3005	45.757	0.3004	40.6982	0.3005	41.8738
	0.3011	19.7832	0.3017	38.9711	0.3011	29.4948	0.3009	32.0798	0.3	46.5912			0.3014	44.3915	0.301	43.8081	0.3007	66.2978	0.301	38.1158	0.2998	33.5727	0.3012	35.9563	0.3013	44.8249	0.3013	40.3042	0.3011	39.9318	0.3011	38.0627	0.3013	48.429	0.301	55.0713	0.301	45.8289	0.3009	40.7608	0.301	41.9289
	0.3016	19.8321	0.3022	39.0084	0.3016	29.531	0.3014	32.1454	0.3005	46.6595			0.3019	44.4004	0.3015	43.8265	0.3013	66.3506	0.3015	38.1516	0.3003	33.597	0.3018	36.0012	0.3019	44.8774	0.3018	40.3826	0.3017	39.9719	0.3017	38.1126	0.3019	48.523	0.3015	55.1466	0.3016	45.8852	0.3014	40.8126	0.3016	41.9466
	0.302	19.8639	0.3027	39.0693	0.3021	29.5662	0.302	32.229	0.301	46.7245			0.3024	44.405	0.302	43.8709	0.3018	66.4061	0.302	38.1741	0.3008	33.6276	0.3023	36.0502	0.3024	44.9391	0.3024	40.4728	0.3022	40.0508	0.3023	38.1953	0.3024	48.5883	0.3021	55.2212	0.3021	45.9309	0.302	40.8471	0.3021	41.9813
	0.3025	19.8675	0.3033	39.0938	0.3026	29.5706	0.3025	32.2834	0.3015	46.7705			0.3029	44.4245	0.3025	43.927	0.3023	66.4825	0.3025	38.1777	0.3013	33.6619	0.3029	36.0904	0.303	44.9774	0.3029	40.5333	0.3028	40.1041	0.3028	38.274	0.303	48.6302	0.3026	55.3127	0.3027	45.9817	0.3025	40.9062	0.3027	42.0367
	0.3029	19.8996	0.3038	39.1213	0.3031	29.6038	0.303	32.3359	0.302	46.8454			0.3034	44.4671	0.3031	43.9638	0.3028	66.5507	0.303	38.2024	0.3018	33.6841	0.3034	36.1424	0.3035	45.0213	0.3035	40.5872	0.3033	40.1298	0.3034	38.3217	0.3035	48.7067	0.3032	55.3994	0.3032	46.038	0.3031	40.9549	0.3032	42.089
	0.3034	19.9573	0.3043	39.1921	0.3036	29.6644	0.3035	32.3873	0.3026	46.9312			0.304	44.4946	0.3036	43.9827	0.3033	66.6132	0.3035	38.2299	0.3023	33.7336	0.3039	36.1677	0.3041	45.0887	0.304	40.6643	0.3039	40.1614	0.3039	38.3895	0.304	48.77	0.3037	55.449	0.3037	46.0899	0.3036	40.985	0.3038	42.1649
	0.3038	19.9683	0.3048	39.2333	0.3042	29.6851	0.3041	32.4309	0.3031	46.9888			0.3045	44.4992	0.3041	44.014	0.3039	66.6854	0.304	38.2509	0.3028	33.7682	0.3045	36.202	0.3046	45.1261	0.3045	40.7322	0.3044	40.196	0.3044	38.4741	0.3046	48.8164	0.3043	55.5304	0.3043	46.1389	0.3041	41.0299	0.3043	42.2013
	0.3043	20.0108	0.3053	39.2519	0.3047	29.7054	0.3046	32.4943	0.3036	47.045			0.305	44.5257	0.3046	44.0426	0.3044	66.7407	0.3045	38.2505	0.3033	33.8039	0.305	36.2309	0.3051	45.1518	0.3051	40.7747	0.3049	40.2111	0.305	38.5194	0.3051	48.8879	0.3048	55.5966	0.3048	46.1991	0.3047	41.0874	0.3048	42.2269
	0.3047	20.0619	0.3058	39.2925	0.3052	29.7679	0.3051	32.5816	0.3042	47.1299			0.3055	44.5517	0.3051	44.0576	0.3049	66.7926	0.305	38.2697	0.3039	33.8492	0.3055	36.2483	0.3056	45.202	0.3056	40.8353	0.3054	40.2506	0.3055	38.5611	0.3056	48.9527	0.3053	55.6349	0.3053	46.2682	0.3052	41.1213	0.3053	42.2683
	0.3052	20.0751	0.3064	39.3384	0.3057	29.7908	0.3056	32.6483	0.3047	47.2075			0.306	44.5678	0.3056	44.0884	0.3054	66.8548	0.3055	38.2821	0.3044	33.9043	0.306	36.2868	0.3061	45.2344	0.3061	40.8812	0.3059	40.3025	0.306	38.6202	0.3061	48.9592	0.3058	55.6852	0.3058	46.316	0.3057	41.1716	0.3058	42.3248
	0.3056	20.0968	0.3069	39.3706	0.3062	29.8077	0.3062	32.6635	0.3053	47.2698			0.3065	44.5902	0.3061	44.1381	0.3059	66.9064	0.306	38.3116	0.3049	33.9269	0.3065	36.3052	0.3066	45.2314	0.3065	40.9146	0.3064	40.3246	0.3065	38.6778	0.3066	49.0064	0.3063	55.752	0.3063	46.3512	0.3062	41.245	0.3063	42.3581
	0.3061	20.1555	0.3074	39.4066	0.3067	29.8799	0.3067	32.7105	0.3058	47.3474			0.307	44.6166	0.3066	44.1549	0.3064	66.9435	0.3065	38.3506	0.3054	33.9447	0.307	36.3259	0.307	45.2722	0.307	40.9715	0.3069	40.3566	0.3069	38.71	0.307	49.0741	0.3068	55.8015	0.3068	46.3964	0.3067	41.2934	0.3068	42.3892
	0.3066	20.1943	0.3078	39.4505	0.3072	29.9337	0.3072	32.7661	0.3064	47.4298			0.3075	44.6469	0.3071	44.1889	0.3069	66.9939	0.307	38.3765	0.3059	33.9916	0.3075	36.3505	0.3075	45.3144	0.3075	41.0216	0.3074	40.3966	0.3074	38.7616	0.3075	49.1165	0.3073	55.8617	0.3073	46.438	0.3071	41.3425	0.3072	42.4218
	0.3071	20.2093	0.3083	39.4534	0.3077	29.9346	0.3077	32.797	0.3069	47.4934			0.308	44.6469	0.3076	44.2277	0.3074	67.0568	0.3075	38.3916	0.3065	34.0301	0.3079	36.3776	0.308	45.3447	0.3079	41.0551	0.3078	40.4158	0.3079	38.8133	0.308	49.1604	0.3078	55.9372	0.3078	46.4653	0.3076	41.3923	0.3077	42.4367
	0.3076	20.2711	0.3088	39.4795	0.3082	29.9516	0.3081	32.8518	0.3075	47.5536			0.3085	44.6551	0.3081	44.2439	0.3078	67.0998	0.308	38.4272	0.307	34.0506	0.3084	36.4008	0.3084	45.3885	0.3084	41.0954	0.3083	40.4167	0.3084	38.8494	0.3084	49.22	0.3082	55.9736	0.3082	46.5068	0.3081	41.4538	0.3082	42.4615
	0.3081	19.3895	0.3093	39.5255	0.3086	30.0006	0.3086	32.917	0.308	47.6312			0.3089	44.6706	0.3085	44.2563	0.3083	67.1457	0.3085	38.4721	0.3075	34.105	0.3089	36.4139	0.3089	45.39	0.3088	41.1558	0.3088	40.4593	0.3088	38.909	0.3089	49.2425	0.3087	56.0145	0.3087	46.5366	0.3086	41.5155	0.3086	42.5202
	0.3086	12.1611	0.3097	39.558	0.3091	30.0287	0.3091	32.9445	0.3086	47.7072			0.3094	44.6905	0.309	44.2934	0.3088	67.2052	0.3091	38.5027	0.3081	34.1497	0.3094	36.4199	0.3093	45.4269	0.3093	41.1753	0.3092	40.4919	0.3093	38.9631	0.3093	49.2551	0.3092	56.0766	0.3091	46.5729	0.309	41.5821	0.3091	42.5747
	0.3092	7.4163	0.3102	39.5709	0.3096	30.0493	0.3096	32.9713	0.3091	47.7725			0.3099	44.7067	0.3095	44.3276	0.3093	67.2647	0.3096	38.5223	0.3086	34.161	0.3098	36.4486	0.3098	45.4649	0.3098	41.211	0.3097	40.519	0.3097	38.9812	0.3098	49.3109	0.3096	56.12	0.3096	46.6259	0.3095	41.619	0.3095	42.6079
	0.3097	6.1956	0.3107	39.6197	0.31	30.097	0.31	33.0319	0.3096	47.8421			0.3103	44.7095	0.31	44.3544	0.3097	67.3001	0.3101	38.5506	0.3091	34.2006	0.3103	36.4846	0.3102	45.4943	0.3102	41.2733	0.3101	40.5601	0.3102	39.022	0.3103	49.3646	0.3101	56.1509	0.3101	46.6548	0.31	41.6723	0.31	42.6423
	0.3103	6.3316	0.3111	39.6537	0.3105	30.1197	0.3105	33.0823	0.3102	47.8839			0.3108	44.7278	0.3104	44.3725	0.3102	67.3446	0.3106	38.5705	0.3097	34.2437	0.3108	36.5183	0.3107	45.5147	0.3107	41.317	0.3106	40.595	0.3106	39.0918	0.3107	49.4047	0.3106	56.2036	0.3105	46.6786	0.3104	41.7209	0.3105	42.6862
	0.3109	6.6297	0.3116	39.6779	0.311	30.133	0.311	33.1082	0.3107	47.9432			0.3113	44.7527	0.3109	44.4015	0.3107	67.3962	0.3111	38.5843	0.3102	34.2675	0.3112	36.5463	0.3112	45.5547	0.3111	41.3545	0.3111	40.6127	0.3111	39.1456	0.3112	49.4558	0.311	56.27	0.311	46.7133	0.3109	41.7829	0.3109	42.705
	0.3115	6.7836	0.3121	39.6986	0.3114	30.1752	0.3114	33.1631	0.3112	48.0142			0.3118	44.7884	0.3114	44.4034	0.3112	67.4344	0.3116	38.5905	0.3107	34.329	0.3117	36.5712	0.3116	45.5994	0.3116	41.4334	0.3116	40.6561	0.3116	39.189	0.3116	49.4995	0.3115	56.3049	0.3114	46.7728	0.3114	41.8276	0.3114	42.7462
	0.312	6.7682	0.3125	39.7283	0.3119	30.2101	0.3119	33.2227	0.3117	48.0777			0.3122	44.7969	0.3119	44.4309	0.3116	67.5002	0.3121	38.6088	0.3113	34.3759	0.3122	36.5809	0.3121	45.6333	0.3121	41.4977	0.3121	40.7047	0.3121	39.2517	0.3121	49.5418	0.312	56.386	0.3119	46.8242	0.3119	41.8956	0.3119	42.8311
	0.3126	6.7443	0.313	39.7555	0.3123	30.2255	0.3124	33.2601	0.3122	48.1344			0.3127	44.8241	0.3124	44.487	0.3121	67.5766	0.3126	38.6185	0.3118	34.3986	0.3127	36.6118	0.3126	45.6934	0.3126	41.534	0.3126	40.7456	0.3126	39.3042	0.3126	49.5903	0.3125	56.4626	0.3124	46.871	0.3124	41.9776	0.3124	42.8984
	0.3132	6.7637	0.3135	39.7919	0.3128	30.2773	0.3128	33.3149	0.3128	48.1807			0.3133	44.8662	0.3129	44.5166	0.3126	67.6353	0.3131	38.6379	0.3123	34.4407	0.3132	36.6512	0.3131	45.7358	0.3131	41.603	0.3131	40.7782	0.313	39.3534	0.3131	49.665	0.313	56.5	0.3129	46.9086	0.3129	42.0396	0.3129	42.9773
	0.3138	6.7333	0.314	39.8456	0.3133	30.3202	0.3133	33.3827	0.3133	48.245			0.3138	44.8848	0.3135	44.55	0.3132	67.6839	0.3136	38.6709	0.3128	34.4683	0.3137	36.6919	0.3136	45.7667	0.3136	41.6608	0.3136	40.8096	0.3135	39.43	0.3136	49.7106	0.3135	56.5617	0.3134	46.9555	0.3134	42.0967	0.3134	43.0696
	0.3144	6.703	0.3145	39.8716	0.3137	30.3457	0.3138	33.4109	0.3138	48.3128			0.3143	44.91	0.314	44.5908	0.3137	67.7529	0.3141	38.6785	0.3134	34.4722	0.3142	36.7233	0.3141	45.8198	0.3141	41.6957	0.3141	40.832	0.314	39.4842	0.3141	49.7761	0.314	56.6413	0.3139	47.0086	0.3139	42.165	0.3139	43.1432
	0.3149	6.7363	0.315	39.8879	0.3142	30.3968	0.3143	33.4456	0.3143	48.3703			0.3148	44.9503	0.3145	44.6429	0.3142	67.8261	0.3146	38.704	0.3139	34.5056	0.3147	36.7568	0.3147	45.8774	0.3146	41.7635	0.3146	40.8743	0.3146	39.5294	0.3147	49.8451	0.3145	56.7004	0.3144	47.0664	0.3144	42.2269	0.3144	43.2191
	0.3155	6.7456	0.3155	39.9416	0.3147	30.4623	0.3148	33.5153	0.3148	48.4314			0.3154	44.9822	0.3151	44.6641	0.3148	67.8906	0.3151	38.7393	0.3144	34.5315	0.3153	36.782	0.3152	45.9099	0.3151	41.8411	0.3152	40.9464	0.3151	39.5998	0.3152	49.8984	0.3151	56.7592	0.3149	47.1198	0.315	42.2709	0.3149	43.3229
	0.316	6.7219	0.316	39.9836	0.3152	30.4961	0.3153	33.556	0.3153	48.4877			0.3159	45.0003	0.3156	44.7136	0.3153	67.9633	0.3156	38.7469	0.3149	34.5371	0.3158	36.8251	0.3157	45.9724	0.3156	41.9013	0.3157	40.9838	0.3156	39.658	0.3157	49.9685	0.3156	56.8434	0.3154	47.1765	0.3155	42.3438	0.3154	43.401
	0.3165	6.7347	0.3165	40.0056	0.3157	30.5194	0.3158	33.592	0.3158	48.5377			0.3165	45.0207	0.3162	44.7699	0.3159	68.0447	0.316	38.7402	0.3154	34.5756	0.3163	36.8543	0.3163	46.0399	0.3162	41.9769	0.3162	41.0185	0.3161	39.6994	0.3163	50.058	0.3161	56.9111	0.316	47.2277	0.316	42.4271	0.316	43.4733
	0.3171	6.7436	0.317	40.0677	0.3162	30.5808	0.3163	33.6607	0.3163	48.5988			0.317	45.0693	0.3167	44.7828	0.3164	68.1089	0.3165	38.7545	0.316	34.6285	0.3168	36.8907	0.3168	46.0694	0.3167	42.0384	0.3168	41.0773	0.3166	39.7668	0.3168	50.1153	0.3167	56.9696	0.3165	47.2815	0.3165	42.4851	0.3165	43.5671
	0.3176	6.7254	0.3175	40.1234	0.3167	30.6302	0.3168	33.731	0.3169	48.6556			0.3176	45.102	0.3173	44.8103	0.317	68.166	0.317	38.7888	0.3165	34.6415	0.3173	36.9371	0.3173	46.1076	0.3172	42.0884	0.3173	41.1088	0.3172	39.833	0.3173	50.1772	0.3172	57.0462	0.317	47.3424	0.317	42.5399	0.317	43.6659
	0.3181	6.7449	0.3181	40.1606	0.3172	30.6629	0.3173	33.7753	0.3174	48.7128			0.3181	45.1149	0.3179	44.8587	0.3175	68.2329	0.3174	38.8008	0.3169	34.6578	0.3179	36.9748	0.3179	46.1628	0.3177	42.1323	0.3178	41.1129	0.3177	39.8873	0.3178	50.2636	0.3177	57.1131	0.3175	47.3779	0.3175	42.5948	0.3175	43.7456
	0.3186	6.7533	0.3186	40.1955	0.3178	30.7089	0.3178	33.8105	0.3179	48.7705			0.3186	45.1489	0.3184	44.9137	0.3181	68.2952	0.3179	38.8142	0.3174	34.7069	0.3183	37.0053	0.3184	46.1959	0.3183	42.1948	0.3183	41.1487	0.3182	39.941	0.3184	50.3187	0.3182	57.1589	0.318	47.4185	0.318	42.6352	0.318	43.8267
	0.3191	6.7136	0.3191	40.2566	0.3183	30.7621	0.3183	33.8675	0.3184	48.838			0.3192	45.1672	0.319	44.9278	0.3186	68.3418	0.3183	38.8387	0.3179	34.7277	0.3188	37.0189	0.3189	46.2313	0.3188	42.2511	0.3188	41.1998	0.3187	40.0144	0.3189	50.3653	0.3188	57.2288	0.3185	47.4756	0.3185	42.6824	0.3185	43.8885
	0.3196	6.7111	0.3197	40.2926	0.3188	30.8006	0.3188	33.9117	0.3189	48.8961			0.3197	45.1757	0.3195	44.9631	0.3192	68.4205	0.3188	38.8504	0.3184	34.7306	0.3193	37.0227	0.3194	46.2845	0.3193	42.295	0.3193	41.2313	0.3192	40.0502	0.3194	50.4214	0.3193	57.3021	0.319	47.5225	0.319	42.7643	0.319	43.9355
	0.3201	6.7514	0.3202	40.3161	0.3194	30.851	0.3193	33.976	0.3194	48.9412			0.3202	45.2042	0.32	45.0034	0.3197	68.4899	0.3192	38.858	0.3189	34.758	0.3198	37.0464	0.3199	46.333	0.3198	42.368	0.3198	41.2534	0.3197	40.087	0.3199	50.4614	0.3198	57.3403	0.3195	47.5673	0.3195	42.8114	0.3195	44.0013
	0.3206	6.7366	0.3208	40.384	0.3199	30.9083	0.3199	34.0579	0.3199	48.9966			0.3208	45.2322	0.3206	45.0072	0.3202	68.5356	0.3197	38.8864	0.3193	34.7676	0.3203	37.0798	0.3204	46.3676	0.3203	42.4199	0.3203	41.2912	0.3202	40.1407	0.3204	50.5104	0.3203	57.3941	0.32	47.6142	0.32	42.8632	0.32	44.0878
	0.3211	6.7116	0.3213	40.4389	0.3204	30.9448	0.3204	34.1088	0.3204	49.0664			0.3213	45.2466	0.3211	45.0242	0.3208	68.5848	0.3202	38.9053	0.3198	34.769	0.3208	37.1018	0.3209	46.4051	0.3208	42.4479	0.3208	41.3241	0.3207	40.2023	0.3208	50.5762	0.3208	57.4869	0.3205	47.652	0.3205	42.9279	0.3205	44.1685
	0.3215	6.7399	0.3219	40.4598	0.321	30.9977	0.3209	34.1636	0.3209	49.0988			0.3218	45.27	0.3216	45.0605	0.3213	68.6388	0.3206	38.9033	0.3203	34.8062	0.3213	37.134	0.3213	46.4327	0.3212	42.5134	0.3213	41.3489	0.3212	40.2473	0.3213	50.6241	0.3213	57.5368	0.3209	47.7031	0.321	42.992	0.321	44.2297
	0.322	6.7528	0.3224	40.5148	0.3216	31.0701	0.3215	34.2284	0.3214	49.1543			0.3223	45.2902	0.3221	45.071	0.3218	68.6736	0.3211	38.9318	0.3207	34.8381	0.3218	37.1551	0.3218	46.4586	0.3217	42.5801	0.3217	41.3924	0.3216	40.3191	0.3218	50.6456	0.3217	57.5728	0.3214	47.742	0.3215	43.0571	0.3215	44.3116
	0.3225	6.7221	0.323	40.5672	0.3221	31.109	0.322	34.2867	0.3219	49.2353			0.3228	45.2734	0.3226	45.0833	0.3223	68.7061	0.3215	38.9645	0.3212	34.8521	0.3222	37.1685	0.3223	46.4953	0.3222	42.6108	0.3222	41.4318	0.3221	40.3734	0.3223	50.7077	0.3222	57.6279	0.3219	47.7835	0.322	43.124	0.322	44.3847
	0.3229	6.7388	0.3235	40.5956	0.3227	31.14	0.3226	34.3345	0.3223	49.2881			0.3233	45.2667	0.3231	45.1138	0.3228	68.7674	0.322	38.9741	0.3217	34.8778	0.3227	37.1904	0.3228	46.5302	0.3227	42.6628	0.3227	41.4464	0.3226	40.4155	0.3228	50.7759	0.3227	57.6702	0.3224	47.8309	0.3225	43.1859	0.3224	44.4402
	0.3234	6.7464	0.3241	40.6336	0.3232	31.1947	0.3231	34.3969	0.3228	49.3292			0.3238	45.2852	0.3235	45.1329	0.3232	68.8117	0.3225	38.9856	0.3222	34.9066	0.3232	37.1998	0.3233	46.5677	0.3232	42.7358	0.3231	41.4724	0.3231	40.4747	0.3232	50.8015	0.3232	57.7134	0.3229	47.8799	0.323	43.2066	0.3229	44.5201
	0.3239	6.7207	0.3246	40.6932	0.3238	31.253	0.3236	34.463	0.3233	49.3848			0.3242	45.2971	0.324	45.1273	0.3237	68.843	0.3229	39.0197	0.3226	34.913	0.3237	37.231	0.3237	46.6221	0.3237	42.7653	0.3236	41.5045	0.3236	40.5365	0.3237	50.84	0.3236	57.7631	0.3234	47.9031	0.3235	43.2609	0.3234	44.5938
	0.3243	6.7285	0.3251	40.7141	0.3243	31.2854	0.3242	34.4977	0.3238	49.4399			0.3247	45.3039	0.3245	45.141	0.3242	68.8797	0.3234	39.0566	0.3231	34.9516	0.3241	37.248	0.3242	46.6393	0.3241	42.8101	0.3241	41.5232	0.3241	40.5608	0.3241	50.8924	0.3241	57.8078	0.3239	47.9414	0.324	43.33	0.3239	44.665
	0.3248	6.7608	0.3256	40.7244	0.3249	31.3358	0.3247	34.5545	0.3242	49.4731			0.3252	45.3289	0.3249	45.1539	0.3246	68.9349	0.3239	39.1269	0.3236	34.9925	0.3246	37.2793	0.3247	46.6628	0.3246	42.8785	0.3245	41.5604	0.3245	40.6095	0.3246	50.9311	0.3246	57.8556	0.3243	47.9988	0.3245	43.3729	0.3244	44.7439
	0.3252	6.7453	0.3261	40.7699	0.3254	31.3921	0.3252	34.6382	0.3247	49.5195			0.3256	45.3511	0.3253	45.1538	0.3251	68.9772	0.3245	39.2218	0.3241	35.0058	0.3251	37.3064	0.3251	46.6993	0.3251	42.9127	0.325	41.6067	0.325	40.6665	0.3251	50.9872	0.325	57.913	0.3248	48.0551	0.325	43.4352	0.3248	44.8176
	0.3257	6.738	0.3266	40.7935	0.3259	31.4243	0.3257	34.6857	0.3251	49.5823			0.3261	45.3483	0.3258	45.1754	0.3255	69.016	0.325	39.2997	0.3246	35.0376	0.3256	37.3249	0.3256	46.7321	0.3256	42.9408	0.3255	41.6277	0.3255	40.7093	0.3255	51.0642	0.3255	57.9663	0.3253	48.112	0.3255	43.5051	0.3253	44.8583
	0.3262	6.7538	0.3271	40.8141	0.3264	31.4402	0.3262	34.7181	0.3256	49.6209			0.3265	45.3504	0.3262	45.2027	0.326	69.057	0.3255	39.3591	0.3251	35.088	0.326	37.3498	0.3261	46.7737	0.3261	43.013	0.3259	41.6639	0.326	40.7436	0.326	51.0985	0.326	57.9943	0.3258	48.1475	0.326	43.5486	0.3258	44.9293
	0.3266	6.7104	0.3276	40.8476	0.3269	31.4876	0.3267	34.77	0.326	49.6613			0.327	45.3629	0.3267	45.219	0.3264	69.0914	0.326	39.4265	0.3256	35.1124	0.3265	37.3631	0.3266	46.832	0.3265	43.0657	0.3264	41.7029	0.3264	40.8094	0.3265	51.1256	0.3264	58.0322	0.3262	48.1818	0.3265	43.6128	0.3263	45.0173
	0.3271	6.7074	0.3281	40.8778	0.3274	31.5097	0.3272	34.8163	0.3265	49.709			0.3274	45.3697	0.3271	45.2385	0.3269	69.1083	0.3266	39.512	0.3261	35.1335	0.327	37.3856	0.3271	46.8791	0.327	43.1033	0.3269	41.7209	0.3269	40.845	0.3269	51.1836	0.3269	58.0967	0.3267	48.2168	0.327	43.6655	0.3268	45.0748
	0.3275	6.747	0.3285	40.8861	0.3279	31.5338	0.3277	34.8459	0.3269	49.7384			0.3279	45.3881	0.3276	45.2749	0.3273	69.1637	0.3272	39.601	0.3266	35.1817	0.3275	37.4125	0.3276	46.9034	0.3275	43.1393	0.3274	41.7412	0.3274	40.8836	0.3274	51.241	0.3274	58.1423	0.3272	48.2532	0.3275	43.7069	0.3272	45.1335
	0.328	6.7408	0.329	40.9163	0.3283	31.5863	0.3281	34.8984	0.3274	49.7789			0.3284	45.4113	0.3281	45.2913	0.3278	69.2296	0.3277	39.666	0.3271	35.1985	0.328	37.435	0.328	46.9406	0.328	43.206	0.3278	41.8102	0.3279	40.9658	0.3279	51.2808	0.3278	58.1995	0.3277	48.2931	0.328	43.7586	0.3277	45.2091
	0.3284	6.7137	0.3295	40.9468	0.3288	31.6425	0.3286	34.9533	0.3278	49.8355			0.3288	45.4282	0.3285	45.2904	0.3282	69.2502	0.3283	39.7382	0.3276	35.2111	0.3284	37.4513	0.3285	46.973	0.3285	43.2376	0.3283	41.8392	0.3284	41.0216	0.3284	51.3504	0.3283	58.2646	0.3281	48.3398	0.3285	43.821	0.3282	45.2817
	0.3289	6.7456	0.3299	40.9657	0.3292	31.665	0.3291	34.9815	0.3282	49.8845			0.3293	45.4371	0.329	45.3128	0.3287	69.2882	0.3289	39.807	0.3281	35.2617	0.3289	37.4793	0.329	47.0007	0.329	43.2905	0.3288	41.8617	0.3288	41.0456	0.3289	51.4085	0.3288	58.309	0.3286	48.367	0.3289	43.8715	0.3287	45.3532
	0.3294	6.7467	0.3304	40.9845	0.3297	31.7063	0.3295	35.0264	0.3287	49.9361			0.3298	45.464	0.3295	45.3573	0.3291	69.3364	0.3295	39.8841	0.3286	35.2956	0.3294	37.5087	0.3295	47.0477	0.3295	43.3558	0.3293	41.8998	0.3293	41.1025	0.3294	51.4474	0.3292	58.3444	0.3291	48.4117	0.3294	43.9103	0.3292	45.4412
	0.3298	6.7228	0.3308	41.0254	0.3301	31.7606	0.33	35.088	0.3291	49.9846			0.3303	45.4954	0.3299	45.3911	0.3296	69.3706	0.3301	39.9767	0.3291	35.2879	0.3299	37.5428	0.33	47.0834	0.33	43.4151	0.3298	41.9424	0.3298	41.1773	0.3298	51.5053	0.3297	58.4032	0.3296	48.4636	0.3299	43.9716	0.3296	45.5114
	0.3303	6.7422	0.3313	41.0474	0.3306	31.7949	0.3305	35.1003	0.3296	50.0351			0.3307	45.51	0.3304	45.4078	0.3301	69.4192	0.3307	40.0497	0.3296	35.3052	0.3304	37.5659	0.3305	47.1034	0.3305	43.4475	0.3303	41.9607	0.3303	41.216	0.3303	51.5741	0.3302	58.4445	0.3301	48.5073	0.3304	44.0253	0.3301	45.5602
	0.3308	6.7488	0.3317	41.0692	0.331	31.8181	0.3309	35.1333	0.33	50.0741			0.3312	45.5201	0.3309	45.4308	0.3305	69.4946	0.3313	40.1023	0.3301	35.3267	0.3309	37.59	0.331	47.1472	0.331	43.5055	0.3308	42.008	0.3308	41.2781	0.3308	51.6126	0.3307	58.491	0.3305	48.5593	0.3308	44.0601	0.3306	45.6243
	0.3313	6.7104	0.3322	41.1126	0.3315	31.8757	0.3314	35.2026	0.3305	50.1318			0.3317	45.5438	0.3314	45.4563	0.331	69.5422	0.3319	40.1742	0.3306	35.3509	0.3314	37.615	0.3315	47.1923	0.3314	43.5519	0.3313	42.048	0.3313	41.331	0.3313	51.6624	0.3312	58.5656	0.331	48.6066	0.3313	44.1191	0.3311	45.6972
	0.3317	6.7267	0.3327	41.1379	0.332	31.9259	0.3319	35.2615	0.331	50.2096			0.3322	45.5777	0.3319	45.493	0.3315	69.5925	0.3324	40.2496	0.3311	35.3948	0.3319	37.6435	0.332	47.2168	0.332	43.6044	0.3318	42.0854	0.3318	41.3636	0.3318	51.7318	0.3317	58.6382	0.3315	48.6388	0.3318	44.1744	0.3316	45.7755
	0.3322	6.7687	0.3332	41.1589	0.3325	31.9673	0.3324	35.2867	0.3314	50.2509			0.3327	45.5932	0.3324	45.5516	0.332	69.6567	0.333	40.2999	0.3315	35.4265	0.3324	37.6686	0.3325	47.2676	0.3325	43.6655	0.3323	42.1202	0.3322	41.4093	0.3323	51.7904	0.3322	58.6879	0.332	48.6914	0.3323	44.2177	0.3321	45.8487
	0.3327	6.7469	0.3337	41.2123	0.333	32.0508	0.3329	35.3379	0.3319	50.2915			0.3332	45.6217	0.3329	45.5808	0.3325	69.7267	0.3336	40.3454	0.332	35.4219	0.3329	37.7028	0.333	47.3244	0.333	43.7185	0.3328	42.1677	0.3327	41.4892	0.3328	51.8496	0.3327	58.7535	0.3325	48.7336	0.3327	44.2693	0.3326	45.937
	0.3332	6.7339	0.3342	41.2553	0.3334	32.1401	0.3334	35.4045	0.3324	50.369			0.3338	45.6545	0.3334	45.5852	0.333	69.7706	0.3341	40.401	0.3325	35.4567	0.3334	37.7326	0.3335	47.3649	0.3335	43.7494	0.3333	42.1956	0.3332	41.5228	0.3333	51.9149	0.3332	58.815	0.333	48.7798	0.3332	44.3202	0.333	46.0035
	0.3337	6.757	0.3347	41.2736	0.3339	32.2016	0.3339	35.4482	0.3329	37.2256			0.3343	45.671	0.3339	45.6187	0.3335	69.8368	0.3346	40.4487	0.333	35.4994	0.3339	37.7675	0.334	47.4025	0.334	43.802	0.3338	42.215	0.3337	41.5634	0.3338	51.9637	0.3337	58.8637	0.3335	48.8378	0.3337	44.3586	0.3335	46.0577
	0.3342	6.7439	0.3352	41.3053	0.3345	32.2688	0.3344	35.4954	0.3332	23.1945			0.3348	45.7058	0.3344	45.6539	0.334	69.9052	0.3351	40.4896	0.3335	35.5066	0.3344	37.8184	0.3345	47.4394	0.3345	43.8716	0.3343	42.2555	0.3342	41.6381	0.3343	52.0109	0.3342	58.935	0.334	48.8836	0.3342	44.3998	0.334	46.133
	0.3347	6.7344	0.3357	41.3551	0.335	32.3687	0.3349	35.5711	0.3334	10.1388			0.3354	45.751	0.335	45.6785	0.3346	69.9574	0.3357	40.5563	0.334	35.5314	0.335	37.855	0.335	47.4939	0.335	43.9311	0.3348	42.3119	0.3347	41.698	0.3348	52.0748	0.3347	59.0093	0.3345	48.9425	0.3347	44.4772	0.3345	46.2052
	0.3352	6.7533	0.3363	41.3813	0.3355	32.4258	0.3354	35.6324	0.3337	-3.155			0.3359	45.781	0.3355	45.7333	0.3351	70.0233	0.3361	40.6191	0.3345	35.5667	0.3355	37.8765	0.3355	47.5396	0.3355	43.9989	0.3354	42.3558	0.3352	41.7422	0.3353	52.1175	0.3352	59.0596	0.335	48.9953	0.3352	44.5442	0.335	46.2709
	0.3358	6.7477	0.3368	41.42	0.336	32.4899	0.336	35.66	0.3344	-13.4302			0.3365	45.7985	0.336	45.7674	0.3357	70.1106	0.3366	40.6409	0.335	35.5751	0.336	37.9186	0.3361	47.583	0.336	44.0591	0.3359	42.4072	0.3358	41.8061	0.3358	52.1704	0.3357	59.1155	0.3355	49.0537	0.3357	44.6029	0.3356	46.3568
	0.3363	6.7167	0.3373	41.4768	0.3365	32.5956	0.3365	35.7295	0.335	-14.0035			0.337	45.833	0.3366	45.7944	0.3362	70.1597	0.3371	40.6708	0.3355	35.5976	0.3365	37.9779	0.3366	47.6329	0.3366	44.1037	0.3364	42.4374	0.3363	41.8549	0.3364	52.251	0.3363	59.1903	0.3361	49.1082	0.3363	44.6711	0.3361	46.4333
	0.3368	6.7371	0.3378	41.492	0.3371	32.6671	0.337	35.7976	0.3356	-12.5931			0.3375	45.8462	0.3371	45.8262	0.3367	70.2279	0.3375	40.7125	0.336	35.6443	0.3371	38.0026	0.3371	47.7005	0.3371	44.1559	0.3369	42.4654	0.3368	41.9058	0.3369	52.3021	0.3368	59.2556	0.3366	49.1677	0.3368	44.7348	0.3366	46.4863
	0.3373	6.7441	0.3383	41.5236	0.3376	32.7191	0.3375	35.8409	0.3361	-11.7592			0.3381	45.864	0.3377	45.8559	0.3373	70.3021	0.338	40.7281	0.3365	35.6606	0.3376	38.038	0.3377	47.7456	0.3377	44.2291	0.3375	42.507	0.3373	41.9888	0.3374	52.3459	0.3373	59.3084	0.3371	49.2266	0.3373	44.7989	0.3371	46.5729
	0.3378	6.7103	0.3388	41.5969	0.3381	32.8103	0.338	35.9062	0.3367	-11.5574			0.3386	45.8979	0.3382	45.8803	0.3378	70.3685	0.3384	40.7625	0.337	35.6938	0.3382	38.0822	0.3382	47.7739	0.3382	44.2907	0.338	42.5734	0.3379	42.0725	0.338	52.4214	0.3378	59.3799	0.3377	49.2792	0.3379	44.8724	0.3377	46.6545
	0.3383	6.7218	0.3393	41.6152	0.3386	32.8784	0.3385	35.9757	0.3372	-11.6048			0.3392	45.9336	0.3387	45.9021	0.3384	70.4325	0.3389	40.8307	0.3375	35.7306	0.3387	38.1307	0.3388	47.8408	0.3387	44.3389	0.3386	42.5976	0.3384	42.1125	0.3385	52.507	0.3384	59.4575	0.3383	49.3346	0.3385	44.9528	0.3382	46.726
	0.3388	6.7447	0.3398	41.6149	0.3391	32.9297	0.339	36.009	0.3378	-11.6656			0.3397	45.9454	0.3393	45.9493	0.3389	70.4896	0.3393	40.8726	0.3381	35.7606	0.3393	38.1634	0.3393	47.8924	0.3393	44.4026	0.3391	42.6196	0.339	42.1691	0.3391	52.5573	0.3389	59.4954	0.3388	49.4027	0.339	45.0061	0.3388	46.805
	0.3393	6.7135	0.3403	41.6535	0.3396	33.0036	0.3395	36.0487	0.3383	-11.6822			0.3402	45.9622	0.3398	45.9774	0.3395	70.5534	0.3398	40.903	0.3386	35.7892	0.3398	38.1941	0.3399	47.9296	0.3398	44.4648	0.3397	42.6557	0.3395	42.2384	0.3396	52.6351	0.3395	59.572	0.3394	49.458	0.3396	45.077	0.3393	46.8937
	0.3398	6.7264	0.3408	41.6948	0.3401	33.0905	0.34	36.1132	0.3389	-11.6745			0.3408	45.9838	0.3403	45.9848	0.34	70.5959	0.3402	40.9287	0.3391	35.8271	0.3404	38.2262	0.3404	47.9858	0.3404	44.5012	0.3402	42.6936	0.3401	42.2876	0.3402	52.7203	0.34	59.6676	0.34	49.5111	0.3402	45.1658	0.3399	46.9708
	0.3403	6.761	0.3413	41.6917	0.3406	33.1508	0.3405	36.1624	0.3394	-11.6681			0.3413	45.9777	0.3408	45.9935	0.3405	70.6428	0.3407	40.9793	0.3397	35.855	0.3409	38.2491	0.341	48.0329	0.3409	44.5501	0.3407	42.726	0.3406	42.3379	0.3407	52.7603	0.3406	59.7223	0.3405	49.5746	0.3408	45.2125	0.3405	47.0537
	0.3408	6.7372	0.3417	41.7288	0.3411	33.2084	0.341	36.203	0.3399	-11.6506			0.3418	45.9894	0.3414	46.0254	0.3411	70.6818	0.3411	41.0296	0.3402	35.8872	0.3415	38.2828	0.3415	48.0562	0.3414	44.6032	0.3413	42.7795	0.3412	42.4334	0.3413	52.823	0.3411	59.7862	0.3411	49.6158	0.3414	45.2729	0.341	47.1411
	0.3413	6.7234	0.3422	41.7891	0.3415	33.288	0.3414	36.2555	0.3404	-11.6542			0.3423	46.0233	0.3419	46.0559	0.3416	70.7278	0.3416	41.0787	0.3408	35.9366	0.342	38.3208	0.342	48.1014	0.3419	44.6295	0.3418	42.8143	0.3417	42.4858	0.3418	52.9101	0.3417	59.8754	0.3416	49.6751	0.3419	45.3567	0.3415	47.1808
	0.3418	6.7568	0.3427	41.8004	0.342	33.3296	0.3419	36.2981	0.3409	-11.6771			0.3428	46.0384	0.3424	46.0678	0.3421	70.7797	0.342	41.1206	0.3413	35.9695	0.3425	38.3379	0.3426	48.1395	0.3424	44.6928	0.3423	42.8121	0.3422	42.5122	0.3423	52.9574	0.3422	59.9283	0.3422	49.7238	0.3425	45.413	0.3421	47.2356
	0.3424	6.746	0.3432	41.8134	0.3425	33.3913	0.3424	36.3368	0.3414	-11.6715			0.3433	46.0255	0.3429	46.0993	0.3426	70.8289	0.3424	41.1638	0.3419	35.9818	0.343	38.3547	0.3431	48.1691	0.3429	44.7511	0.3428	42.8485	0.3428	42.5659	0.3429	52.991	0.3427	59.9691	0.3427	49.7675	0.3431	45.4728	0.3426	47.32
	0.3429	6.726	0.3437	41.8422	0.343	33.4879	0.3429	36.3886	0.3419	-11.6656			0.3438	46.0452	0.3434	46.124	0.3431	70.8711	0.3429	41.1999	0.3424	36.028	0.3435	38.3723	0.3436	48.205	0.3434	44.7783	0.3433	42.8829	0.3433	42.6299	0.3434	53.061	0.3432	60.0249	0.3432	49.83	0.3436	45.5381	0.3431	47.3793
	0.3434	6.7457	0.3441	41.8627	0.3434	33.5415	0.3433	36.4593	0.3424	-11.6762			0.3443	46.0646	0.3439	46.1364	0.3436	70.9222	0.3433	41.2537	0.3429	36.0709	0.344	38.4003	0.3441	48.2504	0.3439	44.8265	0.3438	42.9022	0.3438	42.6706	0.3439	53.0908	0.3438	60.0748	0.3437	49.8657	0.3442	45.599	0.3436	47.4314
	0.3439	6.7609	0.3446	41.8902	0.3439	33.5801	0.3438	36.488	0.3429	-11.6831			0.3448	46.0571	0.3444	46.1561	0.3441	70.9674	0.3438	41.2912	0.3435	36.0863	0.3445	38.4294	0.3446	48.2771	0.3444	44.8825	0.3443	42.9297	0.3443	42.7302	0.3444	53.1316	0.3443	60.1245	0.3443	49.9146	0.3447	45.6348	0.3441	47.5038
	0.3444	6.7267	0.3451	41.9419	0.3444	33.6609	0.3443	36.5392	0.3434	-11.6651			0.3453	46.07	0.3449	46.1888	0.3446	71.0145	0.3442	41.316	0.344	36.1087	0.345	38.4492	0.3451	48.3097	0.3449	44.9072	0.3448	42.9618	0.3448	42.7916	0.3449	53.2069	0.3448	60.1948	0.3448	49.9529	0.3452	45.6821	0.3446	47.5502
	0.345	6.7377	0.3455	41.9859	0.3448	33.7231	0.3448	36.6137	0.3439	-11.6496			0.3457	46.1013	0.3454	46.1963	0.3451	71.0606	0.3447	41.373	0.3445	36.129	0.3455	38.4671	0.3456	48.3544	0.3454	44.9525	0.3453	42.9747	0.3453	42.8072	0.3454	53.2535	0.3453	60.2428	0.3453	49.9926	0.3457	45.7428	0.3452	47.607
	0.3455	6.7558	0.346	41.9813	0.3453	33.7505	0.3452	36.6549	0.3444	-11.6599			0.3462	46.1023	0.3459	46.2046	0.3456	71.0973	0.3451	41.4227	0.345	36.1287	0.346	38.4899	0.3461	48.3697	0.3459	45.0219	0.3458	42.987	0.3459	42.8467	0.3459	53.288	0.3457	60.2734	0.3458	50.0215	0.3462	45.7894	0.3457	47.6804
	0.346	6.7268	0.3465	41.9997	0.3458	33.8344	0.3457	36.6822	0.3449	-11.663			0.3467	46.1116	0.3464	46.2363	0.3461	71.1438	0.3456	41.4682	0.3455	36.1529	0.3465	38.515	0.3466	48.4026	0.3464	45.0637	0.3463	43.0243	0.3463	42.8973	0.3464	53.3471	0.3462	60.3366	0.3463	50.0601	0.3467	45.8283	0.3462	47.7175
	0.3466	6.7207	0.347	42.0568	0.3463	33.9296	0.3462	36.7313	0.3454	-11.6552			0.3472	46.1232	0.3468	46.2429	0.3466	71.1945	0.346	41.5227	0.346	36.1917	0.347	38.5264	0.347	48.4639	0.3469	45.094	0.3468	43.0301	0.3468	42.9324	0.3469	53.3971	0.3467	60.3888	0.3468	50.091	0.3472	45.8543	0.3467	47.7591
	0.3471	6.7561	0.3474	42.0722	0.3467	33.9785	0.3467	36.7835	0.3459	-11.6665			0.3476	46.1368	0.3473	46.2578	0.3471	71.2579	0.3465	41.558	0.3465	36.2009	0.3475	38.5353	0.3475	48.4683	0.3474	45.1463	0.3473	43.0464	0.3473	42.9863	0.3474	53.4234	0.3472	60.4147	0.3472	50.1418	0.3477	45.8805	0.3471	47.822
	0.3476	6.7435	0.3479	42.0956	0.3472	34.0215	0.3471	36.8384	0.3464	-11.6601			0.3481	46.1405	0.3478	46.2839	0.3475	71.3059	0.347	41.5998	0.3469	36.2042	0.348	38.5482	0.348	48.4936	0.3479	45.1916	0.3477	43.0907	0.3478	43.057	0.3478	53.4934	0.3477	60.4647	0.3477	50.1808	0.3481	45.9121	0.3476	47.895
	0.3482	6.7339	0.3484	42.154	0.3477	34.1105	0.3476	36.9044	0.3469	-11.6429			0.3486	46.1679	0.3483	46.293	0.348	71.3395	0.3475	41.6536	0.3474	36.2321	0.3484	38.5722	0.3485	48.5309	0.3484	45.2181	0.3482	43.1114	0.3483	43.0865	0.3483	53.5486	0.3481	60.5235	0.3482	50.2111	0.3485	45.953	0.3481	47.9406
	0.3487	6.7435	0.3489	42.1766	0.3482	34.1617	0.3481	36.9597	0.3474	-11.6679			0.3491	46.1852	0.3488	46.3126	0.3485	71.3806	0.348	41.7204	0.3478	36.2313	0.3489	38.5941	0.349	48.5582	0.3489	45.2543	0.3487	43.1133	0.3488	43.1162	0.3488	53.5761	0.3486	60.5618	0.3487	50.2506	0.349	45.9655	0.3486	47.9961
	0.3493	6.7341	0.3493	42.1819	0.3487	34.2113	0.3486	36.99	0.3478	-11.6886			0.3496	46.1988	0.3493	46.3549	0.349	71.4349	0.3485	41.7658	0.3483	36.2351	0.3494	38.615	0.3495	48.6003	0.3493	45.2963	0.3492	43.1386	0.3493	43.1735	0.3493	53.6201	0.3491	60.6111	0.3492	50.2961	0.3494	45.9986	0.3491	48.0479
	0.3498	6.7235	0.3498	42.2368	0.3492	34.2955	0.3491	37.0392	0.3483	-11.6687			0.3501	46.2165	0.3498	46.3861	0.3495	71.4804	0.349	41.8231	0.3488	36.2612	0.3499	38.6273	0.3499	48.6566	0.3498	45.3314	0.3497	43.1375	0.3497	43.212	0.3498	53.6784	0.3496	60.663	0.3497	50.3399	0.3499	46.0425	0.3495	48.0783
	0.3504	6.7489	0.3503	42.2754	0.3496	34.374	0.3496	37.1166	0.3488	-11.6574			0.3506	46.2466	0.3503	46.4065	0.35	71.5248	0.3495	41.8928	0.3492	36.2707	0.3504	38.6527	0.3504	48.6736	0.3503	45.378	0.3502	43.1389	0.3502	43.2439	0.3502	53.7135	0.35	60.704	0.3501	50.376	0.3503	46.0754	0.35	48.1233
	0.3509	6.7461	0.3508	42.2774	0.3501	34.4123	0.3501	37.148	0.3493	-11.6659			0.3511	46.26	0.3508	46.412	0.3505	71.5812	0.35	41.9274	0.3497	36.2941	0.3509	38.6756	0.3509	48.6858	0.3508	45.427	0.3507	43.1603	0.3507	43.3053	0.3507	53.769	0.3505	60.7388	0.3506	50.4129	0.3507	46.1044	0.3505	48.1955
	0.3515	6.7217	0.3513	42.3015	0.3506	34.49	0.3506	37.1764	0.3497	-11.6674			0.3516	46.286	0.3513	46.4335	0.351	71.6388	0.3505	41.9774	0.3501	36.3315	0.3514	38.6993	0.3514	48.7339	0.3512	45.4672	0.3511	43.1849	0.3512	43.3539	0.3512	53.8361	0.351	60.8059	0.3511	50.4595	0.3512	46.1518	0.351	48.2441
	0.352	6.7449	0.3518	42.3552	0.3511	34.5609	0.351	37.236	0.3502	-11.6662			0.3521	46.3111	0.3518	46.4559	0.3515	71.6747	0.351	42.0433	0.3506	36.3418	0.3518	38.7286	0.3519	48.7526	0.3517	45.5	0.3516	43.1859	0.3517	43.376	0.3517	53.8688	0.3515	60.8496	0.3516	50.498	0.3516	46.1827	0.3515	48.2727
	0.3525	6.7529	0.3523	42.3858	0.3516	34.5997	0.3515	37.2988	0.3507	-11.6694			0.3526	46.3267	0.3523	46.4752	0.352	71.7033	0.3515	42.096	0.3511	36.3363	0.3523	38.7388	0.3523	48.7805	0.3522	45.5694	0.3521	43.1867	0.3522	43.4251	0.3522	53.9094	0.3519	60.8969	0.352	50.5399	0.3521	46.2069	0.3519	48.3304
	0.353	6.7209	0.3528	42.4191	0.3521	34.6752	0.3521	37.3449	0.3511	-11.672			0.3531	46.3317	0.3528	46.5043	0.3525	71.7725	0.3521	42.1328	0.3515	36.3699	0.3528	38.7645	0.3528	48.8312	0.3527	45.6011	0.3526	43.1934	0.3527	43.4843	0.3527	53.9683	0.3524	60.9639	0.3525	50.5829	0.3526	46.252	0.3524	48.3802
	0.3535	6.7321	0.3533	42.4656	0.3526	34.7739	0.3526	37.4108	0.3516	-11.6657			0.3536	46.3439	0.3532	46.5327	0.3529	71.8051	0.3526	42.1768	0.352	36.4075	0.3533	38.7857	0.3533	48.8564	0.3532	45.63	0.3531	43.1962	0.3531	43.5368	0.3532	54.0172	0.3529	61.016	0.353	50.6265	0.353	46.3005	0.3529	48.4307
	0.354	6.7603	0.3539	42.5011	0.3531	34.8254	0.3531	37.4844	0.3521	-11.6517			0.3541	46.3607	0.3537	46.5366	0.3534	71.8549	0.3531	42.2242	0.3525	36.4134	0.3538	38.8078	0.3538	48.8734	0.3537	45.685	0.3536	43.2096	0.3536	43.582	0.3536	54.0509	0.3534	61.0382	0.3535	50.6568	0.3535	46.3303	0.3534	48.4854
	0.3545	6.7428	0.3544	42.5214	0.3537	34.8743	0.3536	37.5229	0.3526	-11.6626			0.3545	46.377	0.3542	46.5545	0.3539	71.8925	0.3536	42.2673	0.3529	36.4418	0.3543	38.8379	0.3543	48.9168	0.3542	45.7457	0.3541	43.2402	0.3541	43.6518	0.3541	54.1168	0.3539	61.0971	0.354	50.6908	0.354	46.3898	0.3539	48.5527
	0.355	6.7375	0.3549	42.5721	0.3542	34.9631	0.3541	37.5502	0.3531	-11.6745			0.355	46.4081	0.3547	46.5807	0.3544	71.9393	0.3541	42.3001	0.3534	36.4922	0.3548	38.8598	0.3548	48.9666	0.3547	45.7702	0.3546	43.2327	0.3546	43.6979	0.3546	54.1654	0.3544	61.1693	0.3545	50.7417	0.3545	46.4575	0.3544	48.6015
	0.3555	6.7735	0.3554	42.6259	0.3547	35.018	0.3547	37.6138	0.3535	-11.668			0.3555	46.4213	0.3552	46.5978	0.3548	71.9752	0.3546	42.3589	0.3539	36.5128	0.3553	38.8776	0.3553	49.0173	0.3552	45.8148	0.3551	43.2346	0.3551	43.7209	0.3551	54.1977	0.3549	61.2119	0.3549	50.7841	0.355	46.4958	0.3549	48.6556
	0.3559	6.7499	0.356	42.6417	0.3552	35.0837	0.3552	37.6708	0.354	-11.6709			0.356	46.4188	0.3557	46.6108	0.3553	72.0175	0.3551	42.4289	0.3544	36.5186	0.3558	38.8955	0.3558	49.0548	0.3556	45.8707	0.3556	43.2647	0.3556	43.7734	0.3556	54.2708	0.3554	61.2554	0.3554	50.8082	0.3555	46.5436	0.3554	48.7194
	0.3564	6.7295	0.3565	42.6826	0.3558	35.1646	0.3557	37.7186	0.3545	-11.6723			0.3565	46.4233	0.3561	46.6336	0.3558	72.0631	0.3556	42.4651	0.3549	36.5555	0.3563	38.9106	0.3563	49.0898	0.3561	45.9047	0.3561	43.2765	0.3561	43.8157	0.3561	54.3347	0.3559	61.328	0.3559	50.8617	0.356	46.6089	0.3559	48.7538
	0.3568	6.751	0.3571	42.7335	0.3563	35.2434	0.3562	37.7819	0.355	-11.6658			0.357	46.4601	0.3566	46.6645	0.3563	72.1097	0.3561	42.5082	0.3554	36.5682	0.3568	38.9333	0.3568	49.1176	0.3566	45.9475	0.3565	43.2858	0.3566	43.8508	0.3566	54.3661	0.3564	61.3778	0.3564	50.906	0.3565	46.6583	0.3564	48.8221
	0.3573	6.7427	0.3576	42.7616	0.3569	35.2835	0.3568	37.8322	0.3555	-11.6667			0.3574	46.4659	0.3571	46.6779	0.3567	72.1534	0.3566	42.5415	0.3559	36.5866	0.3573	38.9473	0.3573	49.151	0.3571	46.0019	0.357	43.322	0.3571	43.9101	0.3571	54.4259	0.3569	61.408	0.3569	50.9437	0.357	46.6989	0.3569	48.8864
	0.3577	6.7226	0.3582	42.7947	0.3574	35.3723	0.3573	37.8702	0.356	-11.6789			0.3579	46.457	0.3576	46.6928	0.3572	72.1927	0.3571	42.57	0.3564	36.6181	0.3577	38.9631	0.3578	49.1902	0.3576	46.0305	0.3575	43.3435	0.3576	43.9669	0.3576	54.4771	0.3574	61.4606	0.3574	50.9999	0.3575	46.7627	0.3574	48.9313
	0.3582	6.7504	0.3587	42.8484	0.358	35.47	0.3579	37.9317	0.3564	-11.664			0.3584	46.4786	0.3581	46.7223	0.3577	72.2252	0.3577	42.6103	0.3569	36.6363	0.3582	38.9768	0.3583	49.2104	0.3581	46.0702	0.358	43.3493	0.3581	43.9961	0.3581	54.5176	0.3579	61.5222	0.3579	51.0308	0.358	46.8002	0.3579	48.9809
	0.3586	6.7566	0.3592	42.8659	0.3586	35.5317	0.3584	37.9907	0.3569	-11.6563			0.3589	46.4872	0.3585	46.7289	0.3581	72.2495	0.3582	42.6738	0.3574	36.663	0.3587	38.9928	0.3588	49.2502	0.3586	46.1281	0.3585	43.3704	0.3586	44.0433	0.3586	54.5637	0.3584	61.5733	0.3584	51.0671	0.3585	46.8355	0.3584	49.0702
	0.359	6.7063	0.3598	42.8971	0.3591	35.5798	0.359	38.0287	0.3574	-11.6786			0.3593	46.4873	0.359	46.724	0.3586	72.2892	0.3587	42.7172	0.3579	36.7071	0.3592	39.0094	0.3593	49.295	0.359	46.1704	0.359	43.4092	0.3591	44.0933	0.3591	54.6303	0.3589	61.6398	0.3589	51.1041	0.3591	46.8875	0.3589	49.1243
	0.3595	6.7267	0.3603	42.9467	0.3597	35.6823	0.3595	38.0966	0.3579	-11.6737			0.3598	46.5189	0.3595	46.7547	0.3591	72.3298	0.3592	42.7592	0.3584	36.7298	0.3597	39.0334	0.3597	49.3263	0.3595	46.1912	0.3594	43.4314	0.3596	44.142	0.3596	54.6704	0.3594	61.6996	0.3593	51.1494	0.3595	46.9278	0.3594	49.1541
	0.3599	6.7458	0.3608	42.9736	0.3602	35.7504	0.3601	38.1706	0.3584	-11.6622			0.3603	46.545	0.36	46.7972	0.3595	72.3889	0.3598	42.8126	0.3589	36.778	0.3601	39.0456	0.3602	49.372	0.36	46.2289	0.3599	43.4479	0.36	44.1875	0.3601	54.726	0.3599	61.7432	0.3598	51.2009	0.36	46.9492	0.3599	49.2023
	0.3604	6.7435	0.3614	42.9897	0.3608	35.8058	0.3606	38.205	0.3589	-11.6666			0.3607	46.5536	0.3604	46.7988	0.36	72.4391	0.3603	42.8677	0.3595	36.8447	0.3606	39.0668	0.3607	49.4099	0.3605	46.285	0.3604	43.4792	0.3605	44.2457	0.3606	54.7864	0.3604	61.8106	0.3603	51.2365	0.3605	47.0274	0.3604	49.2518
	0.3608	6.7441	0.3619	43.037	0.3613	35.8796	0.3611	38.2453	0.3594	-11.6735			0.3612	46.5608	0.3609	46.8127	0.3605	72.4868	0.3608	42.91	0.36	36.8768	0.3611	39.0724	0.3612	49.4273	0.3609	46.3332	0.3609	43.4969	0.361	44.2745	0.3611	54.8103	0.3608	61.8578	0.3608	51.2838	0.361	47.0845	0.3608	49.2948
	0.3613	6.7634	0.3624	43.0715	0.3619	35.9449	0.3617	38.3181	0.3599	-11.6675			0.3617	46.5855	0.3614	46.8364	0.361	72.4928	0.3614	42.9576	0.3606	36.9064	0.3616	39.0854	0.3617	49.4665	0.3614	46.3824	0.3613	43.5045	0.3615	44.3117	0.3615	54.858	0.3613	61.8875	0.3613	51.3199	0.3615	47.1225	0.3613	49.3575
	0.3617	6.7355	0.3629	43.0855	0.3624	35.9886	0.3622	38.3646	0.3604	-11.6461			0.3622	46.5779	0.3618	46.8577	0.3614	72.536	0.3619	43.0086	0.3611	37.0082	0.3621	39.1038	0.3622	49.5094	0.3619	46.4191	0.3618	43.5372	0.362	44.3795	0.362	54.9182	0.3618	61.9404	0.3618	51.3563	0.362	47.1502	0.3618	49.4099
	0.3622	6.7378	0.3634	43.111	0.3629	36.0567	0.3627	38.3836	0.3609	-11.6567			0.3626	46.5927	0.3623	46.874	0.3619	72.606	0.3625	43.0502	0.3617	37.0788	0.3625	39.1145	0.3626	49.5315	0.3624	46.4361	0.3623	43.5673	0.3625	44.4287	0.3625	54.9707	0.3623	61.9977	0.3622	51.3995	0.3624	47.1942	0.3623	49.4601
	0.3627	6.7777	0.3639	43.1533	0.3634	36.1285	0.3632	38.4328	0.3614	-11.6642			0.3631	46.6403	0.3628	46.9052	0.3624	72.6523	0.363	43.0916	0.3622	37.1193	0.363	39.134	0.3631	49.5577	0.3629	46.4832	0.3628	43.5852	0.363	44.462	0.363	55.0004	0.3628	62.0346	0.3627	51.4474	0.3629	47.2103	0.3628	49.5143
	0.3632	6.7354	0.3643	43.1536	0.3639	36.1572	0.3638	38.4887	0.3619	-11.6573			0.3636	46.714	0.3633	46.9197	0.3629	72.6975	0.3635	43.144	0.3628	37.1982	0.3635	39.1452	0.3636	49.5864	0.3634	46.5241	0.3633	43.61	0.3634	44.5016	0.3635	55.0708	0.3633	62.0841	0.3632	51.472	0.3634	47.2497	0.3633	49.5574
	0.3637	6.707	0.3648	43.1655	0.3644	36.2064	0.3643	38.5078	0.3624	-11.6582			0.3641	46.7914	0.3638	46.9403	0.3634	72.7513	0.3641	43.1839	0.3634	37.2585	0.364	39.1667	0.3641	49.611	0.3638	46.5642	0.3637	43.6313	0.3639	44.5542	0.3639	55.1224	0.3638	62.1615	0.3637	51.5072	0.3638	47.305	0.3637	49.5891
	0.3642	6.7249	0.3653	43.2064	0.3649	36.2898	0.3648	38.5471	0.3629	-11.6519			0.3646	46.8911	0.3643	46.9745	0.3638	72.798	0.3646	43.2098	0.3639	37.2837	0.3645	39.1783	0.3645	49.6544	0.3643	46.6034	0.3642	43.6374	0.3644	44.5804	0.3644	55.147	0.3642	62.1861	0.3641	51.5293	0.3643	47.3353	0.3642	49.6498
	0.3648	6.7438	0.3658	43.2278	0.3653	36.3351	0.3653	38.6016	0.3634	-11.6445			0.3651	47.0314	0.3648	46.9943	0.3643	72.8509	0.3652	43.2675	0.3644	37.3472	0.3649	39.1932	0.365	49.7018	0.3648	46.6549	0.3647	43.6648	0.3649	44.6337	0.3649	55.2001	0.3647	62.2073	0.3646	51.5899	0.3648	47.3688	0.3647	49.707
	0.3653	6.729	0.3663	43.2268	0.3658	36.3773	0.3658	38.6362	0.3639	-11.6494			0.3656	47.1693	0.3653	47.0204	0.3648	72.9043	0.3657	43.331	0.365	37.4137	0.3654	39.2149	0.3655	49.7195	0.3653	46.6911	0.3652	43.7105	0.3654	44.6892	0.3654	55.262	0.3652	62.2765	0.3651	51.6415	0.3652	47.4171	0.3652	49.746
	0.3658	6.7458	0.3667	43.2585	0.3663	36.4462	0.3663	38.6591	0.3644	-11.6455			0.3662	47.3196	0.3658	47.0635	0.3654	72.9572	0.3663	43.3585	0.3655	37.4461	0.3659	39.2229	0.366	49.7321	0.3658	46.7343	0.3657	43.7337	0.3659	44.7324	0.3659	55.3077	0.3657	62.3358	0.3656	51.6696	0.3657	47.4496	0.3657	49.7946
	0.3663	6.7576	0.3672	43.2884	0.3668	36.4904	0.3667	38.6935	0.3649	-11.6416			0.3667	47.4701	0.3663	47.0952	0.3659	73.0132	0.3668	43.3968	0.366	37.4843	0.3664	39.2472	0.3665	49.7861	0.3663	46.8015	0.3662	43.7674	0.3664	44.7728	0.3664	55.3634	0.3662	62.3897	0.3661	51.7144	0.3662	47.4873	0.3662	49.8645
	0.3668	6.7336	0.3676	43.2916	0.3673	36.532	0.3672	38.725	0.3655	-11.6519			0.3672	47.5971	0.3669	47.1264	0.3664	73.0815	0.3674	43.4448	0.3665	37.5395	0.367	39.2702	0.367	49.8375	0.3669	46.8453	0.3667	43.8082	0.367	44.8549	0.3669	55.436	0.3667	62.4586	0.3666	51.7742	0.3667	47.5607	0.3667	49.9099
	0.3674	6.7388	0.3681	43.3228	0.3677	36.5855	0.3677	38.7446	0.366	-11.6612			0.3678	47.7258	0.3674	47.1683	0.367	73.1428	0.3679	43.4838	0.367	37.5752	0.3675	39.2903	0.3675	49.8735	0.3674	46.8816	0.3673	43.8274	0.3675	44.9001	0.3674	55.4616	0.3673	62.538	0.3671	51.8256	0.3672	47.6167	0.3672	49.9737
	0.3679	6.7362	0.3686	43.352	0.3682	36.6307	0.3682	38.7979	0.3665	-11.6599			0.3683	47.8728	0.368	47.2051	0.3675	73.2137	0.3684	43.5178	0.3675	37.6156	0.368	39.3057	0.368	49.9122	0.368	46.9613	0.3678	43.8443	0.368	44.943	0.368	55.5038	0.3678	62.6051	0.3677	51.8708	0.3677	47.6566	0.3677	50.0413
	0.3684	6.7028	0.369	43.3606	0.3687	36.6821	0.3686	38.8371	0.367	-11.6504			0.3689	48.0162	0.3685	47.2214	0.3681	73.2704	0.369	43.5596	0.3679	37.6708	0.3686	39.3234	0.3686	49.959	0.3685	47.0232	0.3684	43.8902	0.3686	45.0207	0.3685	55.5875	0.3683	62.652	0.3682	51.9347	0.3683	47.7149	0.3683	50.0931
	0.3689	6.7094	0.3695	43.393	0.3691	36.749	0.3691	38.8498	0.3675	-11.6643			0.3695	48.1401	0.3691	47.2472	0.3687	73.3444	0.3695	43.5919	0.3684	37.6947	0.3691	39.345	0.3691	49.993	0.3691	47.0418	0.3689	43.9352	0.3691	45.0781	0.3691	55.6604	0.3689	62.7261	0.3688	51.9926	0.3688	47.7792	0.3688	50.1437
	0.3695	6.7444	0.37	43.4436	0.3696	36.8074	0.3696	38.8834	0.368	-11.6622			0.37	48.2785	0.3697	47.2946	0.3692	73.3943	0.37	43.6061	0.3689	37.7239	0.3697	39.3691	0.3697	50.0526	0.3696	47.1149	0.3695	43.9649	0.3697	45.1138	0.3697	55.7242	0.3694	62.7903	0.3693	52.0507	0.3693	47.8186	0.3693	50.2308
	0.37	6.7238	0.3705	43.4692	0.3701	36.8439	0.37	38.9181	0.3685	-11.6522			0.3706	48.4101	0.3702	47.3264	0.3698	73.4365	0.3705	43.6472	0.3694	37.7836	0.3702	39.3936	0.3702	50.0963	0.3702	47.183	0.3701	44	0.3702	45.1813	0.3702	55.8065	0.37	62.8518	0.3699	52.1103	0.3698	47.8764	0.3699	50.2992
	0.3705	6.7167	0.371	43.483	0.3705	36.8874	0.3705	38.9318	0.3691	-11.6433			0.3711	48.5225	0.3708	47.3484	0.3704	73.5098	0.371	43.6828	0.3699	37.8176	0.3708	39.4054	0.3708	50.1465	0.3707	47.2272	0.3706	44.0371	0.3707	45.2531	0.3708	55.8571	0.3706	62.9206	0.3705	52.1628	0.3704	47.9466	0.3704	50.3443
	0.3711	6.764	0.3715	43.5346	0.371	36.9619	0.371	38.9616	0.3696	-11.6587			0.3717	48.6537	0.3713	47.3655	0.371	73.5773	0.3715	43.7076	0.3703	37.8389	0.3713	39.4035	0.3713	50.1892	0.3713	47.2766	0.3712	44.0655	0.3713	45.2828	0.3713	55.8868	0.3711	62.9856	0.371	52.2224	0.3709	47.991	0.371	50.4059
	0.3716	6.7624	0.372	43.5702	0.3715	37.0178	0.3714	39.024	0.3701	-11.6779			0.3723	48.8023	0.3719	47.4004	0.3715	73.6232	0.3719	43.7399	0.3708	37.9061	0.3719	39.4025	0.3719	50.2249	0.3719	47.3335	0.3718	44.1024	0.3718	45.3392	0.3719	55.9609	0.3717	63.0467	0.3716	52.2868	0.3715	48.037	0.3715	50.4744
	0.3721	6.7113	0.3725	43.5896	0.372	37.0552	0.3719	39.0594	0.3706	-11.6687			0.3729	48.937	0.3725	47.4247	0.3721	73.6754	0.3724	43.782	0.3713	37.9422	0.3724	39.4145	0.3724	50.2792	0.3724	47.3827	0.3723	44.1409	0.3724	45.3902	0.3725	56.0252	0.3723	63.1347	0.3722	52.345	0.3721	48.1033	0.3721	50.511
	0.3726	6.7336	0.373	43.6317	0.3725	37.1203	0.3724	39.0813	0.3712	-11.6765			0.3734	49.0411	0.373	47.4471	0.3727	73.7327	0.3728	43.7945	0.3718	37.962	0.373	39.4007	0.373	50.3367	0.373	47.4276	0.3729	44.1569	0.3729	45.4294	0.373	56.0705	0.3729	63.1964	0.3728	52.3974	0.3726	48.1584	0.3726	50.5889
	0.3731	6.7509	0.3735	43.6697	0.3729	37.1737	0.3729	39.1137	0.3717	-11.6638			0.374	49.167	0.3736	47.4704	0.3732	73.783	0.3733	43.8134	0.3723	38.0152	0.3735	39.3924	0.3735	50.379	0.3735	47.4953	0.3734	44.1688	0.3735	45.4996	0.3736	56.1431	0.3734	63.2387	0.3734	52.4438	0.3732	48.2197	0.3732	50.688
	0.3737	6.7313	0.3741	43.6955	0.3734	37.2057	0.3734	39.1513	0.3722	-11.6418			0.3745	49.263	0.3741	47.4931	0.3738	73.8534	0.3737	43.8357	0.3728	38.0699	0.3741	39.3645	0.374	50.3957	0.3741	47.534	0.374	44.1918	0.374	45.5682	0.3741	56.2131	0.374	63.3163	0.3739	52.491	0.3737	48.2869	0.3738	50.7434
	0.3742	6.7453	0.3746	43.717	0.3739	37.2664	0.3738	39.1707	0.3728	-11.6476			0.375	49.3743	0.3747	47.5027	0.3743	73.9004	0.3741	43.8466	0.3733	38.0933	0.3746	39.3193	0.3746	50.4302	0.3746	47.5638	0.3745	44.2078	0.3746	45.5811	0.3747	56.2485	0.3745	63.3851	0.3745	52.5442	0.3743	48.3344	0.3743	50.789
	0.3747	6.7495	0.3751	43.7651	0.3744	37.3503	0.3743	39.2286	0.3733	-11.6602			0.3756	49.4775	0.3752	47.5184	0.3749	73.9358	0.3746	43.8568	0.3738	38.1348	0.3751	39.2664	0.3751	50.4722	0.3751	47.6005	0.375	44.2104	0.3751	45.6207	0.3752	56.3147	0.375	63.4228	0.3751	52.6003	0.3748	48.3736	0.3749	50.8519
	0.3752	6.7285	0.3756	43.7883	0.3749	37.3897	0.3748	39.2966	0.3738	-11.6514			0.3761	49.5902	0.3757	47.535	0.3754	73.9639	0.375	43.8843	0.3743	38.1776	0.3757	39.2165	0.3756	50.4921	0.3756	47.6262	0.3755	44.2289	0.3756	45.6962	0.3757	56.3587	0.3756	63.4773	0.3756	52.6453	0.3754	48.4381	0.3754	50.8985
	0.3757	6.7244	0.3761	43.8103	0.3754	37.4393	0.3753	39.3192	0.3744	-11.6469			0.3766	49.6973	0.3762	47.5476	0.3759	74.0148	0.3754	43.9084	0.3747	38.2069	0.3762	39.1326	0.3761	50.522	0.3761	47.6505	0.376	44.2307	0.3761	45.7333	0.3762	56.3769	0.3761	63.5353	0.3761	52.6889	0.3759	48.4829	0.376	50.9375
	0.3762	6.7597	0.3766	43.8574	0.3759	37.4985	0.3758	39.3505	0.3749	-11.6539			0.3771	49.7886	0.3767	47.561	0.3764	74.0446	0.3758	43.9329	0.3752	38.2644	0.3767	38.9009	0.3766	50.5677	0.3766	47.6922	0.3765	44.2249	0.3766	45.7664	0.3767	56.4184	0.3765	63.5499	0.3766	52.7256	0.3764	48.5122	0.3765	51.0037
	0.3767	6.748	0.3771	43.8844	0.3764	37.5512	0.3763	39.416	0.3754	-11.6612			0.3775	49.8951	0.3772	47.5737	0.3769	74.0566	0.3762	43.9575	0.3757	38.3245	0.3771	26.0696	0.3771	50.5912	0.3771	47.718	0.377	44.2417	0.3771	45.8035	0.3772	56.463	0.377	63.5941	0.3771	52.765	0.3769	48.55	0.377	51.0633
	0.3772	6.7215	0.3776	43.8896	0.3769	37.6036	0.3768	39.454	0.3759	-11.6517			0.378	50.0033	0.3777	47.5904	0.3774	74.1009	0.3767	44.0045	0.3762	38.3441	0.3775	13.1765	0.3776	50.6032	0.3776	47.7435	0.3775	44.2662	0.3776	45.8264	0.3776	56.4737	0.3775	63.6633	0.3776	52.7905	0.3774	48.5808	0.3775	51.1085
	0.3777	6.7399	0.3781	43.9319	0.3775	37.6878	0.3773	39.4839	0.3764	-11.6637			0.3785	50.0737	0.3781	47.584	0.3779	74.1444	0.3771	44.039	0.3766	38.3781	0.378	4.7238	0.378	50.625	0.378	47.7846	0.3779	44.2529	0.3781	45.8473	0.3781	56.487	0.3779	63.6768	0.378	52.7965	0.3778	48.597	0.3779	51.1436
	0.3781	6.7273	0.3786	43.961	0.378	37.744	0.3779	39.5461	0.3769	-11.6644			0.379	50.1576	0.3786	47.5917	0.3784	74.1605	0.3775	44.0807	0.3771	38.415	0.3785	3.3316	0.3785	50.645	0.3785	47.8161	0.3784	44.2398	0.3785	45.8852	0.3785	56.5257	0.3784	63.6777	0.3785	52.8202	0.3783	48.6378	0.3784	51.174
	0.3786	6.7193	0.3791	43.9698	0.3785	37.783	0.3784	39.594	0.3774	-11.6472			0.3794	50.2701	0.3791	47.6138	0.3789	74.176	0.378	44.1209	0.3776	38.4387	0.3789	4.0311	0.3789	50.6591	0.3789	47.8338	0.3788	44.2639	0.379	45.933	0.379	56.5496	0.3788	63.7302	0.3789	52.8457	0.3787	48.6674	0.3788	51.1913
	0.3791	6.7569	0.3796	44.0064	0.379	37.8427	0.3789	39.6195	0.3779	-11.6499			0.3799	50.3587	0.3796	47.6261	0.3793	74.2284	0.3785	44.1578	0.3781	38.4822	0.3794	4.6056	0.3794	50.6868	0.3794	47.8645	0.3792	44.2734	0.3794	45.9413	0.3794	56.5698	0.3792	63.7662	0.3794	52.8728	0.3792	48.6804	0.3793	51.2405
	0.3796	6.7705	0.3801	44.0498	0.3795	37.919	0.3793	39.688	0.3784	-11.6732			0.3804	50.4559	0.3801	47.6413	0.3798	74.2832	0.379	44.1971	0.3786	38.547	0.3798	4.7829	0.3798	50.7005	0.3798	47.881	0.3797	44.2816	0.3799	45.97	0.3798	56.6033	0.3797	63.7831	0.3798	52.8967	0.3796	48.7269	0.3797	51.2781
	0.3801	6.7221	0.3806	44.061	0.38	37.955	0.3798	39.7338	0.3789	-11.6597			0.3808	50.5498	0.3805	47.6563	0.3803	74.3027	0.3795	44.2399	0.3791	38.5902	0.3803	4.7761	0.3803	50.7244	0.3802	47.8907	0.3801	44.2986	0.3803	46.0171	0.3803	56.6227	0.3801	63.8394	0.3802	52.9166	0.3801	48.7787	0.3802	51.2947
	0.3806	6.7331	0.3811	44.0851	0.3805	38.0046	0.3803	39.7686	0.3793	-11.6547			0.3813	50.6446	0.381	47.6489	0.3807	74.3413	0.38	44.2807	0.3795	38.6122	0.3807	4.7252	0.3807	50.7549	0.3807	47.9176	0.3806	44.3142	0.3808	46.0357	0.3807	56.65	0.3806	63.8618	0.3806	52.9446	0.3805	48.7861	0.3806	51.3313
	0.381	6.7575	0.3816	44.1188	0.381	38.0735	0.3808	39.8076	0.3798	-11.6649			0.3817	50.7353	0.3815	47.6519	0.3812	74.3782	0.3805	44.3065	0.38	38.6608	0.3811	4.699	0.3812	50.7835	0.3811	47.9646	0.381	44.3141	0.3812	46.0704	0.3811	56.7	0.381	63.8757	0.3811	52.977	0.3809	48.8142	0.3811	51.3779
	0.3815	6.7309	0.382	44.1339	0.3815	38.1146	0.3813	39.8832	0.3803	-11.6531			0.3822	50.8062	0.3819	47.6796	0.3817	74.3909	0.381	44.3567	0.3805	38.7058	0.3816	4.6887	0.3816	50.8039	0.3816	48.001	0.3815	44.3339	0.3817	46.1188	0.3816	56.7468	0.3814	63.92	0.3815	53.0061	0.3814	48.865	0.3815	51.414
	0.382	6.7415	0.3825	44.1526	0.382	38.1651	0.3818	39.9208	0.3807	-11.6363			0.3826	50.8781	0.3824	47.6918	0.3821	74.4084	0.3815	44.4184	0.381	38.7214	0.382	4.6978	0.3821	50.83	0.382	48.026	0.3819	44.3576	0.3821	46.1452	0.382	56.7718	0.3819	63.9677	0.3819	53.028	0.3818	48.8911	0.382	51.451
	0.3825	6.7691	0.383	44.2034	0.3825	38.2357	0.3823	39.9537	0.3812	-11.6546			0.3831	50.9856	0.3828	47.6942	0.3825	74.4491	0.3821	44.4637	0.3815	38.7777	0.3824	4.692	0.3826	50.8538	0.3825	48.0719	0.3824	44.3451	0.3826	46.1802	0.3825	56.8091	0.3823	63.9968	0.3824	53.0574	0.3823	48.9185	0.3824	51.5147
	0.383	6.7373	0.3835	44.2076	0.383	38.2818	0.3828	40.0078	0.3816	-11.6691			0.3835	51.0868	0.3832	47.6968	0.383	74.4712	0.3826	44.5084	0.382	38.8364	0.3829	4.6898	0.383	50.8852	0.383	48.1183	0.3828	44.3631	0.383	46.2436	0.3829	56.844	0.3828	64.0529	0.3828	53.0913	0.3827	48.9644	0.3829	51.5569
	0.3835	6.725	0.3839	44.2113	0.3835	38.3144	0.3833	40.0438	0.3821	-11.6552			0.384	51.1722	0.3837	47.7204	0.3834	74.4865	0.3832	44.5637	0.3825	38.8674	0.3833	4.6823	0.3835	50.9302	0.3834	48.132	0.3833	44.3976	0.3835	46.2789	0.3834	56.8764	0.3833	64.1075	0.3832	53.1134	0.3832	48.9931	0.3833	51.5818
	0.384	6.7627	0.3844	44.2513	0.384	38.3847	0.3838	40.0895	0.3825	-11.6418			0.3844	51.2382	0.3841	47.7158	0.3839	74.5252	0.3837	44.5926	0.383	38.9026	0.3838	4.6872	0.384	50.9572	0.3839	48.1887	0.3838	44.4214	0.3839	46.2942	0.3839	56.934	0.3837	64.134	0.3837	53.1422	0.3837	49.0306	0.3838	51.6271
	0.3845	6.744	0.3849	44.2721	0.3845	38.4206	0.3842	40.1359	0.383	-11.6571			0.3849	51.3372	0.3846	47.7331	0.3843	74.5718	0.3843	44.6201	0.3834	38.9405	0.3842	4.698	0.3845	50.995	0.3844	48.2283	0.3842	44.4359	0.3844	46.3393	0.3843	56.9908	0.3842	64.1665	0.3842	53.1946	0.3841	49.0864	0.3843	51.6734
	0.3849	6.7158	0.3854	44.2808	0.3849	38.4379	0.3847	40.173	0.3834	-11.6558			0.3853	51.434	0.385	47.76	0.3847	74.5971	0.3848	44.6614	0.3839	38.9715	0.3847	4.6772	0.3849	51.0318	0.3849	48.2607	0.3847	44.4742	0.3849	46.3808	0.3848	57.0259	0.3847	64.2454	0.3846	53.2276	0.3846	49.1326	0.3847	51.7195
	0.3854	6.7442	0.3859	44.3109	0.3854	38.4963	0.3852	40.19	0.3839	-11.6384			0.3858	51.5086	0.3854	47.7642	0.3852	74.6251	0.3854	44.7098	0.3844	39.008	0.3852	4.6768	0.3854	51.0661	0.3854	48.2996	0.3852	44.5023	0.3853	46.4076	0.3853	57.0808	0.3852	64.2873	0.3851	53.2704	0.3851	49.1689	0.3852	51.7757
	0.3859	6.7491	0.3863	44.3584	0.3859	38.5641	0.3857	40.2348	0.3843	-11.6489			0.3862	51.5972	0.3859	47.7654	0.3856	74.6593	0.3859	44.7239	0.3849	39.0425	0.3857	4.6829	0.3859	51.1092	0.3859	48.3441	0.3857	44.5223	0.3858	46.4739	0.3858	57.1306	0.3857	64.3202	0.3856	53.3175	0.3856	49.2082	0.3857	51.8163
	0.3864	6.7196	0.3868	44.3793	0.3864	38.6021	0.3861	40.3049	0.3847	-11.6558			0.3867	51.692	0.3863	47.8138	0.3861	74.6924	0.3865	44.794	0.3853	39.0598	0.3862	4.6894	0.3864	51.1465	0.3864	48.3797	0.3862	44.5597	0.3863	46.533	0.3863	57.1595	0.3861	64.3938	0.3861	53.3572	0.3861	49.2779	0.3862	51.8453
	0.3869	6.7272	0.3874	44.4225	0.3869	38.6526	0.3866	40.3511	0.3852	-11.6487			0.3872	51.7945	0.3868	47.831	0.3865	74.7444	0.3871	44.8511	0.3858	39.1042	0.3867	4.6667	0.3869	51.1683	0.3869	48.4193	0.3867	44.5858	0.3868	46.5739	0.3868	57.2008	0.3866	64.4481	0.3866	53.4117	0.3866	49.3331	0.3867	51.8958
	0.3874	6.7513	0.3879	44.476	0.3874	38.7324	0.3871	40.3976	0.3857	-11.6532			0.3876	51.8905	0.3873	47.845	0.387	74.7958	0.3876	44.8695	0.3863	39.1569	0.3872	4.6605	0.3874	51.2028	0.3874	48.4835	0.3871	44.6026	0.3873	46.6151	0.3873	57.2612	0.3872	64.4959	0.3871	53.464	0.3871	49.3858	0.3871	51.9588
	0.3879	6.7406	0.3884	44.5105	0.3879	38.7728	0.3877	40.4567	0.3861	-11.6548			0.3881	51.9929	0.3877	47.8644	0.3875	74.8152	0.3882	44.884	0.3868	39.1827	0.3877	4.6702	0.3879	51.2439	0.3879	48.529	0.3876	44.6174	0.3878	46.6783	0.3878	57.2923	0.3877	64.5693	0.3876	53.5084	0.3876	49.4417	0.3876	51.996
	0.3884	6.7344	0.389	44.5218	0.3884	38.816	0.3882	40.507	0.3866	-11.6356			0.3886	52.0973	0.3882	47.8964	0.3879	74.8476	0.3887	44.9278	0.3872	39.2094	0.3882	4.679	0.3885	51.2815	0.3884	48.5633	0.3882	44.6579	0.3883	46.7187	0.3883	57.335	0.3882	64.6379	0.3881	53.5568	0.3882	49.4847	0.3882	52.0571
	0.3889	6.7521	0.3895	44.5771	0.389	38.8792	0.3887	40.5619	0.3871	-11.6249			0.3891	52.1862	0.3887	47.9249	0.3884	74.9186	0.3893	44.9539	0.3877	39.2647	0.3887	4.6798	0.389	51.315	0.389	48.6311	0.3887	44.6844	0.3889	46.7651	0.3888	57.4049	0.3887	64.6767	0.3886	53.5999	0.3887	49.5523	0.3887	52.1322
	0.3894	6.7375	0.3901	44.6267	0.3895	38.9337	0.3893	40.6437	0.3876	-11.6379			0.3896	52.2867	0.3892	47.9508	0.3889	74.9639	0.3898	44.9815	0.3882	39.3003	0.3893	4.6724	0.3895	51.3714	0.3895	48.6889	0.3892	44.7188	0.3894	46.8411	0.3893	57.4603	0.3893	64.7442	0.3892	53.6485	0.3893	49.6354	0.3892	52.1832
	0.3899	6.7323	0.3906	44.6569	0.39	38.9871	0.3898	40.7132	0.3882	-11.6537			0.3901	52.3914	0.3897	47.9848	0.3894	74.9971	0.3903	45.0135	0.3887	39.3235	0.3898	4.6794	0.3901	51.4088	0.3901	48.7262	0.3898	44.7724	0.39	46.8974	0.3899	57.5146	0.3898	64.8118	0.3897	53.7086	0.3899	49.6973	0.3898	52.24
	0.3904	6.7549	0.3912	44.7108	0.3905	39.0502	0.3904	40.7814	0.3887	-11.6525			0.3906	52.4936	0.3902	48.0184	0.3899	75.0564	0.3908	45.0507	0.3892	39.389	0.3904	4.6809	0.3906	51.4514	0.3906	48.7976	0.3903	44.7909	0.3905	46.9499	0.3904	57.5951	0.3904	64.8651	0.3903	53.7708	0.3904	49.7442	0.3903	52.3266
	0.3909	6.74	0.3917	44.7488	0.3911	39.1101	0.3909	40.8715	0.3892	-11.6578			0.3911	52.6007	0.3907	48.0333	0.3904	75.1199	0.3913	45.0478	0.3897	39.4439	0.391	4.6733	0.3912	51.502	0.3912	48.8518	0.3909	44.8182	0.3911	47.0161	0.391	57.6563	0.391	64.936	0.3908	53.8088	0.391	49.807	0.3909	52.3699
	0.3914	6.7112	0.3923	44.763	0.3916	39.1641	0.3915	40.9685	0.3898	-11.6494			0.3917	52.7005	0.3913	48.0523	0.3909	75.1509	0.3918	45.0603	0.3902	39.471	0.3915	4.6714	0.3917	51.5508	0.3917	48.8876	0.3914	44.8666	0.3916	47.0794	0.3915	57.699	0.3915	65.0046	0.3914	53.8786	0.3916	49.8627	0.3914	52.4224
	0.3919	6.738	0.3928	44.7861	0.3922	39.2322	0.392	41.0395	0.3903	-11.6463			0.3922	52.8064	0.3918	48.0907	0.3915	75.2038	0.3923	45.0954	0.3908	39.5323	0.3921	4.6728	0.3923	51.5753	0.3923	48.9308	0.392	44.897	0.3922	47.1342	0.3921	57.7577	0.3921	65.058	0.3919	53.9396	0.3922	49.8989	0.392	52.499
	0.3924	6.7461	0.3934	44.8284	0.3927	39.3102	0.3926	41.1209	0.3908	-11.6544			0.3927	52.9163	0.3923	48.12	0.392	75.2581	0.3927	45.1241	0.3914	39.6106	0.3926	4.6741	0.3928	51.6065	0.3928	48.9951	0.3925	44.9081	0.3928	47.2112	0.3927	57.8249	0.3926	65.1094	0.3925	53.9955	0.3927	49.9681	0.3926	52.5712
	0.3929	6.7249	0.3939	44.8638	0.3933	39.3572	0.3932	41.2167	0.3914	-11.6603			0.3933	53.031	0.3929	48.1508	0.3925	75.3144	0.3932	45.141	0.3919	39.6465	0.3932	4.6831	0.3934	51.6399	0.3934	49.0341	0.3931	44.9501	0.3933	47.2633	0.3932	57.8646	0.3931	65.1751	0.3931	54.033	0.3933	50.0311	0.3931	52.6326
	0.3934	6.7351	0.3945	44.8801	0.3938	39.395	0.3937	41.3107	0.3919	-11.6465			0.3938	53.1403	0.3934	48.1901	0.3931	75.3798	0.3937	45.1649	0.3925	39.6999	0.3937	4.6772	0.3939	51.6817	0.3939	49.0785	0.3936	44.9956	0.3939	47.2877	0.3938	57.9259	0.3937	65.2207	0.3936	54.0728	0.3938	50.0598	0.3937	52.6871
	0.3939	6.7643	0.395	44.9174	0.3944	39.4795	0.3942	41.3849	0.3925	-11.6411			0.3944	53.246	0.3939	48.2043	0.3936	75.4403	0.3941	45.192	0.3931	39.764	0.3943	4.6791	0.3944	51.7235	0.3945	49.1331	0.3942	45.0163	0.3944	47.346	0.3943	57.988	0.3942	65.2781	0.3941	54.1139	0.3944	50.1033	0.3942	52.7375
	0.3944	6.738	0.3955	44.9511	0.3949	39.5508	0.3948	41.4795	0.393	-11.6506			0.3949	53.3426	0.3945	48.2073	0.3942	75.4983	0.3946	45.1958	0.3936	39.8071	0.3948	4.666	0.395	51.7582	0.395	49.1565	0.3947	45.0461	0.3949	47.402	0.3948	58.0195	0.3947	65.3349	0.3947	54.168	0.3949	50.1579	0.3947	52.7692
	0.3949	6.7223	0.396	44.9518	0.3954	39.5854	0.3953	41.5631	0.3936	-11.6553			0.3954	53.4369	0.395	48.2463	0.3947	75.5439	0.3951	45.2368	0.3942	39.8565	0.3953	4.6615	0.3955	51.801	0.3955	49.1772	0.3952	45.0741	0.3955	47.4376	0.3953	58.0708	0.3952	65.3743	0.3952	54.2228	0.3954	50.192	0.3953	52.8207
	0.3954	6.747	0.3965	44.9687	0.396	39.6272	0.3958	41.6068	0.3941	-11.6559			0.3959	53.5413	0.3955	48.2745	0.3953	75.5997	0.3955	45.2543	0.3948	39.924	0.3958	4.6647	0.396	51.8419	0.396	49.2359	0.3957	45.0697	0.396	47.47	0.3959	58.1313	0.3957	65.4093	0.3957	54.2689	0.396	50.2335	0.3958	52.8795
	0.3959	6.7356	0.397	44.9865	0.3965	39.695	0.3963	41.669	0.3947	-11.6552			0.3964	53.6435	0.396	48.2734	0.3958	75.632	0.396	45.254	0.3953	39.9549	0.3963	4.6724	0.3965	51.8588	0.3965	49.2745	0.3962	45.1005	0.3965	47.5285	0.3964	58.1618	0.3962	65.4666	0.3962	54.3096	0.3965	50.2816	0.3963	52.933
	0.3964	6.7239	0.3975	44.9979	0.3969	39.7322	0.3968	41.7485	0.3953	-11.6492			0.397	53.7474	0.3966	48.2935	0.3963	75.6711	0.3965	45.2841	0.3959	39.9896	0.3968	4.6691	0.397	51.8775	0.397	49.2777	0.3967	45.1358	0.397	47.5712	0.3969	58.2009	0.3967	65.5218	0.3968	54.3441	0.397	50.3108	0.3968	52.9865
	0.3969	6.7346	0.3979	45.0183	0.3974	39.7742	0.3972	41.7941	0.3958	-11.6383			0.3975	53.8367	0.3971	48.3031	0.3968	75.7121	0.3969	45.3344	0.3965	40.0516	0.3973	4.6669	0.3975	51.922	0.3975	49.3107	0.3972	45.1353	0.3975	47.5973	0.3974	58.2497	0.3972	65.5561	0.3973	54.3753	0.3975	50.3426	0.3974	53.0335
	0.3974	6.7355	0.3984	45.0488	0.3979	39.8251	0.3977	41.8617	0.3963	-11.6411			0.398	53.9298	0.3976	48.3074	0.3973	75.7499	0.3974	45.3589	0.397	40.0808	0.3978	4.6575	0.398	51.9447	0.398	49.3465	0.3977	45.1387	0.398	47.6475	0.3979	58.2769	0.3977	65.6002	0.3978	54.425	0.398	50.3841	0.3979	53.0582
	0.3979	6.7297	0.3988	45.0545	0.3984	39.8449	0.3982	41.9482	0.3969	-11.655			0.3985	54.0196	0.3981	48.3232	0.3979	75.7747	0.3979	45.3734	0.3976	40.1092	0.3983	4.6437	0.3985	51.9602	0.3985	49.3673	0.3982	45.182	0.3985	47.6884	0.3984	58.3218	0.3982	65.6701	0.3983	54.4675	0.3985	50.424	0.3984	53.0871
	0.3985	6.7518	0.3993	45.0703	0.3988	39.8763	0.3986	41.9969	0.3974	-11.6412			0.399	54.109	0.3986	48.3545	0.3984	75.815	0.3983	45.4115	0.3981	40.1562	0.3988	4.6505	0.399	51.9911	0.399	49.3952	0.3987	45.2068	0.399	47.7059	0.3989	58.3714	0.3987	65.6842	0.3988	54.4962	0.399	50.462	0.3989	53.1427
	0.399	6.7304	0.3998	45.1109	0.3993	39.9314	0.3991	42.0589	0.3979	-11.63			0.3995	54.2061	0.3991	48.3601	0.3989	75.8597	0.3988	45.4374	0.3986	40.1993	0.3993	4.6647	0.3995	52.0214	0.3995	49.4311	0.3993	45.2107	0.3995	47.7586	0.3994	58.4159	0.3992	65.721	0.3993	54.5406	0.3995	50.5091	0.3994	53.2004
	0.3995	6.7075	0.4002	45.137	0.3997	39.967	0.3995	42.1509	0.3984	-11.6474			0.4	54.3102	0.3996	48.3712	0.3994	75.8894	0.3993	45.4706	0.3991	40.2332	0.3997	4.6687	0.4	52.0479	0.4	49.4521	0.3998	45.2425	0.4	47.8163	0.3999	58.4399	0.3997	65.7632	0.3998	54.5772	0.4	50.5381	0.3999	53.244
	0.4	6.7254	0.4007	45.1373	0.4002	39.9792	0.4	42.2047	0.399	-11.6478			0.4005	54.4056	0.4001	48.3989	0.3999	75.9254	0.3998	45.507	0.3997	40.295	0.4002	4.6705	0.4005	52.0875	0.4005	49.4986	0.4003	45.2704	0.4005	47.846	0.4004	58.4875	0.4001	65.787	0.4003	54.6184	0.4005	50.563	0.4004	53.2899
	0.4006	6.7484	0.4011	45.1625	0.4007	40.0416	0.4004	42.2383	0.3995	-11.6309			0.401	54.4835	0.4006	48.4183	0.4004	75.9846	0.4003	45.5483	0.4002	40.3219	0.4007	4.661	0.401	52.1106	0.401	49.555	0.4008	45.2775	0.4009	47.87	0.4009	58.5337	0.4006	65.8373	0.4008	54.6494	0.401	50.6035	0.4009	53.3374
	0.4011	6.7215	0.4016	45.1916	0.4011	40.0956	0.4009	42.2966	0.4	-11.6286			0.4015	54.5658	0.4011	48.4269	0.4009	76.0218	0.4008	45.5845	0.4007	40.3263	0.4013	4.6651	0.4015	52.1352	0.4015	49.5804	0.4013	45.302	0.4014	47.9138	0.4013	58.5622	0.4011	65.9071	0.4013	54.6847	0.4014	50.6397	0.4014	53.345
	0.4017	6.7227	0.4021	45.1847	0.4016	40.1218	0.4014	42.3889	0.4005	-11.64			0.402	54.6862	0.4016	48.4536	0.4014	76.042	0.4013	45.6089	0.4012	40.3657	0.4018	4.6651	0.402	52.1808	0.4019	49.5977	0.4018	45.3325	0.4019	47.9408	0.4018	58.6206	0.4016	65.9384	0.4018	54.6999	0.4019	50.6647	0.4019	53.3836
	0.4022	6.759	0.4026	45.219	0.402	40.1647	0.4018	42.4472	0.401	-11.6425			0.4025	54.7789	0.4022	48.4913	0.4019	76.081	0.4018	45.6553	0.4017	40.4099	0.4023	4.6721	0.4025	52.2176	0.4024	49.645	0.4023	45.3569	0.4024	47.9699	0.4023	58.6441	0.4021	65.9685	0.4023	54.7415	0.4024	50.7066	0.4024	53.4449
	0.4027	6.7337	0.403	45.2683	0.4025	40.2228	0.4023	42.5237	0.4015	-11.6366			0.403	54.8597	0.4027	48.5092	0.4024	76.136	0.4023	45.6706	0.4022	40.4373	0.4028	4.6794	0.403	52.2285	0.4029	49.665	0.4028	45.3934	0.4028	48.0354	0.4028	58.6529	0.4026	66.0272	0.4028	54.7871	0.4029	50.7367	0.4029	53.4886
	0.4033	6.7267	0.4035	45.2879	0.4029	40.2478	0.4028	42.6153	0.402	-11.6359			0.4035	54.9715	0.4032	48.514	0.4029	76.1698	0.4028	45.6886	0.4026	40.4886	0.4033	4.6755	0.4035	52.2573	0.4034	49.6934	0.4033	45.414	0.4033	48.075	0.4033	58.6927	0.4031	66.0707	0.4033	54.8216	0.4033	50.7517	0.4034	53.5327
	0.4038	6.7516	0.404	45.3063	0.4034	40.2846	0.4033	42.6764	0.4025	-11.6443			0.404	55.0726	0.4037	48.5344	0.4035	76.2031	0.4033	45.7372	0.4031	40.5307	0.4038	4.6798	0.404	52.3023	0.4039	49.7374	0.4038	45.4353	0.4038	48.1101	0.4038	58.7565	0.4036	66.08	0.4038	54.8574	0.4038	50.7946	0.4039	53.5904
	0.4044	6.7585	0.4045	45.3341	0.4039	40.3458	0.4038	42.7354	0.403	-11.6488			0.4045	55.1614	0.4042	48.5539	0.404	76.2512	0.4038	45.7755	0.4036	40.5408	0.4043	4.6863	0.4045	52.3276	0.4044	49.7804	0.4043	45.4472	0.4042	48.1519	0.4042	58.7899	0.4041	66.1341	0.4042	54.896	0.4043	50.8545	0.4043	53.6033
	0.4049	6.7332	0.405	45.3514	0.4044	40.3993	0.4042	42.8182	0.4034	-11.6537			0.4051	55.2587	0.4048	48.5687	0.4045	76.2711	0.4043	45.8062	0.4041	40.5639	0.4048	4.6698	0.405	52.3596	0.4049	49.7963	0.4048	45.4845	0.4047	48.1761	0.4047	58.826	0.4045	66.1732	0.4047	54.9353	0.4048	50.8795	0.4048	53.6162
	0.4054	6.7351	0.4055	45.3728	0.4048	40.4295	0.4047	42.8906	0.4039	-11.6535			0.4056	55.3589	0.4053	48.5913	0.405	76.2944	0.4048	45.843	0.4045	40.6137	0.4053	4.6644	0.4055	52.3774	0.4054	49.8308	0.4053	45.4939	0.4052	48.1941	0.4052	58.8652	0.405	66.2154	0.4052	54.9651	0.4052	50.9069	0.4053	53.672
	0.4059	6.7372	0.406	45.4342	0.4053	40.4821	0.4052	42.9396	0.4044	-11.6314			0.4061	55.4423	0.4058	48.6082	0.4055	76.3484	0.4053	45.8632	0.405	40.6175	0.4058	4.6684	0.406	52.3937	0.4059	49.8699	0.4058	45.5027	0.4056	48.2405	0.4057	58.8966	0.4055	66.2727	0.4057	55.0063	0.4057	50.9456	0.4057	53.7086
	0.4064	6.7246	0.4065	45.4561	0.4058	40.5431	0.4057	43.0102	0.4049	-11.6245			0.4066	55.5396	0.4063	48.6169	0.406	76.4082	0.4058	45.8843	0.4054	40.636	0.4063	4.6745	0.4065	52.4324	0.4063	49.886	0.4063	45.5397	0.4061	48.2877	0.4062	58.9271	0.406	66.3287	0.4061	55.0408	0.4062	50.9762	0.4062	53.7259
	0.4069	6.7509	0.407	45.4637	0.4063	40.5718	0.4062	43.0911	0.4054	-11.6412			0.4071	55.6464	0.4068	48.6227	0.4065	76.4398	0.4063	45.9265	0.4059	40.6684	0.4067	4.6727	0.4069	52.4789	0.4068	49.9248	0.4068	45.5397	0.4066	48.314	0.4067	58.9752	0.4065	66.359	0.4066	55.0556	0.4066	51.012	0.4067	53.7681
	0.4074	6.7524	0.4075	45.5027	0.4068	40.6377	0.4067	43.1485	0.4059	-11.6279			0.4076	55.7398	0.4073	48.6453	0.407	76.4788	0.4068	45.9609	0.4063	40.6812	0.4072	4.652	0.4074	52.4903	0.4073	49.9798	0.4073	45.5618	0.4071	48.3682	0.4071	59.0148	0.4069	66.4011	0.4071	55.0703	0.4071	51.0508	0.4071	53.8023
	0.4079	6.7296	0.408	45.5535	0.4073	40.7135	0.4072	43.2261	0.4063	-11.6453			0.4082	55.8166	0.4078	48.6687	0.4075	76.5168	0.4073	45.9799	0.4068	40.6969	0.4077	4.6462	0.4079	52.509	0.4078	49.9879	0.4077	45.598	0.4075	48.4117	0.4076	59.0381	0.4074	66.4537	0.4075	55.0943	0.4076	51.0738	0.4076	53.8126
	0.4084	6.732	0.4085	45.572	0.4078	40.7587	0.4077	43.3042	0.4068	-11.6493			0.4087	55.9135	0.4084	48.6952	0.408	76.5591	0.4078	45.9997	0.4072	40.7506	0.4082	4.6521	0.4084	52.5388	0.4083	50.0095	0.4082	45.615	0.408	48.4267	0.4081	59.0878	0.4079	66.4757	0.408	55.1295	0.408	51.0961	0.408	53.8491
	0.4089	6.7478	0.409	45.6158	0.4083	40.7866	0.4082	43.3641	0.4073	-11.6461			0.4092	56.0159	0.4089	48.7267	0.4085	76.5891	0.4083	46.0519	0.4076	40.7744	0.4087	4.6626	0.4089	52.5594	0.4087	50.0544	0.4087	45.6292	0.4085	48.4554	0.4086	59.1273	0.4084	66.4987	0.4084	55.1682	0.4085	51.149	0.4085	53.8956
	0.4094	6.7354	0.4095	45.6679	0.4088	40.8532	0.4087	43.4447	0.4077	-11.6351			0.4097	56.096	0.4094	48.7275	0.409	76.6253	0.4088	46.0694	0.4081	40.7941	0.4091	4.6674	0.4093	52.5853	0.4092	50.0843	0.4091	45.6422	0.409	48.4948	0.4091	59.1538	0.4088	66.5566	0.4089	55.2107	0.409	51.1779	0.4089	53.9291
	0.4098	6.7272	0.4101	45.6846	0.4093	40.9044	0.4092	43.5496	0.4082	-11.6502			0.4102	56.1898	0.4099	48.7229	0.4095	76.6495	0.4093	46.0704	0.4085	40.8299	0.4096	4.6649	0.4098	52.6065	0.4097	50.1215	0.4096	45.6557	0.4094	48.5255	0.4095	59.2098	0.4093	66.5927	0.4094	55.2406	0.4094	51.2027	0.4094	53.9525
	0.4103	6.7521	0.4106	45.7062	0.4099	40.944	0.4097	43.6128	0.4087	-11.6614			0.4107	56.2823	0.4104	48.7421	0.41	76.6703	0.4098	46.08	0.409	40.8529	0.4101	4.6771	0.4103	52.6206	0.4101	50.1642	0.4101	45.6616	0.4099	48.5764	0.41	59.2484	0.4098	66.6308	0.4098	55.2759	0.4099	51.2468	0.4099	53.9858
	0.4108	6.7386	0.4112	45.7645	0.4104	41.0072	0.4103	43.6782	0.4092	-11.6368			0.4112	56.3467	0.4109	48.7739	0.4105	76.7084	0.4103	46.1377	0.4094	40.873	0.4105	4.6706	0.4107	52.6479	0.4106	50.1906	0.4105	45.6745	0.4104	48.6171	0.4105	59.2838	0.4103	66.6905	0.4103	55.3158	0.4104	51.2899	0.4103	54.0139
	0.4112	6.7208	0.4117	45.8111	0.411	41.0715	0.4108	43.7897	0.4097	-11.6306			0.4117	56.4166	0.4114	48.7803	0.411	76.7448	0.4108	46.1592	0.4099	40.9371	0.411	4.669	0.4112	52.6731	0.4111	50.1971	0.411	45.7165	0.4109	48.6522	0.411	59.3394	0.4108	66.7398	0.4108	55.3441	0.4109	51.3325	0.4108	54.039
	0.4117	6.744	0.4123	45.8382	0.4115	41.1186	0.4113	43.8666	0.4102	-11.6485			0.4122	56.5193	0.4118	48.7682	0.4115	76.7733	0.4113	46.1937	0.4104	40.9747	0.4115	4.6757	0.4117	52.6962	0.4116	50.2322	0.4115	45.7456	0.4113	48.6865	0.4115	59.3737	0.4113	66.7712	0.4113	55.3877	0.4113	51.3905	0.4113	54.0895
	0.4121	6.743	0.4128	45.8819	0.412	41.1986	0.4119	43.9246	0.4107	-11.6365			0.4126	56.6084	0.4123	48.8002	0.4119	76.805	0.4118	46.232	0.4108	41.0041	0.4119	4.6731	0.4121	52.7264	0.412	50.2769	0.4119	45.7769	0.4118	48.7305	0.412	59.3949	0.4118	66.8196	0.4118	55.4288	0.4118	51.4218	0.4117	54.1349
	0.4126	6.7074	0.4134	45.9235	0.4126	41.2468	0.4124	44.0179	0.4111	-11.6406			0.4131	56.6802	0.4128	48.8055	0.4124	76.8335	0.4123	46.2496	0.4113	41.0493	0.4124	4.6663	0.4126	52.7499	0.4125	50.3107	0.4124	45.8048	0.4123	48.7667	0.4124	59.4539	0.4122	66.8805	0.4123	55.466	0.4123	51.4302	0.4122	54.1565
	0.4131	6.7142	0.4139	45.9317	0.4131	41.2741	0.413	44.1065	0.4116	-11.6571			0.4135	56.7831	0.4132	48.7969	0.4129	76.8435	0.4128	46.2741	0.4118	41.09	0.4129	4.6487	0.4131	52.757	0.413	50.3539	0.4129	45.8146	0.4128	48.7922	0.4129	59.5016	0.4127	66.9077	0.4127	55.5166	0.4128	51.4735	0.4127	54.1969
	0.4135	6.7399	0.4145	45.9768	0.4137	41.3266	0.4135	44.1645	0.4121	-11.6491			0.414	56.8646	0.4137	48.8235	0.4133	76.8726	0.4133	46.319	0.4123	41.1184	0.4133	4.6485	0.4135	52.7751	0.4135	50.3842	0.4134	45.834	0.4132	48.8285	0.4134	59.5191	0.4132	66.9542	0.4132	55.5587	0.4133	51.5381	0.4132	54.2316
	0.414	6.7224	0.415	46.0307	0.4142	41.3962	0.414	44.2412	0.4126	-11.6406			0.4145	56.9215	0.4141	48.8372	0.4138	76.9101	0.4138	46.3381	0.4128	41.1607	0.4138	4.6443	0.414	52.8174	0.4139	50.4002	0.4138	45.8772	0.4137	48.8741	0.4139	59.566	0.4137	67.0097	0.4137	55.5956	0.4138	51.5636	0.4136	54.2455
	0.4144	6.7222	0.4155	46.034	0.4147	41.4337	0.4146	44.3455	0.4131	-11.6486			0.4149	57.0002	0.4146	48.8198	0.4142	76.948	0.4143	46.3464	0.4133	41.2073	0.4142	4.6632	0.4145	52.8519	0.4144	50.4318	0.4143	45.9182	0.4142	48.9007	0.4143	59.6137	0.4142	67.0403	0.4142	55.6274	0.4142	51.5915	0.4141	54.2976
	0.4149	6.7432	0.416	46.0619	0.4152	41.4792	0.4151	44.3953	0.4135	-11.6574			0.4154	57.0857	0.415	48.8272	0.4147	76.9567	0.4148	46.3862	0.4138	41.2456	0.4147	4.6695	0.4149	52.8818	0.4149	50.4759	0.4148	45.9244	0.4146	48.9345	0.4148	59.6353	0.4147	67.0786	0.4147	55.6543	0.4147	51.6524	0.4146	54.3463
	0.4154	6.7324	0.4165	46.1138	0.4157	41.5453	0.4156	44.4436	0.414	-11.6498			0.4158	57.1399	0.4155	48.8582	0.4151	76.9975	0.4153	46.4234	0.4144	41.2989	0.4152	4.6546	0.4154	52.9266	0.4153	50.4958	0.4152	45.9412	0.4151	48.9728	0.4153	59.6698	0.4151	67.1389	0.4152	55.6903	0.4152	51.682	0.4151	54.3661
	0.4159	6.7336	0.417	46.119	0.4162	41.5865	0.4161	44.5214	0.4145	-11.6441			0.4163	57.2212	0.4159	48.8582	0.4156	77.0259	0.4159	46.4597	0.4149	41.3399	0.4156	4.6555	0.4159	52.9476	0.4158	50.5215	0.4157	45.979	0.4156	49.001	0.4157	59.7183	0.4156	67.1794	0.4157	55.7325	0.4157	51.707	0.4155	54.3973
	0.4164	6.7481	0.4175	46.1218	0.4168	41.6112	0.4166	44.5969	0.415	-11.6592			0.4167	57.3041	0.4164	48.8609	0.416	77.0401	0.4164	46.4878	0.4154	41.3638	0.4161	4.6589	0.4164	52.9691	0.4163	50.5656	0.4162	46.0008	0.4161	49.0444	0.4162	59.7362	0.4161	67.2068	0.4162	55.7837	0.4161	51.7547	0.416	54.4522
	0.4169	6.7458	0.418	46.1731	0.4173	41.6828	0.4171	44.661	0.4154	-11.6521			0.4172	57.3796	0.4168	48.8825	0.4165	77.0677	0.417	46.5501	0.4159	41.4163	0.4165	4.6418	0.4168	52.9963	0.4167	50.6022	0.4166	46.0237	0.4165	49.093	0.4167	59.755	0.4166	67.2539	0.4167	55.827	0.4166	51.7912	0.4165	54.4669
	0.4174	6.7312	0.4185	46.202	0.4178	41.7392	0.4176	44.7421	0.4159	-11.6374			0.4176	57.4616	0.4173	48.9069	0.4169	77.1143	0.4175	46.5719	0.4165	41.4642	0.417	4.6359	0.4173	53.0128	0.4172	50.6289	0.4171	46.0506	0.417	49.1244	0.4172	59.8139	0.4171	67.2827	0.4172	55.8629	0.4171	51.8184	0.417	54.4851
	0.4179	6.7441	0.419	46.2001	0.4182	41.771	0.4181	44.8124	0.4164	-11.6431			0.4181	57.546	0.4177	48.9023	0.4174	77.1389	0.418	46.5941	0.417	41.5003	0.4175	4.6406	0.4178	53.0336	0.4177	50.6699	0.4176	46.0682	0.4175	49.1792	0.4176	59.8574	0.4176	67.3242	0.4177	55.8926	0.4176	51.8699	0.4174	54.5342
	0.4184	6.7422	0.4195	46.2397	0.4187	41.8001	0.4186	44.8593	0.4169	-11.6449			0.4186	57.6372	0.4182	48.9201	0.4178	77.1594	0.4186	46.6362	0.4175	41.5379	0.418	4.6396	0.4183	53.0677	0.4182	50.7149	0.4181	46.0806	0.418	49.2517	0.4181	59.8908	0.418	67.3888	0.4182	55.9398	0.4181	51.9211	0.4179	54.5565
	0.4189	6.7166	0.42	46.2979	0.4192	41.8468	0.4191	44.9291	0.4174	-11.6347			0.4191	57.7203	0.4186	48.9377	0.4183	77.1997	0.4191	46.6671	0.418	41.5957	0.4185	4.6546	0.4187	53.1063	0.4187	50.748	0.4186	46.1112	0.4185	49.2783	0.4186	59.9251	0.4185	67.4375	0.4187	55.9855	0.4185	51.952	0.4184	54.5848
	0.4194	6.7272	0.4204	46.2917	0.4197	41.877	0.4196	45.0086	0.4178	-11.6396			0.4196	57.8073	0.4191	48.9515	0.4188	77.2481	0.4197	46.6668	0.4185	41.6266	0.419	4.65	0.4192	53.1296	0.4192	50.8027	0.4191	46.1374	0.419	49.2894	0.4191	59.9695	0.419	67.4679	0.4192	56.0234	0.419	51.9815	0.4189	54.6555
	0.4199	6.7427	0.4209	46.2986	0.4202	41.9044	0.4201	45.0703	0.4183	-11.641			0.4201	57.8985	0.4196	48.9739	0.4193	77.2728	0.4202	46.6961	0.4191	41.6472	0.4195	4.6401	0.4198	53.1688	0.4197	50.8624	0.4196	46.1662	0.4195	49.3384	0.4196	60.0175	0.4196	67.5333	0.4197	56.0733	0.4196	52.0431	0.4194	54.7118
	0.4204	6.7248	0.4214	46.3401	0.4207	41.974	0.4206	45.1381	0.4188	-11.6362			0.4206	57.9871	0.4201	49.0217	0.4198	77.312	0.4208	46.7403	0.4196	41.7096	0.42	4.636	0.4203	53.2083	0.4202	50.8986	0.4201	46.2185	0.4201	49.3947	0.4201	60.0842	0.4201	67.6137	0.4203	56.1348	0.4201	52.0899	0.4199	54.7432
	0.421	6.7349	0.4219	46.3583	0.4212	42.0241	0.4211	45.2163	0.4193	-11.6369			0.4211	58.0821	0.4207	49.0619	0.4203	77.3725	0.4213	46.7712	0.4201	41.7407	0.4205	4.6484	0.4208	53.2392	0.4207	50.9279	0.4206	46.2562	0.4206	49.4345	0.4207	60.1394	0.4206	67.6563	0.4209	56.1951	0.4206	52.1439	0.4205	54.7868
	0.4215	6.7552	0.4224	46.3859	0.4217	42.0545	0.4216	45.2727	0.4197	-11.6555			0.4216	58.1866	0.4212	49.0724	0.4208	77.4123	0.4218	46.7935	0.4206	41.7634	0.4211	4.6538	0.4214	53.2796	0.4213	50.9986	0.4212	46.2773	0.4212	49.5051	0.4212	60.1993	0.4212	67.7002	0.4215	56.2476	0.4212	52.2201	0.421	54.8421
	0.422	6.7241	0.4228	46.438	0.4222	42.1137	0.4221	45.3287	0.4202	-11.6555			0.4222	58.2815	0.4217	49.114	0.4213	77.4498	0.4223	46.8172	0.4211	41.8094	0.4216	4.649	0.4219	53.3332	0.4218	51.0521	0.4218	46.3269	0.4217	49.5691	0.4218	60.2657	0.4217	67.7781	0.422	56.2972	0.4217	52.266	0.4216	54.8814
	0.4225	6.7143	0.4233	46.4496	0.4227	42.1643	0.4226	45.4164	0.4207	-11.6414			0.4227	58.3683	0.4223	49.1506	0.4219	77.5255	0.4229	46.8357	0.4217	41.8521	0.4222	4.6427	0.4225	53.3632	0.4224	51.1019	0.4223	46.3725	0.4223	49.6036	0.4224	60.3257	0.4223	67.8407	0.4226	56.3425	0.4223	52.3121	0.4222	54.9305
	0.4231	6.7451	0.4238	46.4581	0.4232	42.186	0.423	45.4695	0.4212	-11.6395			0.4233	58.4785	0.4229	49.1651	0.4224	77.5807	0.4234	46.8614	0.4222	41.8812	0.4228	4.6388	0.423	53.417	0.423	51.1819	0.4229	46.3884	0.4229	49.6557	0.4229	60.3715	0.4229	67.8938	0.4232	56.3977	0.4229	52.3829	0.4227	54.9922
	0.4236	6.7444	0.4243	46.5014	0.4237	42.2453	0.4235	45.5147	0.4217	-11.6455			0.4239	58.5868	0.4235	49.1971	0.423	77.6252	0.4239	46.8967	0.4227	41.9267	0.4233	4.6421	0.4236	53.4718	0.4235	51.2354	0.4235	46.4221	0.4235	49.7281	0.4235	60.4315	0.4234	67.9656	0.4237	56.4522	0.4234	52.44	0.4233	55.0224
	0.4241	6.716	0.4248	46.5411	0.4242	42.3048	0.424	45.5886	0.4222	-11.6317			0.4245	58.6879	0.424	49.2386	0.4236	77.6986	0.4244	46.9072	0.4232	41.9567	0.4239	4.6517	0.4242	53.4982	0.4241	51.2697	0.4241	46.4822	0.424	49.7688	0.4241	60.4994	0.424	68.0176	0.4243	56.4923	0.424	52.4894	0.4239	55.067
	0.4246	6.7301	0.4253	46.5603	0.4247	42.3295	0.4245	45.6878	0.4227	-11.6408			0.425	58.7917	0.4246	49.2584	0.4242	77.7609	0.4249	46.9189	0.4237	41.9737	0.4245	4.6397	0.4248	53.5365	0.4247	51.3296	0.4247	46.5281	0.4246	49.8093	0.4247	60.5667	0.4246	68.0711	0.4249	56.5436	0.4246	52.5772	0.4245	55.1559
	0.4251	6.7326	0.4258	46.6036	0.4252	42.3599	0.425	45.7331	0.4232	-11.6558			0.4256	58.8973	0.4252	49.2667	0.4248	77.8097	0.4254	46.9519	0.4242	42.0264	0.4251	4.6468	0.4253	53.6027	0.4252	51.402	0.4253	46.5608	0.4252	49.873	0.4253	60.6225	0.4252	68.1444	0.4254	56.5753	0.4252	52.6318	0.4251	55.2121
	0.4256	6.7174	0.4262	46.6354	0.4256	42.4235	0.4255	45.7836	0.4237	-11.6477			0.4262	58.9942	0.4258	49.3043	0.4254	77.874	0.4258	46.9743	0.4247	42.0766	0.4256	4.6394	0.4259	53.6352	0.4258	51.4548	0.4259	46.6345	0.4258	49.9098	0.4259	60.6984	0.4258	68.1977	0.426	56.622	0.4258	52.6713	0.4257	55.2391
	0.4261	6.7431	0.4267	46.6317	0.4261	42.454	0.426	45.8602	0.4243	-11.6462			0.4268	59.1042	0.4264	49.34	0.426	77.9399	0.4263	46.9858	0.4252	42.1104	0.4262	4.6243	0.4265	53.6809	0.4264	51.5086	0.4265	46.6909	0.4264	49.9499	0.4264	60.7432	0.4264	68.2644	0.4265	56.67	0.4264	52.7325	0.4262	55.3086
	0.4266	6.7619	0.4272	46.6583	0.4266	42.4805	0.4265	45.9223	0.4248	-11.6515			0.4274	59.2097	0.427	49.3547	0.4266	77.9899	0.4268	47.0229	0.4257	42.1498	0.4268	4.616	0.4271	53.7294	0.427	51.582	0.427	46.7254	0.4269	50.0147	0.427	60.7798	0.427	68.3455	0.4271	56.7273	0.427	52.7945	0.4268	55.348
	0.4271	6.7377	0.4277	46.7144	0.4271	42.5361	0.427	45.9856	0.4253	-11.6496			0.4279	59.2913	0.4276	49.3843	0.4272	78.0403	0.4272	47.0457	0.4262	42.1917	0.4273	4.6281	0.4276	53.7639	0.4276	51.6181	0.4276	46.7986	0.4275	50.0598	0.4276	60.8393	0.4276	68.4203	0.4277	56.7611	0.4276	52.8295	0.4274	55.3683
	0.4276	6.7221	0.4281	46.7391	0.4275	42.5781	0.4274	46.0599	0.4259	-11.6383			0.4285	59.3767	0.4281	49.4171	0.4278	78.1016	0.4277	47.0466	0.4267	42.2099	0.4279	4.6428	0.4282	53.7969	0.4281	51.658	0.4282	46.8548	0.4281	50.0968	0.4282	60.8846	0.4281	68.4552	0.4282	56.7831	0.4281	52.8788	0.428	55.4116
	0.4281	6.7534	0.4286	46.7647	0.428	42.5899	0.4279	46.1207	0.4264	-11.648			0.429	59.4769	0.4287	49.4077	0.4283	78.1315	0.4282	47.065	0.4272	42.2454	0.4284	4.6513	0.4287	53.8302	0.4287	51.7173	0.4287	46.8998	0.4286	50.137	0.4288	60.9353	0.4287	68.4933	0.4287	56.8248	0.4287	52.9338	0.4286	55.4604
	0.4286	6.7412	0.4291	46.8122	0.4285	42.6435	0.4284	46.1649	0.427	-11.658			0.4296	59.5617	0.4292	49.4036	0.4289	78.1501	0.4286	47.1162	0.4278	42.3033	0.429	4.6587	0.4293	53.8397	0.4292	51.7527	0.4293	46.9688	0.4292	50.1848	0.4293	60.9976	0.4292	68.5461	0.4293	56.8725	0.4292	52.9742	0.4291	55.5033
	0.4291	6.7311	0.4296	46.8394	0.429	42.7118	0.4289	46.2376	0.4275	-11.6484			0.4301	59.6338	0.4298	49.4196	0.4294	78.1909	0.4291	47.1376	0.4283	42.3329	0.4295	4.6534	0.4298	53.8628	0.4297	51.7884	0.4298	47.0214	0.4297	50.2226	0.4298	61.0281	0.4297	68.5758	0.4298	56.9204	0.4298	53.0058	0.4296	55.5397
	0.4296	6.759	0.4301	46.8548	0.4294	42.7441	0.4294	46.3131	0.428	-11.647			0.4306	59.7281	0.4303	49.4224	0.43	78.2231	0.4295	47.1442	0.4288	42.3405	0.43	4.6314	0.4304	53.8974	0.4302	51.8467	0.4303	47.0454	0.4302	50.2654	0.4304	61.0631	0.4303	68.6185	0.4303	56.9479	0.4303	53.0449	0.4302	55.5664
	0.4301	6.7623	0.4305	46.8972	0.4299	42.7774	0.4298	46.3629	0.4286	-11.649			0.4311	59.7997	0.4308	49.4252	0.4305	78.2401	0.43	47.1643	0.4293	42.3923	0.4306	4.6307	0.4309	53.9208	0.4307	51.8783	0.4308	47.0908	0.4308	50.3029	0.4309	61.1019	0.4308	68.6748	0.4308	56.9814	0.4308	53.0752	0.4307	55.5877
	0.4306	6.7288	0.431	46.9489	0.4304	42.8286	0.4303	46.4204	0.4291	-11.6316			0.4315	59.8593	0.4313	49.4472	0.431	78.2719	0.4304	47.1814	0.4298	42.4194	0.4311	4.6411	0.4314	53.9401	0.4312	51.8959	0.4313	47.1592	0.4313	50.325	0.4314	61.1269	0.4313	68.7007	0.4313	57.0103	0.4313	53.104	0.4312	55.6138
	0.4311	6.7362	0.4315	46.9643	0.4309	42.857	0.4308	46.49	0.4297	-11.6265			0.432	59.9325	0.4318	49.4467	0.4315	78.3025	0.4309	47.1748	0.4303	42.4497	0.4316	4.6262	0.4319	53.9681	0.4317	51.9346	0.4318	47.1978	0.4318	50.3524	0.4319	61.1353	0.4317	68.7308	0.4318	57.0332	0.4318	53.1335	0.4317	55.6535
	0.4315	6.7483	0.432	46.9803	0.4314	42.9106	0.4313	46.5387	0.4302	-11.633			0.4325	60.0073	0.4322	49.4217	0.432	78.3197	0.4313	47.2191	0.4308	42.4935	0.4321	4.6329	0.4324	53.973	0.4322	51.9856	0.4323	47.2396	0.4323	50.3947	0.4323	61.1726	0.4322	68.7758	0.4323	57.0704	0.4323	53.1361	0.4322	55.6719
			0.4325	47.0354	0.4318	42.9727	0.4318	46.5988	0.4307	-11.6517			0.433	60.0691	0.4327	49.4171	0.4325	78.3352	0.4318	47.2672	0.4313	42.5335	0.4326	4.6461	0.4329	53.9979	0.4327	52.02	0.4327	47.2913	0.4328	50.4143	0.4328	61.2154	0.4327	68.7954	0.4328	57.0927	0.4328	53.1549	0.4327	55.6825
			0.433	47.0766	0.4323	43.0082	0.4322	46.6691	0.4313	-11.6431			0.4334	60.1389	0.4332	49.4352	0.433	78.3669	0.4323	47.2752	0.4319	42.5537	0.4331	4.6516	0.4334	54.0373	0.4332	52.0623	0.4332	47.3152	0.4333	50.4457	0.4333	61.2154	0.4332	68.809	0.4333	57.1289	0.4332	53.1965	0.4331	55.7182
			0.4334	47.0947	0.4328	43.0378	0.4327	46.7431	0.4318	-11.6333			0.4339	60.2381	0.4336	49.4374	0.4335	78.3626	0.4328	47.2971	0.4324	42.5856	0.4336	4.6445	0.4339	54.0396	0.4337	52.0938	0.4337	47.3424	0.4337	50.4857	0.4338	61.21	0.4336	68.8425	0.4338	57.161	0.4337	53.222	0.4336	55.739
			0.4339	47.1304	0.4333	43.0978	0.4332	46.7983	0.4323	-11.6578			0.4344	60.3065	0.4341	49.4273	0.4339	78.3725	0.4332	47.3396	0.4329	42.622	0.4341	4.6406	0.4343	54.0522	0.4341	52.1095	0.4341	47.4098	0.4342	50.518	0.4342	61.2632	0.4341	68.8817	0.4342	57.1878	0.4342	53.2317	0.4341	55.7537
			0.4344	47.1646	0.4338	43.1385	0.4337	46.8598	0.4328	-11.6455			0.4348	60.3758	0.4346	49.4592	0.4344	78.4034	0.4337	47.3649	0.4334	42.6454	0.4345	4.6308	0.4348	54.0782	0.4346	52.146	0.4346	47.4416	0.4347	50.5218	0.4347	61.2947	0.4345	68.8961	0.4347	57.2137	0.4346	53.2684	0.4345	55.7929
			0.4349	47.1802	0.4343	43.1638	0.4342	46.9388	0.4333	-11.6446			0.4353	60.4472	0.435	49.4843	0.4349	78.4342	0.4342	47.3771	0.4339	42.6951	0.435	4.6378	0.4352	54.0885	0.4351	52.1888	0.435	47.4882	0.4351	50.5519	0.4351	61.3069	0.435	68.9161	0.4351	57.2263	0.435	53.2975	0.435	55.8125
			0.4353	47.2116	0.4348	43.2213	0.4346	46.978	0.4338	-11.6613			0.4358	60.5233	0.4355	49.4614	0.4353	78.4461	0.4347	47.4144	0.4343	42.729	0.4355	4.6377	0.4357	54.0991	0.4355	52.2139	0.4355	47.5403	0.4356	50.574	0.4355	61.3296	0.4354	68.94	0.4356	57.2347	0.4355	53.2977	0.4354	55.8151
			0.4358	47.2617	0.4353	43.2807	0.4351	47.0194	0.4343	-11.6581			0.4362	60.5697	0.4359	49.4732	0.4358	78.4743	0.4352	47.4447	0.4348	42.7313	0.4359	4.6399	0.4361	54.1045	0.436	52.2277	0.4359	47.5853	0.436	50.5944	0.436	61.3499	0.4358	68.9529	0.436	57.254	0.4359	53.3233	0.4359	55.8356
			0.4363	47.2938	0.4357	43.2975	0.4356	47.1106	0.4348	-11.6552			0.4367	60.6446	0.4364	49.487	0.4362	78.5026	0.4357	47.461	0.4353	42.7571	0.4364	4.6349	0.4366	54.1208	0.4364	52.2643	0.4364	47.6026	0.4365	50.6156	0.4364	61.36	0.4363	68.991	0.4364	57.2819	0.4363	53.346	0.4363	55.859
			0.4368	47.3477	0.4362	43.3378	0.4361	47.1685	0.4353	-11.6558			0.4371	60.7216	0.4369	49.4825	0.4367	78.5105	0.4362	47.4981	0.4357	42.7992	0.4368	4.6276	0.437	54.1365	0.4368	52.2924	0.4368	47.6344	0.4369	50.6517	0.4368	61.4062	0.4367	69.0359	0.4368	57.3048	0.4368	53.3498	0.4367	55.8691
			0.4372	47.4072	0.4367	43.382	0.4365	47.2229	0.4357	-11.647			0.4376	60.7884	0.4373	49.4925	0.4371	78.5072	0.4367	47.5389	0.4362	42.828	0.4372	4.6236	0.4375	54.1569	0.4373	52.3187	0.4372	47.6911	0.4374	50.663	0.4373	61.4308	0.4371	69.0274	0.4373	57.3323	0.4372	53.3772	0.4371	55.8829
			0.4377	47.4644	0.4372	43.4067	0.437	47.2955	0.4362	-11.6499			0.438	60.8702	0.4378	49.5132	0.4376	78.5349	0.4372	47.5596	0.4367	42.854	0.4377	4.6353	0.4379	54.1666	0.4377	52.3508	0.4377	47.7175	0.4378	50.6754	0.4377	61.4284	0.4375	69.0642	0.4377	57.3606	0.4376	53.4147	0.4376	55.9211
			0.4382	47.5055	0.4376	43.425	0.4375	47.3685	0.4367	-11.6578			0.4385	60.9461	0.4382	49.5193	0.438	78.5702	0.4377	47.5937	0.4371	42.8732	0.4381	4.6339	0.4383	54.1673	0.4382	52.3863	0.4381	47.7628	0.4382	50.714	0.4381	61.4564	0.438	69.1024	0.4381	57.379	0.4381	53.4163	0.438	55.9287
			0.4387	47.556	0.4381	43.4962	0.438	47.4159	0.4371	-11.6482			0.4389	61.0218	0.4387	49.528	0.4385	78.6017	0.4383	47.6299	0.4376	42.8732	0.4386	4.6348	0.4388	54.1991	0.4386	52.4098	0.4386	47.8267	0.4387	50.7506	0.4386	61.4926	0.4384	69.1256	0.4385	57.3899	0.4385	53.4453	0.4384	55.9515
			0.4391	47.629	0.4386	43.5336	0.4384	47.4781	0.4376	-11.6294			0.4394	61.0777	0.4391	49.5388	0.4389	78.623	0.4388	47.6556	0.438	42.9022	0.439	4.6399	0.4392	54.2182	0.4391	52.4495	0.439	47.8618	0.4391	50.7774	0.439	61.5061	0.4388	69.1577	0.439	57.4017	0.4389	53.5052	0.4389	55.9865
			0.4397	47.6888	0.439	43.5486	0.4389	47.5473	0.4381	-11.6241			0.4399	61.1524	0.4396	49.5584	0.4394	78.6515	0.4393	47.6675	0.4385	42.9388	0.4395	4.6385	0.4397	54.2232	0.4395	52.4908	0.4395	47.9032	0.4395	50.8181	0.4395	61.5311	0.4393	69.2033	0.4394	57.4296	0.4394	53.5341	0.4393	56.0027
			0.4402	47.7637	0.4395	43.5917	0.4394	47.6059	0.4385	-11.6437			0.4403	61.2456	0.4401	49.5729	0.4398	78.6651	0.4399	47.7086	0.4389	42.9608	0.4399	4.634	0.4401	54.2571	0.44	52.518	0.4399	47.964	0.44	50.8461	0.4399	61.579	0.4397	69.2284	0.4398	57.4626	0.4398	53.5392	0.4398	56.0315
			0.4407	47.8329	0.44	43.6479	0.4399	47.6908	0.439	-11.6551			0.4408	61.3026	0.4405	49.5865	0.4403	78.6957	0.4404	47.7333	0.4394	42.9837	0.4404	4.6356	0.4405	54.2733	0.4404	52.5577	0.4404	48.0014	0.4404	50.8758	0.4403	61.5983	0.4402	69.2415	0.4403	57.5125	0.4403	53.5968	0.4402	56.0804
			0.4412	47.8896	0.4406	43.6762	0.4405	47.7727	0.4395	-11.6599			0.4413	61.3722	0.441	49.601	0.4408	78.729	0.4409	47.7518	0.4398	43.0397	0.4408	4.6346	0.441	54.2854	0.4409	52.6057	0.4408	48.0297	0.4409	50.9069	0.4408	61.6328	0.4406	69.2875	0.4407	57.548	0.4407	53.6391	0.4407	56.1061
			0.4418	47.9576	0.4411	43.7286	0.441	47.8352	0.44	-11.6614			0.4418	61.4539	0.4415	49.6168	0.4412	78.7531	0.4414	47.7855	0.4403	43.0495	0.4413	4.6343	0.4415	54.3178	0.4413	52.6415	0.4413	48.0889	0.4414	50.9494	0.4413	61.6928	0.4411	69.3385	0.4412	57.5731	0.4412	53.6627	0.4411	56.1353
			0.4423	48.0436	0.4416	43.8009	0.4416	47.906	0.4405	-11.6412			0.4422	61.5228	0.4419	49.6288	0.4417	78.799	0.4419	47.8347	0.4408	43.0654	0.4418	4.6456	0.4419	54.3423	0.4418	52.6741	0.4418	48.1397	0.4418	50.9757	0.4417	61.7219	0.4416	69.3635	0.4417	57.6107	0.4417	53.7119	0.4416	56.1945
			0.4429	48.1005	0.4422	43.8404	0.4421	47.9981	0.441	-11.6319			0.4427	61.5957	0.4424	49.6443	0.4422	78.8521	0.4425	47.853	0.4412	43.1093	0.4423	4.6341	0.4424	54.3603	0.4423	52.7301	0.4423	48.1732	0.4423	51.0177	0.4422	61.7589	0.442	69.4127	0.4422	57.6491	0.4421	53.7787	0.4421	56.2228
			0.4435	48.1614	0.4427	43.8709	0.4427	48.0746	0.4415	-11.6317			0.4432	61.6947	0.4429	49.6537	0.4426	78.8569	0.443	47.8757	0.4417	43.1442	0.4427	4.6281	0.4429	54.3812	0.4428	52.7848	0.4428	48.2407	0.4428	51.0695	0.4427	61.8175	0.4425	69.4652	0.4426	57.6932	0.4426	53.8007	0.4425	56.2551
			0.444	48.2459	0.4433	43.9512	0.4433	48.1558	0.442	-11.6308			0.4437	61.7705	0.4434	49.6765	0.4431	78.8699	0.4435	47.9039	0.4422	43.1641	0.4432	4.625	0.4434	54.4167	0.4433	52.8121	0.4433	48.3119	0.4433	51.0897	0.4432	61.853	0.443	69.4912	0.4431	57.7397	0.4431	53.8374	0.443	56.3069
			0.4446	48.3187	0.4439	43.978	0.4438	48.2525	0.4425	-11.6363			0.4442	61.8315	0.4439	49.7166	0.4436	78.9145	0.444	47.9158	0.4426	43.1965	0.4437	4.6332	0.4439	54.4517	0.4438	52.8517	0.4437	48.3412	0.4438	51.1276	0.4437	61.8813	0.4435	69.533	0.4436	57.7893	0.4436	53.897	0.4435	56.3456
			0.4452	48.3739	0.4444	44.0171	0.4444	48.3318	0.443	-11.6434			0.4447	61.9207	0.4443	49.7223	0.4441	78.9544	0.4445	47.935	0.4431	43.2402	0.4442	4.6349	0.4444	54.5029	0.4443	52.9061	0.4443	48.3904	0.4443	51.1726	0.4442	61.9392	0.444	69.5966	0.4442	57.8319	0.4442	53.9492	0.4441	56.3697
			0.4457	48.4377	0.445	44.0936	0.445	48.3924	0.4436	-11.6509			0.4452	62.0025	0.4448	49.7106	0.4446	78.9814	0.445	47.9811	0.4436	43.2784	0.4447	4.6277	0.4449	54.5225	0.4448	52.9656	0.4448	48.4538	0.4448	51.1938	0.4447	61.987	0.4445	69.6364	0.4447	57.8778	0.4447	54.0074	0.4446	56.4244
			0.4463	48.5015	0.4456	44.1497	0.4456	48.469	0.4441	-11.6552			0.4457	62.069	0.4454	49.7283	0.4451	79.0333	0.4455	48.0124	0.4442	43.3255	0.4452	4.617	0.4454	54.5522	0.4454	53.0167	0.4453	48.4883	0.4453	51.2392	0.4453	62.0239	0.4451	69.689	0.4452	57.9073	0.4452	54.0626	0.4451	56.4796
			0.4468	48.5569	0.4462	44.1744	0.4461	48.5654	0.4446	-11.6558			0.4462	62.1627	0.4459	49.7583	0.4456	79.0733	0.446	48.0274	0.4447	43.3609	0.4458	4.6236	0.4459	54.6001	0.4459	53.0756	0.4458	48.551	0.4459	51.299	0.4458	62.0866	0.4456	69.7542	0.4457	57.9427	0.4457	54.1129	0.4456	56.5063
			0.4474	48.6157	0.4468	44.2394	0.4467	48.6498	0.4452	-11.6531			0.4467	62.2748	0.4464	49.7659	0.4461	79.1027	0.4465	48.0504	0.4452	43.3822	0.4463	4.6203	0.4465	54.6314	0.4464	53.1064	0.4463	48.6199	0.4464	51.3465	0.4463	62.1329	0.4461	69.8008	0.4463	57.9956	0.4463	54.1623	0.4462	56.5427
			0.4479	48.676	0.4473	44.3007	0.4473	48.7066	0.4457	-11.6568			0.4472	62.3477	0.4469	49.7757	0.4466	79.1353	0.447	48.0784	0.4457	43.4223	0.4468	4.6283	0.447	54.6605	0.447	53.1509	0.4469	48.6755	0.4469	51.3939	0.4469	62.1818	0.4467	69.8631	0.4468	58.0606	0.4468	54.2206	0.4467	56.5997
			0.4485	48.7266	0.4479	44.3257	0.4478	48.792	0.4462	-11.6406			0.4477	62.413	0.4474	49.8148	0.4471	79.1913	0.4475	48.0976	0.4463	43.4884	0.4474	4.6438	0.4475	54.6965	0.4475	53.2055	0.4474	48.7162	0.4475	51.4491	0.4474	62.2488	0.4472	69.9313	0.4473	58.1144	0.4474	54.2709	0.4472	56.6482
			0.449	48.7676	0.4485	44.3685	0.4484	48.8606	0.4468	-11.6385			0.4482	62.5068	0.4479	49.8331	0.4476	79.2213	0.448	48.1162	0.4468	43.5241	0.4479	4.6459	0.4481	54.745	0.448	53.2554	0.4479	48.7802	0.448	51.4881	0.448	62.3033	0.4477	69.9728	0.4479	58.1603	0.4479	54.3044	0.4478	56.6911
			0.4496	48.8299	0.449	44.4306	0.4489	48.9205	0.4473	-11.6511			0.4488	62.5856	0.4484	49.8343	0.4481	79.2433	0.4485	48.1622	0.4474	43.5554	0.4484	4.6283	0.4486	54.7659	0.4486	53.2873	0.4485	48.8256	0.4486	51.5229	0.4485	62.3364	0.4483	70.0138	0.4484	58.1904	0.4485	54.3719	0.4483	56.7596
			0.4501	48.8843	0.4496	44.4746	0.4495	49.0003	0.4478	-11.6409			0.4493	62.6706	0.4489	49.8651	0.4486	79.2852	0.449	48.2044	0.4479	43.6116	0.449	4.6157	0.4491	54.8016	0.4491	53.3432	0.449	48.8565	0.4491	51.5693	0.4491	62.3877	0.4488	70.0858	0.449	58.2412	0.449	54.4138	0.4489	56.8005
			0.4506	48.9322	0.4501	44.497	0.45	49.0852	0.4483	-11.6315			0.4498	62.7511	0.4494	49.8785	0.4491	79.3124	0.4495	48.2197	0.4485	43.6433	0.4495	4.605	0.4497	54.847	0.4497	53.4	0.4495	48.9144	0.4497	51.6342	0.4496	62.4536	0.4494	70.1395	0.4495	58.2966	0.4496	54.443	0.4494	56.8168
			0.4512	48.9995	0.4506	44.552	0.4505	49.1209	0.4488	-11.6407			0.4503	62.841	0.4499	49.8765	0.4496	79.3354	0.45	48.266	0.4491	43.6915	0.4501	4.5896	0.4502	54.8637	0.4502	53.4308	0.4501	48.9733	0.4502	51.662	0.4502	62.4828	0.4499	70.174	0.4501	58.3336	0.4501	54.4914	0.45	56.8422
			0.4517	49.0562	0.4511	44.5725	0.451	49.1698	0.4493	-11.6289			0.4508	62.9062	0.4504	49.8996	0.4501	79.3809	0.4505	48.3101	0.4497	43.7544	0.4506	4.5968	0.4507	54.8913	0.4507	53.4596	0.4506	49.0248	0.4507	51.7167	0.4507	62.5299	0.4505	70.2417	0.4506	58.383	0.4506	54.5429	0.4505	56.882
			0.4522	49.0741	0.4517	44.5862	0.4515	49.2349	0.4498	-11.6263			0.4513	62.979	0.4509	49.9195	0.4506	79.4124	0.451	48.3227	0.4503	43.7646	0.4511	4.611	0.4512	54.9329	0.4512	53.5013	0.4511	49.0713	0.4513	51.7645	0.4512	62.5777	0.451	70.2872	0.4511	58.4294	0.4511	54.5713	0.451	56.9104
			0.4527	49.1371	0.4522	44.6244	0.452	49.2883	0.4503	-11.6389			0.4518	63.071	0.4514	49.9214	0.4512	79.4504	0.4514	48.3448	0.4509	43.8088	0.4516	4.61	0.4517	54.9548	0.4517	53.5419	0.4516	49.1096	0.4518	51.7775	0.4517	62.585	0.4515	70.3225	0.4516	58.4539	0.4516	54.6213	0.4515	56.9506
			0.4532	49.1957	0.4526	44.6697	0.4525	49.3521	0.4508	-11.6567			0.4523	63.1519	0.4519	49.9282	0.4517	79.4795	0.4519	48.393	0.4514	43.8849	0.4521	4.6101	0.4523	54.98	0.4522	53.5817	0.4521	49.144	0.4523	51.796	0.4522	62.6162	0.452	70.3743	0.4521	58.4861	0.4522	54.6769	0.4521	56.9841
			0.4537	49.2083	0.4531	44.6887	0.453	49.4105	0.4513	-11.6384			0.4528	63.2312	0.4524	49.9406	0.4522	79.5259	0.4524	48.4119	0.452	43.9272	0.4526	4.5941	0.4528	55.0281	0.4527	53.6228	0.4526	49.194	0.4528	51.8319	0.4527	62.6693	0.4526	70.4311	0.4527	58.5214	0.4527	54.7037	0.4526	57.0115
			0.4542	49.2501	0.4536	44.7151	0.4535	49.4457	0.4518	-11.6319			0.4533	63.3124	0.4529	49.9501	0.4527	79.5567	0.4529	48.4472	0.4525	43.9471	0.4531	4.5929	0.4533	55.0602	0.4532	53.6555	0.4532	49.2526	0.4533	51.8639	0.4532	62.6953	0.4531	70.4423	0.4532	58.5561	0.4532	54.7382	0.4531	57.0349
			0.4547	49.3172	0.4541	44.7283	0.4539	49.4963	0.4523	-11.6527			0.4538	63.3746	0.4534	49.9674	0.4533	79.5778	0.4534	48.5005	0.4531	43.9894	0.4536	4.6024	0.4538	55.0731	0.4537	53.6927	0.4537	49.2921	0.4538	51.8907	0.4537	62.7326	0.4536	70.4762	0.4537	58.5907	0.4537	54.7723	0.4536	57.075
			0.4551	49.3561	0.4546	44.722	0.4544	49.566	0.4528	-11.6587			0.4544	63.4415	0.4539	49.9878	0.4538	79.6343	0.454	48.523	0.4536	44.0237	0.4541	4.5987	0.4543	55.0992	0.4542	53.7547	0.4542	49.328	0.4543	51.9577	0.4542	62.7951	0.4541	70.5377	0.4542	58.6183	0.4542	54.7983	0.4541	57.1009
			0.4556	49.368	0.455	44.7477	0.4549	49.622	0.4532	-11.6452			0.4549	63.5534	0.4544	50.0157	0.4543	79.6605	0.4545	48.5564	0.4542	44.0363	0.4547	4.6047	0.4549	55.1191	0.4547	53.8061	0.4547	49.3795	0.4548	51.9917	0.4547	62.8197	0.4546	70.5678	0.4547	58.654	0.4547	54.826	0.4546	57.1326
			0.456	49.4023	0.4555	44.7969	0.4553	49.6521	0.4537	-11.6489			0.4554	63.6419	0.455	50.0289	0.4548	79.6808	0.455	48.6094	0.4547	44.0772	0.4552	4.6005	0.4554	55.1465	0.4552	53.8622	0.4552	49.4038	0.4553	52.0098	0.4552	62.826	0.455	70.6054	0.4552	58.6753	0.4552	54.8864	0.4551	57.1752
			0.4565	49.4322	0.4559	44.824	0.4558	49.7089	0.4542	-11.6635			0.4559	63.6889	0.4555	50.0417	0.4554	79.7227	0.4555	48.6536	0.4552	44.1134	0.4557	4.6027	0.4559	55.1875	0.4557	53.9407	0.4557	49.4382	0.4558	52.0427	0.4557	62.8635	0.4555	70.666	0.4556	58.7	0.4557	54.9171	0.4556	57.1853
			0.4569	49.442	0.4564	44.8337	0.4563	49.7603	0.4547	-11.647			0.4564	63.7739	0.456	50.0662	0.4559	79.7698	0.4561	48.6835	0.4557	44.1312	0.4562	4.5873	0.4564	55.2163	0.4562	54.0276	0.4562	49.4858	0.4563	52.0733	0.4562	62.903	0.456	70.6906	0.4561	58.7413	0.4562	54.9369	0.4561	57.2053
			0.4574	49.4815	0.4568	44.8501	0.4567	49.7852	0.4552	-11.6466			0.4569	63.8776	0.4566	50.0622	0.4564	79.8072	0.4566	48.7356	0.4562	44.1623	0.4567	4.5768	0.4569	55.2236	0.4568	54.088	0.4567	49.5375	0.4568	52.0972	0.4567	62.9182	0.4565	70.7068	0.4566	58.7896	0.4567	54.9839	0.4566	57.2424
			0.4578	49.538	0.4572	44.8673	0.4571	49.8303	0.4557	-11.6517			0.4575	63.9575	0.4571	50.055	0.4569	79.834	0.4571	48.798	0.4567	44.1922	0.4572	4.5938	0.4575	55.2632	0.4573	54.1702	0.4572	49.576	0.4573	52.1529	0.4572	62.9645	0.457	70.7653	0.4571	58.8175	0.4572	55.0198	0.4571	57.2779
			0.4583	49.5553	0.4577	44.8584	0.4576	49.8888	0.4562	-11.642			0.458	64.0376	0.4576	50.0827	0.4574	79.8644	0.4576	48.8308	0.4571	44.1875	0.4577	4.6093	0.458	55.2983	0.4578	54.244	0.4577	49.6294	0.4578	52.1828	0.4577	63.0092	0.4575	70.8018	0.4576	58.8522	0.4577	55.0497	0.4577	57.3122
			0.4587	49.5964	0.4581	44.9042	0.458	49.9375	0.4566	-11.6317			0.4585	64.1291	0.4582	50.113	0.458	79.8953	0.4582	48.8617	0.4576	44.207	0.4583	4.6159	0.4585	55.2989	0.4583	54.2923	0.4582	49.6695	0.4583	52.2058	0.4582	63.0222	0.458	70.8174	0.4581	58.8818	0.4582	55.0876	0.4582	57.3511
			0.4591	49.6437	0.4585	44.9486	0.4585	49.9768	0.4571	-11.6403			0.4591	64.2212	0.4587	50.122	0.4585	79.9197	0.4587	48.9104	0.458	44.2304	0.4588	4.604	0.459	55.3246	0.4588	54.3681	0.4587	49.6859	0.4588	52.2377	0.4587	63.0631	0.4585	70.8705	0.4587	58.9044	0.4587	55.1239	0.4587	57.3734
			0.4596	49.654	0.459	44.9505	0.4589	50.0393	0.4576	-11.6451			0.4596	64.3044	0.4592	50.1546	0.459	79.9542	0.4592	48.9434	0.4585	44.2444	0.4593	4.6019	0.4595	55.3594	0.4593	54.4625	0.4592	49.7303	0.4593	52.2951	0.4592	63.1177	0.459	70.9338	0.4592	58.9476	0.4592	55.138	0.4592	57.3983
			0.46	49.6772	0.4594	44.9512	0.4594	50.0811	0.4581	-11.6424			0.4601	64.3906	0.4598	50.1758	0.4595	79.9794	0.4598	48.9782	0.459	44.2619	0.4598	4.6014	0.46	55.3804	0.4598	54.5244	0.4597	49.7703	0.4598	52.3232	0.4597	63.1554	0.4595	70.9697	0.4597	58.99	0.4597	55.1954	0.4597	57.4415
			0.4605	49.7541	0.4599	44.9957	0.4598	50.1132	0.4586	-11.6519			0.4607	64.4626	0.4603	50.1844	0.4601	80.005	0.4603	49.0218	0.4594	44.2965	0.4603	4.6034	0.4606	55.4121	0.4603	54.5898	0.4603	49.7952	0.4604	52.3486	0.4602	63.1932	0.4601	71.011	0.4602	59.0282	0.4602	55.2501	0.4602	57.4832
			0.4609	49.7996	0.4603	45.0209	0.4603	50.1708	0.4591	-11.6595			0.4612	64.5533	0.4609	50.1976	0.4606	80.0443	0.4608	49.0461	0.4599	44.313	0.4604	4.6046	0.4611	55.4497	0.4608	54.6701	0.4608	49.8387	0.4609	52.3946	0.4607	63.2364	0.4606	71.0544	0.4607	59.0667	0.4607	55.2667	0.4607	57.5107
			0.4614	49.8194	0.4608	45.0389	0.4607	50.2388	0.4596	-11.6513			0.4618	64.6379	0.4615	50.2065	0.4611	80.0855	0.4613	49.0581	0.4603	44.334			0.4616	55.4705	0.4613	54.7442	0.4613	49.9009	0.4614	52.4289	0.4612	63.2635	0.4611	71.0841	0.4612	59.1065	0.4612	55.3025	0.4612	57.5396
			0.4619	49.8827	0.4612	45.0877	0.4612	50.2846	0.4601	-11.6474			0.4624	64.7362	0.462	50.2304	0.4617	80.0927	0.4618	49.0913	0.4608	44.3648			0.4621	55.5428	0.4619	54.805	0.4618	49.9375	0.4619	52.4519	0.4617	63.2971	0.4616	71.1336	0.4617	59.1422	0.4617	55.3463	0.4617	57.5879
			0.4623	49.9351	0.4617	45.1201	0.4616	50.3273	0.4606	-11.6401			0.4629	64.8304	0.4626	50.2551	0.4622	80.1292	0.4623	49.1254	0.4613	44.391			0.4626	55.6281	0.4624	54.8784	0.4623	49.9774	0.4624	52.5069	0.4622	63.3614	0.4621	71.1972	0.4622	59.1758	0.4622	55.3812	0.4622	57.6113
			0.4628	49.9466	0.4622	45.1391	0.4621	50.3934	0.4611	-11.6311			0.4634	64.9068	0.4631	50.2721	0.4627	80.1697	0.4627	49.1546	0.4617	44.4			0.4631	55.6857	0.4629	54.9488	0.4628	50.0291	0.4629	52.5509	0.4627	63.3911	0.4626	71.2147	0.4627	59.2224	0.4627	55.4242	0.4627	57.6465
			0.4633	49.9847	0.4626	45.1775	0.4626	50.4354	0.4616	-11.6449			0.464	64.9845	0.4636	50.2711	0.4632	80.2064	0.4632	49.1918	0.4622	44.4383			0.4636	55.7455	0.4634	55.0138	0.4633	50.0513	0.4634	52.564	0.4632	63.4101	0.4631	71.2398	0.4632	59.2473	0.4632	55.472	0.4632	57.6823
			0.4638	50.06	0.4631	45.2094	0.4631	50.4784	0.4621	-11.6486			0.4645	65.0657	0.4642	50.2585	0.4638	80.2468	0.4636	49.2245	0.4627	44.4771			0.4641	55.7985	0.4639	55.0966	0.4638	50.0612	0.4639	52.588	0.4637	63.4597	0.4636	71.3061	0.4637	59.2821	0.4637	55.4941	0.4637	57.71
			0.4643	50.1072	0.4636	45.2362	0.4635	50.544	0.4626	-11.6336			0.465	65.1263	0.4647	50.2679	0.4643	80.2801	0.4641	49.249	0.4631	44.4945			0.4646	55.8503	0.4644	55.1729	0.4643	50.1163	0.4644	52.6341	0.4642	63.5089	0.4641	71.333	0.4642	59.3158	0.4642	55.5234	0.4642	57.7292
			0.4648	50.1671	0.4641	45.2825	0.464	50.6045	0.4631	-11.6444			0.4655	65.2072	0.4652	50.2792	0.4648	80.2969	0.4645	49.2607	0.4636	44.5111			0.4651	55.9094	0.4649	55.2214	0.4648	50.159	0.4649	52.6497	0.4647	63.5174	0.4646	71.3528	0.4647	59.3534	0.4647	55.5625	0.4647	57.7771
			0.4654	50.2324	0.4646	45.3468	0.4645	50.6387	0.4637	-11.6503			0.466	65.2943	0.4657	50.2729	0.4653	80.2929	0.465	49.3015	0.464	44.528			0.4656	55.963	0.4654	55.2766	0.4653	50.1833	0.4654	52.6601	0.4652	63.5528	0.4651	71.4058	0.4652	59.3816	0.4652	55.6133	0.4652	57.8033
			0.4659	50.2606	0.4652	45.3781	0.465	50.7136	0.4642	-11.6516			0.4665	65.357	0.4662	50.2689	0.4658	80.3195	0.4654	49.3303	0.4645	44.5343			0.466	56.0072	0.4659	55.3605	0.4657	50.2251	0.4659	52.6915	0.4657	63.5962	0.4656	71.4414	0.4657	59.4177	0.4656	55.6357	0.4656	57.8187
			0.4664	50.2952	0.4657	45.4122	0.4656	50.8017	0.4647	-11.638			0.467	65.4187	0.4666	50.2774	0.4663	80.3385	0.4659	49.3446	0.465	44.572			0.4665	56.0503	0.4663	55.4083	0.4662	50.2557	0.4663	52.7038	0.4662	63.6044	0.4661	71.4627	0.4662	59.4423	0.4661	55.6648	0.4661	57.8583
			0.4669	50.3692	0.4662	45.4637	0.4661	50.8457	0.4652	-11.6469			0.4674	65.4987	0.4671	50.2785	0.4667	80.3438	0.4664	49.3768	0.4654	44.618			0.4669	56.1156	0.4668	55.4574	0.4667	50.2534	0.4668	52.7154	0.4666	63.6329	0.4665	71.5034	0.4666	59.4764	0.4666	55.699	0.4665	57.8895
			0.4674	50.43	0.4667	45.4829	0.4666	50.8929	0.4658	-11.6607			0.4679	65.5522	0.4675	50.2675	0.4672	80.3724	0.4668	49.4195	0.4659	44.6311			0.4674	56.1487	0.4672	55.5229	0.4671	50.2911	0.4672	52.7428	0.4671	63.6809	0.467	71.5378	0.4671	59.5051	0.467	55.7096	0.467	57.9089
			0.468	50.4767	0.4673	45.4977	0.4671	50.9529	0.4663	-11.6393			0.4683	65.6059	0.468	50.2798	0.4677	80.404	0.4673	49.4572	0.4664	44.6682			0.4678	56.1845	0.4677	55.5734	0.4676	50.3488	0.4677	52.772	0.4676	63.6864	0.4675	71.5551	0.4676	59.5307	0.4675	55.7407	0.4675	57.9319
			0.4685	50.5393	0.4678	45.5379	0.4676	51.0169	0.4668	-11.6304			0.4688	65.6832	0.4684	50.293	0.4681	80.4113	0.4678	49.4925	0.4669	44.7095			0.4682	56.2345	0.4682	55.6199	0.468	50.3577	0.4681	52.7809	0.468	63.7173	0.4679	71.5918	0.468	59.5524	0.468	55.788	0.4679	57.9707
			0.469	50.5871	0.4683	45.6037	0.4682	51.0763	0.4673	-11.6501			0.4692	65.7513	0.4689	50.2743	0.4686	80.419	0.4682	49.5445	0.4673	44.7283			0.4687	56.2805	0.4686	55.6943	0.4685	50.3708	0.4686	52.8132	0.4685	63.7588	0.4684	71.625	0.4685	59.5657	0.4684	55.7986	0.4683	57.9861
			0.4696	50.6237	0.4689	45.6388	0.4687	51.1581	0.4678	-11.6442			0.4697	65.8002	0.4693	50.2717	0.469	80.4348	0.4687	49.5874	0.4678	44.7498			0.4691	56.3255	0.4691	55.7557	0.4689	50.4074	0.469	52.8474	0.4689	63.7741	0.4688	71.6537	0.4689	59.5856	0.4689	55.8376	0.4688	58.013
			0.4701	50.6703	0.4694	45.6756	0.4692	51.2382	0.4683	-11.6435			0.4701	65.8666	0.4698	50.2841	0.4695	80.4469	0.4692	49.6085	0.4683	44.8003			0.4696	56.3774	0.4695	55.7934	0.4694	50.4247	0.4694	52.8575	0.4694	63.8148	0.4693	71.6794	0.4694	59.6233	0.4693	55.8859	0.4693	58.0533
			0.4706	50.748	0.47	45.7124	0.4698	51.293	0.4688	-11.6389			0.4706	65.9472	0.4702	50.2798	0.4699	80.4619	0.4697	49.6608	0.4688	44.8488			0.47	56.4365	0.47	55.8572	0.4698	50.4626	0.4699	52.8977	0.4699	63.8743	0.4697	71.7239	0.4698	59.6505	0.4698	55.8951	0.4697	58.0684
			0.4712	50.793	0.4705	45.7427	0.4703	51.3472	0.4693	-11.6383			0.471	65.9973	0.4707	50.2792	0.4704	80.4853	0.4702	49.704	0.4693	44.8731			0.4705	56.4826	0.4704	55.9316	0.4703	50.5131	0.4703	52.9408	0.4703	63.8792	0.4702	71.7393	0.4703	59.6722	0.4703	55.9139	0.4702	58.0946
			0.4717	50.8387	0.471	45.7787	0.4709	51.4104	0.4698	-11.6418			0.4715	66.0665	0.4711	50.2871	0.4708	80.5038	0.4707	49.7113	0.4698	44.9055			0.4709	56.5242	0.4709	55.9814	0.4707	50.5364	0.4708	52.9479	0.4708	63.8924	0.4706	71.7534	0.4707	59.692	0.4707	55.9849	0.4706	58.1559
			0.4722	50.8918	0.4715	45.832	0.4714	51.4584	0.4703	-11.6342			0.4719	66.1293	0.4715	50.2982	0.4713	80.4952	0.4712	49.7498	0.4703	44.9403			0.4714	56.5726	0.4713	56.0455	0.4712	50.5656	0.4713	52.9742	0.4713	63.9214	0.4711	71.7962	0.4712	59.721	0.4712	56.0257	0.4711	58.1711
			0.4727	50.9219	0.472	45.8447	0.4719	51.5097	0.4708	-11.644			0.4723	66.1807	0.472	50.3004	0.4717	80.516	0.4717	49.8028	0.4708	44.9584			0.4719	56.6107	0.4718	56.1126	0.4717	50.6204	0.4717	53.0214	0.4717	63.9507	0.4715	71.8316	0.4716	59.7426	0.4717	56.041	0.4716	58.1849
			0.4732	50.9582	0.4726	45.8383	0.4725	51.5821	0.4712	-11.6468			0.4728	66.2331	0.4724	50.3125	0.4721	80.554	0.4722	49.845	0.4713	44.9923			0.4723	56.6665	0.4722	56.1475	0.4721	50.6382	0.4722	53.0477	0.4722	63.9774	0.472	71.8472	0.4721	59.7779	0.4721	56.0761	0.472	58.2303
			0.4738	51.0313	0.4731	45.8675	0.473	51.6312	0.4717	-11.6426			0.4732	66.3122	0.4729	50.3247	0.4726	80.557	0.4727	49.8793	0.4718	45.0054			0.4728	56.7224	0.4727	56.218	0.4726	50.6489	0.4726	53.0802	0.4727	64.0048	0.4725	71.9043	0.4725	59.8127	0.4726	56.1139	0.4725	58.2731
			0.4743	51.1028	0.4736	45.9137	0.4735	51.6691	0.4722	-11.6487			0.4737	66.3961	0.4733	50.3296	0.473	80.5883	0.4732	49.9537	0.4723	45.0333			0.4733	56.7853	0.4732	56.3033	0.4731	50.7093	0.4731	53.1391	0.4732	64.0498	0.473	71.9523	0.473	59.8463	0.4731	56.1384	0.473	58.3065
			0.4748	51.1223	0.4741	45.9332	0.474	51.7473	0.4727	-11.6373			0.4742	66.4688	0.4738	50.3559	0.4735	80.6287	0.4738	50.0089	0.4728	45.0808			0.4738	56.8556	0.4737	56.3722	0.4736	50.7622	0.4737	53.1734	0.4737	64.0845	0.4735	71.9651	0.4735	59.8925	0.4736	56.1874	0.4735	58.3454
			0.4753	51.1562	0.4746	45.9771	0.4745	51.8029	0.4731	-11.6222			0.4746	66.5346	0.4743	50.3913	0.474	80.6664	0.4743	50.0173	0.4733	45.1051			0.4743	56.9184	0.4742	56.4312	0.4741	50.7793	0.4742	53.2014	0.4742	64.1432	0.474	72.0301	0.474	59.9277	0.4741	56.2491	0.474	58.4065
			0.4758	51.2125	0.4751	46.0025	0.475	51.838	0.4736	-11.6369			0.4751	66.6172	0.4748	50.4011	0.4745	80.6913	0.4749	50.06	0.4738	45.125			0.4748	56.9693	0.4747	56.4898	0.4746	50.8264	0.4747	53.243	0.4747	64.2071	0.4745	72.0881	0.4746	59.972	0.4746	56.2952	0.4745	58.4417
			0.4764	51.2654	0.4756	45.9956	0.4756	51.881	0.4741	-11.6472			0.4756	66.6965	0.4753	50.4044	0.475	80.7449	0.4754	50.1145	0.4743	45.1629			0.4754	57.0396	0.4752	56.5637	0.4751	50.8793	0.4752	53.2869	0.4753	64.2347	0.475	72.1298	0.4751	60.0117	0.4751	56.3374	0.475	58.4921
			0.4769	51.3209	0.4762	46.0258	0.4761	51.9333	0.4745	-11.6453			0.4761	66.7738	0.4758	50.4326	0.4755	80.7751	0.4759	50.1448	0.4748	45.2206			0.4759	57.104	0.4757	56.6312	0.4757	50.9153	0.4758	53.317	0.4758	64.2693	0.4756	72.1909	0.4756	60.0711	0.4757	56.4049	0.4756	58.5546
			0.4774	51.3796	0.4767	46.0747	0.4766	51.9841	0.475	-11.6469			0.4767	66.8581	0.4763	50.4606	0.476	80.79	0.4765	50.1842	0.4753	45.2615			0.4764	57.1649	0.4763	56.7164	0.4762	50.958	0.4763	53.3615	0.4763	64.3363	0.4761	72.2595	0.4762	60.1289	0.4762	56.4545	0.4761	58.5963
			0.4779	51.4197	0.4772	46.0886	0.4771	52.0239	0.4755	-11.6473			0.4772	66.9521	0.4768	50.4688	0.4765	80.8335	0.477	50.2371	0.4758	45.3204			0.477	57.244	0.4768	56.7866	0.4768	51.0182	0.4769	53.43	0.4769	64.3711	0.4767	72.2959	0.4767	60.1727	0.4768	56.4935	0.4767	58.6517
			0.4784	51.44	0.4777	46.0971	0.4776	52.083	0.476	-11.6486			0.4777	67.0381	0.4773	50.5057	0.477	80.8697	0.4776	50.2592	0.4763	45.3817			0.4775	57.3216	0.4774	56.8542	0.4773	51.0444	0.4775	53.4718	0.4775	64.4246	0.4773	72.3542	0.4773	60.2211	0.4773	56.551	0.4772	58.7145
			0.4789	51.4819	0.4783	46.1347	0.4781	52.1182	0.4765	-11.6433			0.4782	67.1311	0.4779	50.5376	0.4775	80.9017	0.4781	50.2934	0.4768	45.399			0.4781	57.3832	0.478	56.9565	0.4779	51.0788	0.478	53.5183	0.478	64.5133	0.4779	72.4367	0.4779	60.2808	0.4779	56.6185	0.4778	58.76
			0.4794	51.5317	0.4788	46.1625	0.4786	52.1588	0.477	-11.646			0.4788	67.2219	0.4784	50.5463	0.4781	80.9499	0.4786	50.3366	0.4773	45.4554			0.4787	57.4679	0.4786	57.0483	0.4785	51.1292	0.4786	53.5807	0.4786	64.5677	0.4785	72.4922	0.4785	60.3368	0.4785	56.6877	0.4784	58.7823
			0.4799	51.5687	0.4793	46.1559	0.4791	52.2307	0.4775	-11.6346			0.4793	67.3097	0.479	50.5703	0.4786	80.9958	0.4791	50.3649	0.4778	45.5379			0.4793	57.552	0.4792	57.1291	0.4791	51.1839	0.4792	53.6227	0.4792	64.6013	0.4791	72.5442	0.4791	60.4003	0.4791	56.7544	0.479	58.8491
			0.4804	51.6101	0.4798	46.175	0.4796	52.2768	0.478	-11.6231			0.4799	67.3859	0.4795	50.5965	0.4791	81.03	0.4796	50.3748	0.4784	45.6104			0.4799	57.6169	0.4798	57.2129	0.4797	51.2385	0.4798	53.6611	0.4798	64.6521	0.4798	72.6395	0.4797	60.4499	0.4797	56.8001	0.4796	58.9053
			0.4809	51.6743	0.4803	46.2155	0.4801	52.3139	0.4785	-11.632			0.4804	67.4741	0.48	50.6092	0.4797	81.0649	0.4801	50.4231	0.4789	45.6627			0.4805	57.7143	0.4804	57.3214	0.4803	51.2952	0.4804	53.7276	0.4804	64.7121	0.4804	72.7091	0.4803	60.5101	0.4803	56.8379	0.4802	58.9466
			0.4814	51.7063	0.4808	46.2202	0.4806	52.3697	0.479	-11.6397			0.4809	67.5692	0.4806	50.5967	0.4802	81.1027	0.4806	50.4441	0.4794	45.7379			0.4811	57.7868	0.4809	57.3817	0.4809	51.3253	0.481	53.7763	0.4809	64.7564	0.481	72.7569	0.4809	60.5678	0.4809	56.9062	0.4808	59.0102
			0.4819	51.7486	0.4813	46.2298	0.4811	52.4293	0.4795	-11.6331			0.4815	67.6445	0.4811	50.6189	0.4807	81.1278	0.481	50.4605	0.48	45.797			0.4817	57.824	0.4815	57.4443	0.4814	51.3508	0.4815	53.7931	0.4815	64.8125	0.4817	72.8333	0.4815	60.6053	0.4815	56.9639	0.4814	59.054
			0.4825	51.8297	0.4818	46.2417	0.4816	52.4559	0.48	-11.6275			0.482	67.73	0.4817	50.6513	0.4813	81.1448	0.4815	50.4909	0.4805	45.8363			0.4822	57.8975	0.4821	57.5431	0.482	51.4074	0.4821	53.8409	0.4821	64.8404	0.4823	72.8996	0.4821	60.6495	0.482	56.998	0.482	59.0945
			0.483	51.8709	0.4823	46.2569	0.4821	52.506	0.4806	-11.648			0.4825	67.8164	0.4822	50.6572	0.4818	81.1783	0.482	50.5243	0.481	45.9063			0.4828	57.9579	0.4827	57.6195	0.4826	51.4575	0.4827	53.8879	0.4826	64.8496	0.4829	72.9303	0.4827	60.6991	0.4826	57.0554	0.4825	59.145
			0.4835	51.9029	0.4828	46.2671	0.4826	52.5778	0.4811	-11.6524			0.483	67.8666	0.4828	50.6719	0.4823	81.2054	0.4824	50.5458	0.4816	45.9656			0.4833	58.0052	0.4832	57.6753	0.4831	51.4838	0.4832	53.9066	0.4832	64.9089	0.4835	72.9764	0.4832	60.7357	0.4832	57.1051	0.4831	59.1852
			0.484	51.9526	0.4833	46.2997	0.4831	52.5974	0.4817	-11.6436			0.4836	67.9508	0.4833	50.7019	0.4829	81.2123	0.4829	50.5831	0.4821	46.0009			0.4838	58.0477	0.4838	57.7482	0.4837	51.5283	0.4837	53.9458	0.4837	64.962	0.484	73.0344	0.4838	60.7646	0.4837	57.1381	0.4836	59.2004
			0.4845	51.9783	0.4838	46.3121	0.4836	52.6328	0.4822	-11.6478			0.4841	68.0323	0.4838	50.6944	0.4834	81.2337	0.4834	50.6243	0.4827	46.0686			0.4844	58.1081	0.4843	57.8242	0.4842	51.5574	0.4843	53.9857	0.4842	64.9756	0.4846	73.0737	0.4843	60.7887	0.4843	57.1682	0.4842	59.241
			0.4849	52.0112	0.4843	46.2955	0.4841	52.7091	0.4828	-11.6552			0.4846	68.1076	0.4843	50.6805	0.4839	81.2787	0.4839	50.6594	0.4832	46.1302			0.4849	58.149	0.4848	57.8598	0.4847	51.5536	0.4848	54.0067	0.4847	65.0197	0.4851	73.1159	0.4848	60.8074	0.4848	57.2115	0.4847	59.2777
			0.4854	52.0608	0.4848	46.3142	0.4846	52.7515	0.4833	-11.6472			0.4851	68.1716	0.4848	50.7067	0.4844	81.3182	0.4843	50.6831	0.4838	46.1741			0.4854	58.1955	0.4853	57.9229	0.4853	51.5812	0.4853	54.0421	0.4852	65.0364	0.4856	73.1624	0.4853	60.8266	0.4853	57.239	0.4852	59.2968
			0.4859	52.1037	0.4853	46.3391	0.4851	52.7744	0.4839	-11.6447			0.4856	68.2534	0.4853	50.6991	0.4849	81.3302	0.4848	50.7248	0.4843	46.2309			0.4859	58.2363	0.4858	57.9812	0.4858	51.6191	0.4857	54.0664	0.4857	65.0317	0.4861	73.1667	0.4858	60.8526	0.4858	57.2757	0.4857	59.3262
			0.4864	52.1271	0.4858	46.3284	0.4856	52.8175	0.4844	-11.6573			0.4861	68.3281	0.4858	50.685	0.4854	81.3405	0.4853	50.7544	0.4849	46.3024			0.4863	58.2704	0.4863	58.0241	0.4862	51.6384	0.4862	54.0896	0.4862	65.0655	0.4866	73.1916	0.4863	60.8741	0.4863	57.2989	0.4862	59.3538
			0.4868	52.1785	0.4862	46.3386	0.486	52.8666	0.4849	-11.6538			0.4865	68.3859	0.4863	50.6911	0.4859	81.3632	0.4858	50.7767	0.4854	46.3487			0.4868	58.3135	0.4867	58.0863	0.4867	51.6627	0.4867	54.1119	0.4867	65.1024	0.4871	73.2397	0.4867	60.8978	0.4868	57.3281	0.4867	59.3669
			0.4873	52.2226	0.4867	46.3444	0.4865	52.8834	0.4854	-11.6448			0.487	68.4476	0.4868	50.713	0.4864	81.3659	0.4863	50.812	0.486	46.3978			0.4873	58.3599	0.4872	58.1431	0.4872	51.7188	0.4872	54.138	0.4871	65.1062	0.4876	73.2536	0.4872	60.9259	0.4873	57.334	0.4872	59.3798
			0.4878	52.2292	0.4871	46.3405	0.487	52.9298	0.486	-11.6428			0.4875	68.533	0.4873	50.7089	0.4869	81.381	0.4868	50.8606	0.4865	46.4498			0.4877	58.3855	0.4876	58.1804	0.4877	51.7256	0.4876	54.1438	0.4876	65.1288	0.488	73.2704	0.4876	60.9351	0.4877	57.3722	0.4876	59.4216
			0.4882	52.2631	0.4876	46.3537	0.4874	52.9701	0.4865	-11.6439			0.488	68.6063	0.4877	50.7037	0.4873	81.4042	0.4873	50.9014	0.487	46.4981			0.4882	58.4114	0.4881	58.2079	0.4881	51.7261	0.4881	54.1511	0.488	65.1661	0.4885	73.2961	0.4881	60.9384	0.4882	57.4	0.4881	59.4342
			0.4887	52.3171	0.4881	46.3925	0.4879	52.9813	0.487	-11.6407			0.4885	68.6679	0.4882	50.7164	0.4878	81.4069	0.4878	50.9323	0.4876	46.5292			0.4887	58.4443	0.4885	58.2769	0.4886	51.7718	0.4885	54.1954	0.4885	65.1747	0.4889	73.3168	0.4885	60.9532	0.4886	57.4025	0.4886	59.4434
			0.4891	52.3484	0.4885	46.4023	0.4883	53.0203	0.4875	-11.6535			0.489	68.7531	0.4887	50.7159	0.4883	81.4234	0.4883	50.98	0.4881	46.5925			0.4891	58.4742	0.489	58.3242	0.489	51.791	0.489	54.2287	0.4889	65.1791	0.4894	73.3265	0.489	60.9721	0.4891	57.4211	0.489	59.4655
			0.4896	52.37	0.489	46.3873	0.4888	53.0642	0.4879	-11.6406			0.4894	68.8125	0.4892	50.7133	0.4888	81.4571	0.4889	51.0234	0.4886	46.6389			0.4896	58.5176	0.4894	58.3674	0.4895	51.7993	0.4894	54.2467	0.4894	65.2291	0.4898	73.355	0.4894	60.9963	0.4895	57.4486	0.4895	59.4929
			0.49	52.4205	0.4894	46.4104	0.4892	50.4012	0.4884	-11.6277			0.4899	68.8639	0.4897	50.733	0.4893	81.4789	0.4894	51.0692	0.4891	46.6785			0.4901	58.5596	0.4899	58.4226	0.4899	51.8265	0.4899	54.2859	0.4898	65.2656	0.4902	73.3788	0.4899	61.0114	0.49	57.4773	0.4899	59.4986
			0.4905	52.4586	0.4899	46.4227	0.4896	37.1827	0.4889	-11.6311			0.4904	68.9439	0.4901	50.7474	0.4898	81.4911	0.49	51.1223	0.4896	46.7303			0.4905	58.5806	0.4903	58.4659	0.4903	51.8577	0.4904	54.3306	0.4903	65.2474	0.4907	73.3802	0.4903	61.0393	0.4904	57.5075	0.4904	59.5156
			0.491	52.4862	0.4903	46.4184	0.4899	24.5247	0.4893	-11.6448			0.4909	69.0291	0.4906	50.7383	0.4902	81.5241	0.4905	51.1803	0.4901	46.7483			0.491	58.6213	0.4908	58.5079	0.4908	51.8664	0.4908	54.3406	0.4907	65.2648	0.4911	73.4018	0.4907	61.0664	0.4908	57.5392	0.4908	59.5298
			0.4914	52.5376	0.4908	46.4504	0.4904	16.9581	0.4898	-11.6492			0.4914	69.077	0.4911	50.7564	0.4907	81.5563	0.4911	51.2177	0.4906	46.7517			0.4914	58.6572	0.4912	58.5774	0.4912	51.8805	0.4913	54.366	0.4912	65.2864	0.4916	73.4455	0.4912	61.1	0.4913	57.5642	0.4912	59.5419
			0.4919	52.5906	0.4913	46.4815	0.4909	16.0193	0.4903	-11.6299			0.4918	69.1489	0.4916	50.7633	0.4912	81.5655	0.4916	51.2423	0.4911	46.7915			0.4919	58.6796	0.4917	58.6303	0.4916	51.9175	0.4917	54.3833	0.4916	65.3046	0.4921	73.4635	0.4916	61.1135	0.4917	57.5845	0.4917	59.5629
			0.4924	52.613	0.4917	46.4852	0.4914	16.789	0.4908	-11.6454			0.4923	69.2381	0.492	50.7618	0.4917	81.5782	0.4922	51.2797	0.4915	46.832			0.4924	58.7083	0.4922	58.6681	0.4921	51.9314	0.4922	54.395	0.4921	65.343	0.4925	73.4913	0.4921	61.1237	0.4922	57.6098	0.4921	59.601
			0.4928	52.659	0.4922	46.4959	0.4919	17.3563	0.4912	-11.6408			0.4928	69.3071	0.4925	50.7661	0.4922	81.6156	0.4927	51.3084	0.492	46.8463			0.4928	58.77	0.4926	58.737	0.4925	51.9699	0.4927	54.4309	0.4925	65.3734	0.493	73.5346	0.4925	61.1564	0.4926	57.6336	0.4926	59.6132
			0.4933	52.7247	0.4926	46.5415	0.4924	17.5261	0.4917	-11.6179			0.4933	69.3709	0.493	50.7925	0.4927	81.6414	0.4933	51.3424	0.4925	46.8937			0.4933	58.8101	0.4931	58.8079	0.493	52.0131	0.4931	54.4895	0.493	65.3968	0.4934	73.5413	0.493	61.1756	0.4931	57.6754	0.493	59.6242
			0.4938	52.7776	0.4931	46.5637	0.4929	17.4951	0.4922	-11.6411			0.4938	69.4537	0.4935	50.8004	0.4932	81.6511	0.4938	51.3858	0.4929	46.9263			0.4938	58.8432	0.4936	58.8446	0.4934	52.017	0.4936	54.5264	0.4935	65.4282	0.4939	73.5617	0.4934	61.1898	0.4935	57.7158	0.4935	59.6537
			0.4943	52.8331	0.4936	46.5826	0.4933	17.4765	0.4926	-11.6546			0.4943	69.5128	0.4939	50.8082	0.4936	81.6895	0.4943	51.3871	0.4934	46.956			0.4942	58.8848	0.494	58.9	0.4939	52.0352	0.494	54.5484	0.4939	65.4548	0.4943	73.5966	0.4939	61.2248	0.494	57.7459	0.4939	59.6679
			0.4948	52.905	0.4941	46.6298	0.4938	17.4536	0.4931	-11.6407			0.4948	69.5765	0.4944	50.8119	0.4941	81.7138	0.4948	51.4037	0.4938	46.9947			0.4947	58.9135	0.4945	58.9671	0.4944	52.0879	0.4945	54.5845	0.4944	65.4722	0.4947	73.6161	0.4943	61.2512	0.4944	57.7696	0.4943	59.6907
			0.4954	52.9606	0.4946	46.6751	0.4943	17.432	0.4936	-11.6358			0.4952	69.6816	0.4949	50.8309	0.4946	81.7244	0.4954	51.433	0.4943	47.0267			0.4951	58.9453	0.495	59.022	0.4948	52.1015	0.495	54.594	0.4948	65.5014	0.4952	73.6421	0.4948	61.2811	0.4949	57.8005	0.4948	59.7147
			0.4959	52.9851	0.4952	46.6838	0.4948	17.4471	0.4941	-11.6546			0.4957	69.7538	0.4954	50.8375	0.4951	81.7453	0.4959	51.4583	0.4947	47.0529			0.4956	58.9944	0.4954	59.0609	0.4953	52.124	0.4954	54.6113	0.4953	65.5446	0.4956	73.6795	0.4953	61.3103	0.4953	57.8368	0.4952	59.7357
			0.4965	53.0632	0.4957	46.6966	0.4954	17.4826	0.4946	-11.651			0.4962	69.8064	0.4959	50.8356	0.4956	81.7852	0.4964	51.4685	0.4951	47.0883			0.4961	59.0205	0.4959	59.122	0.4958	52.1801	0.4959	54.671	0.4958	65.5717	0.4961	73.689	0.4957	61.338	0.4958	57.8618	0.4957	59.7462
			0.497	53.1495	0.4962	46.7554	0.4959	17.4686	0.4951	-11.6483			0.4967	69.8712	0.4964	50.873	0.4961	81.7916	0.4969	51.4891	0.4956	47.117			0.4965	59.0461	0.4964	59.1748	0.4963	52.2217	0.4964	54.7202	0.4962	65.5733	0.4965	73.6902	0.4962	61.3718	0.4962	57.8961	0.4962	59.7725
			0.4976	53.2083	0.4968	46.7951	0.4964	17.4491	0.4956	-11.6461			0.4973	69.9619	0.4969	50.8828	0.4966	81.8105	0.4974	51.5169	0.496	47.1234			0.497	59.0843	0.4969	59.2302	0.4967	52.2331	0.4969	54.7458	0.4967	65.6135	0.4969	73.7444	0.4967	61.4134	0.4967	57.9408	0.4966	59.8091
			0.4982	53.2601	0.4974	46.8317	0.4969	17.4658	0.4961	-11.6423			0.4978	70.0394	0.4974	50.8905	0.4971	81.8524	0.4979	51.5238	0.4964	47.1502			0.4975	59.1307	0.4974	59.2996	0.4972	52.287	0.4973	54.7809	0.4972	65.6589	0.4974	73.786	0.4971	61.4345	0.4972	57.9685	0.4971	59.8094
			0.4988	53.3385	0.4979	46.8957	0.4975	17.4629	0.4967	-11.6213			0.4983	70.1136	0.4979	50.9124	0.4976	81.876	0.4984	51.5294	0.4969	47.1985			0.4979	59.16	0.4978	59.3576	0.4977	52.3183	0.4978	54.8262	0.4977	65.6907	0.4979	73.808	0.4976	61.467	0.4977	58.0272	0.4976	59.8326
			0.4994	53.4006	0.4985	46.9208	0.4981	17.4531	0.4972	-11.6427			0.4988	70.2114	0.4984	50.9306	0.4981	81.9031	0.4988	51.5675	0.4973	47.2204			0.4984	59.205	0.4983	59.4083	0.4982	52.3384	0.4983	54.8564	0.4982	65.7331	0.4983	73.857	0.4981	61.5	0.4981	58.0795	0.498	59.8699
			0.4999	53.4614	0.4991	46.9533	0.4986	17.4541	0.4977	-11.6599			0.4993	70.2856	0.4989	50.9317	0.4987	81.9407	0.4993	51.5796	0.4978	47.2389			0.4989	59.2493	0.4988	59.4798	0.4987	52.3939	0.4988	54.88	0.4987	65.7763	0.4988	73.8969	0.4986	61.547	0.4986	58.1129	0.4985	59.8872
			0.5005	53.5336	0.4997	47.0239	0.4992	17.4677	0.4982	-11.6496			0.4999	70.3353	0.4995	50.94	0.4992	81.9712	0.4998	51.5843	0.4982	47.291			0.4994	59.2969	0.4993	59.5446	0.4993	52.4481	0.4993	54.9223	0.4992	65.7981	0.4993	73.9235	0.4991	61.5843	0.4991	58.1662	0.499	59.9145
			0.5011	53.5836	0.5003	47.0868	0.4998	17.4488	0.4987	-11.6463			0.5004	70.4264	0.5	50.9584	0.4997	81.9905	0.5003	51.6004	0.4987	47.3331			0.4999	59.3472	0.4998	59.5818	0.4998	52.4602	0.4998	54.9499	0.4997	65.8431	0.4998	73.9552	0.4996	61.607	0.4996	58.2172	0.4995	59.9549
			0.5017	53.6404	0.5009	47.1194	0.5004	17.4341	0.4992	-11.666			0.5009	70.5237	0.5005	50.9696	0.5002	82.0229	0.5008	51.6256	0.4992	47.3632			0.5004	59.3994	0.5003	59.6542	0.5003	52.4849	0.5003	54.9861	0.5002	65.8987	0.5003	74.0096	0.5001	61.6493	0.5001	58.2504	0.5	59.9848
			0.5023	53.7133	0.5015	47.1719	0.501	17.4503	0.4997	-11.6597			0.5014	70.5834	0.501	50.9831	0.5007	82.0615	0.5012	51.6453	0.4997	47.4049			0.5009	59.4362	0.5008	59.7312	0.5008	52.5367	0.5008	55.0516	0.5007	65.9307	0.5008	74.0538	0.5006	61.6789	0.5007	58.2969	0.5006	60.0066
			0.5028	53.7731	0.5021	47.2184	0.5016	17.4327	0.5002	-11.6468			0.5019	70.653	0.5015	51.0095	0.5012	82.0753	0.5017	51.668	0.5002	47.451			0.5014	59.4911	0.5013	59.7775	0.5013	52.5691	0.5013	55.0999	0.5013	65.9665	0.5013	74.091	0.5011	61.7209	0.5012	58.3732	0.5011	60.0395
			0.5034	53.7916	0.5026	47.2154	0.5022	17.4186	0.5007	-11.6524			0.5024	70.7206	0.502	51.0128	0.5017	82.0956	0.5022	51.6926	0.5008	47.4821			0.5019	59.5405	0.5018	59.8409	0.5018	52.5948	0.5018	55.1128	0.5018	66.0197	0.5018	74.1337	0.5016	61.7558	0.5017	58.4191	0.5016	60.0632
			0.5039	53.8391	0.5032	47.2408	0.5027	17.4366	0.5012	-11.6464			0.5028	70.7734	0.5025	50.9923	0.5022	82.1095	0.5027	51.6894	0.5013	47.5407			0.5024	59.5836	0.5023	59.9159	0.5023	52.639	0.5023	55.1717	0.5023	66.0624	0.5024	74.1788	0.5021	61.8073	0.5022	58.4581	0.5021	60.0722
			0.5044	53.8863	0.5037	47.3054	0.5033	17.4441	0.5017	-11.6441			0.5033	70.8439	0.503	51.0044	0.5027	82.1268	0.5032	51.7083	0.5018	47.6112			0.5029	59.6214	0.5028	59.9554	0.5028	52.6553	0.5028	55.213	0.5028	66.0723	0.5029	74.2222	0.5027	61.8437	0.5027	58.5122	0.5026	60.116
			0.5049	53.9159	0.5042	47.3252	0.5038	17.4346	0.5022	-11.6433			0.5038	70.9166	0.5035	51.0173	0.5032	82.136	0.5037	51.7417	0.5024	47.6278			0.5034	59.6601	0.5033	60.0151	0.5033	52.6735	0.5033	55.2336	0.5033	66.1154	0.5034	74.2873	0.5032	61.8697	0.5032	58.546	0.5031	60.1472
			0.5054	53.9692	0.5047	47.3577	0.5043	17.4464	0.5027	-11.6384			0.5043	70.9869	0.504	51.0076	0.5037	82.1559	0.5041	51.7549	0.5029	47.66			0.5039	59.695	0.5038	60.0926	0.5038	52.7205	0.5039	55.2793	0.5038	66.1498	0.5039	74.3224	0.5037	61.9008	0.5037	58.5616	0.5036	60.15
			0.5059	54.0275	0.5052	47.4114	0.5048	17.442	0.5032	-11.6407			0.5048	71.0462	0.5045	51.0128	0.5042	82.1574	0.5046	51.7695	0.5034	47.718			0.5044	59.7486	0.5043	60.1424	0.5044	52.7614	0.5044	55.3288	0.5044	66.1833	0.5044	74.3404	0.5042	61.9543	0.5042	58.6106	0.5041	60.1607
			0.5063	54.0578	0.5057	47.4245	0.5053	17.4369	0.5036	-11.6487			0.5053	71.1102	0.505	51.0254	0.5047	78.5312	0.5051	51.8377	0.504	47.7366			0.5049	59.8024	0.5048	60.1871	0.5049	52.7903	0.5049	55.3534	0.5049	66.2185	0.5049	74.3754	0.5047	61.9901	0.5047	58.6698	0.5046	60.1948
			0.5068	54.0754	0.5062	47.417	0.5058	17.4545	0.5041	-11.6499			0.5058	71.1804	0.5054	51.0257	0.505	65.7906	0.5056	51.9104	0.5045	47.7711			0.5054	59.827	0.5053	60.2608	0.5054	52.8458	0.5054	55.3799	0.5054	66.2474	0.5054	74.4227	0.5052	62.0171	0.5053	58.6952	0.5051	60.1987
			0.5073	54.1316	0.5067	47.4627	0.5063	17.4677	0.5046	-11.6431			0.5062	71.2388	0.5059	51.0286	0.5054	52.9418	0.5061	51.9709	0.505	47.8351			0.5059	59.8678	0.5059	60.3234	0.5059	52.8873	0.5059	55.4313	0.5058	66.2683	0.5059	74.4518	0.5057	62.0544	0.5058	58.7388	0.5056	60.2303
			0.5077	54.1773	0.5072	47.4849	0.5067	17.4419	0.5051	-11.6385			0.5067	71.3236	0.5064	51.0587	0.506	45.2596	0.5065	52.0338	0.5056	47.8744			0.5064	59.9318	0.5064	60.3668	0.5064	52.8987	0.5064	55.4637	0.5063	66.3104	0.5064	74.5046	0.5062	62.0798	0.5063	58.7875	0.5061	60.2662
			0.5082	54.2032	0.5076	47.4894	0.5072	17.429	0.5055	-11.6384			0.5072	71.3966	0.5069	51.0596	0.5065	44.3133	0.507	52.1048	0.5061	47.9016			0.507	59.9647	0.5069	60.4504	0.5069	52.9341	0.5069	55.4858	0.5069	66.3456	0.5069	74.5417	0.5067	62.0914	0.5068	58.8231	0.5067	60.2621
			0.5087	54.2653	0.5081	47.5194	0.5076	17.444	0.506	-11.6179			0.5077	71.4541	0.5074	51.0553	0.507	45.1386	0.5075	52.1631	0.5066	47.9531			0.5075	59.9981	0.5074	60.5238	0.5074	52.977	0.5074	55.541	0.5074	66.367	0.5074	74.5624	0.5072	62.1292	0.5073	58.8768	0.5072	60.282
			0.5091	54.2971	0.5085	47.5478	0.5081	17.4532	0.5065	-11.6216			0.5082	71.5218	0.5079	51.0715	0.5075	45.7265	0.508	52.2348	0.5072	48.0013			0.508	60.0473	0.5079	60.5601	0.5079	52.9989	0.5079	55.5803	0.5079	66.4104	0.5079	74.6028	0.5078	62.1724	0.5078	58.9251	0.5077	60.3263
			0.5096	54.3106	0.509	47.5664	0.5085	17.4413	0.507	-11.6254			0.5087	71.6155	0.5084	51.0878	0.508	45.8882	0.5084	52.3237	0.5077	48.0303			0.5086	60.0966	0.5085	60.6182	0.5085	53.0472	0.5085	55.5878	0.5084	66.4574	0.5084	74.6618	0.5083	62.2082	0.5084	58.9604	0.5082	60.343
			0.51	54.3372	0.5094	47.5859	0.509	17.4576	0.5074	-11.633			0.5092	71.7042	0.509	51.091	0.5085	45.8708	0.5089	52.3846	0.5082	48.0844			0.5091	60.1479	0.509	60.7019	0.509	53.1038	0.509	55.6371	0.5089	66.4674	0.509	74.697	0.5088	62.2449	0.5089	58.9843	0.5087	60.3502
			0.5105	54.3879	0.5099	47.6491	0.5094	17.4599	0.5079	-11.6333			0.5098	71.7568	0.5095	51.1011	0.509	45.8362	0.5094	52.4415	0.5088	48.1186			0.5096	60.2075	0.5095	60.7642	0.5095	53.117	0.5095	55.6865	0.5094	66.4784	0.5095	74.7228	0.5093	62.2819	0.5094	59.0315	0.5092	60.3984
			0.511	54.423	0.5103	47.6742	0.5099	17.4387	0.5084	-11.6366			0.5103	71.8337	0.51	51.1225	0.5095	45.8114	0.5099	52.5303	0.5093	48.1309			0.5102	60.2494	0.51	60.8196	0.51	53.1334	0.51	55.7298	0.5099	66.5332	0.51	74.7683	0.5098	62.3039	0.5099	59.0848	0.5097	60.4179
			0.5114	54.4549	0.5108	47.7024	0.5104	17.4305	0.5089	-11.6504			0.5108	71.9234	0.5105	51.1414	0.51	45.8058	0.5104	52.5976	0.5098	48.1746			0.5107	60.301	0.5106	60.8924	0.5105	53.1971	0.5105	55.7805	0.5104	66.5703	0.5105	74.8072	0.5103	62.3342	0.5104	59.1017	0.5102	60.4215
			0.5119	54.5068	0.5113	47.7664	0.5108	17.4448	0.5094	-11.6566			0.5113	72.0062	0.5111	51.1429	0.5105	45.8341	0.511	52.6625	0.5103	48.2226			0.5112	60.3479	0.5111	60.9669	0.511	53.2297	0.511	55.8086	0.511	66.5806	0.511	74.8319	0.5109	62.3802	0.5109	59.1451	0.5107	60.4631
			0.5123	54.5218	0.5117	47.8181	0.5113	17.4429	0.5099	-11.6403			0.5119	72.0867	0.5116	51.1723	0.511	45.8456	0.5115	52.7533	0.5108	48.2193			0.5118	60.3909	0.5116	61.0208	0.5115	53.2475	0.5115	55.8386	0.5115	66.6223	0.5115	74.8705	0.5114	62.4182	0.5115	59.2046	0.5112	60.4931
			0.5128	54.5457	0.5122	47.8338	0.5117	17.443	0.5104	-11.6354			0.5124	72.1664	0.5121	51.1838	0.5115	45.8229	0.512	52.832	0.5112	48.2506			0.5123	60.4426	0.5121	61.0924	0.512	53.3007	0.5121	55.869	0.512	66.6695	0.512	74.9123	0.5119	62.4607	0.512	59.2383	0.5117	60.5058
			0.5132	54.5912	0.5126	47.8848	0.5122	17.4598	0.5108	-11.6513			0.5129	72.2394	0.5127	51.1841	0.512	45.83	0.5125	52.899	0.5117	48.2965			0.5128	60.5015	0.5127	61.1514	0.5125	53.3353	0.5126	55.9244	0.5125	66.6953	0.5125	74.9478	0.5124	62.4847	0.5125	59.2698	0.5122	60.5332
			0.5137	54.6527	0.5131	47.9458	0.5127	17.4604	0.5113	-11.6492			0.5135	72.3068	0.5132	51.1946	0.5126	45.8382	0.5131	52.9937	0.5122	48.3177			0.5134	60.5303	0.5132	61.2002	0.5131	53.3392	0.5131	55.9636	0.513	66.7355	0.513	74.9936	0.513	62.5098	0.513	59.3072	0.5128	60.5783
			0.5141	54.6762	0.5136	47.9765	0.5131	17.4405	0.5118	-11.6411			0.514	72.3888	0.5137	51.2176	0.5131	45.8195	0.5136	53.0854	0.5127	48.3624			0.5139	60.5677	0.5138	61.2678	0.5136	53.3973	0.5137	55.9967	0.5135	66.7834	0.5135	75.0484	0.5135	62.5629	0.5135	59.3357	0.5133	60.5963
			0.5146	54.7153	0.514	48.0287	0.5136	17.4498	0.5123	-11.6536			0.5145	72.4702	0.5143	51.2235	0.5136	45.8034	0.5142	53.1546	0.5132	48.4168			0.5144	60.626	0.5143	61.368	0.5141	53.4595	0.5142	56.047	0.5141	66.7976	0.5141	75.0659	0.514	62.5957	0.514	59.3869	0.5138	60.6296
			0.515	54.7528	0.5145	48.0886	0.514	17.4534	0.5128	-11.6501			0.515	72.5295	0.5148	51.2193	0.5141	45.808	0.5147	53.2245	0.5137	48.4293			0.515	60.6639	0.5149	61.4168	0.5147	53.4971	0.5148	56.0866	0.5146	66.8398	0.5146	75.0922	0.5146	62.6338	0.5146	59.4488	0.5144	60.6808
			0.5155	54.7671	0.5149	48.1118	0.5145	17.4295	0.5133	-11.6399			0.5156	72.601	0.5153	51.2271	0.5146	45.8047	0.5152	53.3165	0.5142	48.4486			0.5155	60.7103	0.5154	61.476	0.5152	53.5486	0.5153	56.1153	0.5152	66.8897	0.5151	75.1437	0.5151	62.669	0.5151	59.4733	0.5149	60.6905
			0.5159	54.8096	0.5154	48.1429	0.5149	17.4356	0.5138	-11.6464			0.5161	72.6792	0.5158	51.2353	0.5152	45.8112	0.5157	53.3858	0.5146	48.5021			0.5161	60.7599	0.516	61.5574	0.5157	53.6242	0.5158	56.1646	0.5157	66.9122	0.5156	75.1803	0.5156	62.7025	0.5156	59.5044	0.5154	60.7174
			0.5164	54.8793	0.5158	48.2136	0.5154	17.4557	0.5143	-11.6518			0.5166	72.738	0.5164	51.24	0.5157	45.8227	0.5163	53.4409	0.5151	48.5263			0.5166	60.7933	0.5165	61.6003	0.5163	53.6681	0.5164	56.2096	0.5162	66.9515	0.5162	75.2101	0.5162	62.7518	0.5162	59.5616	0.516	60.7795
			0.5169	54.9099	0.5163	48.2675	0.5158	17.4499	0.5149	-11.6421			0.5171	72.8039	0.5169	51.255	0.5162	45.8311	0.5168	53.5051	0.5156	48.5468			0.5171	60.824	0.5171	61.6515	0.5168	53.7349	0.5169	56.233	0.5168	67.0032	0.5167	75.2761	0.5167	62.7784	0.5167	59.6084	0.5165	60.8078
			0.5174	54.9502	0.5167	48.3095	0.5163	17.4497	0.5154	-11.6419			0.5176	72.8833	0.5174	51.2575	0.5168	45.829	0.5172	53.5758	0.5161	48.5902			0.5177	60.8672	0.5176	61.7309	0.5173	53.8154	0.5175	56.273	0.5173	67.0478	0.5172	75.3271	0.5173	62.8091	0.5173	59.6392	0.5171	60.8305
			0.5178	55.0116	0.5172	48.3779	0.5168	17.4627	0.5159	-11.6527			0.5181	72.9483	0.5179	51.2498	0.5173	45.8294	0.5177	53.6263	0.5166	48.6125			0.5182	60.9108	0.5181	61.8022	0.5179	53.8641	0.518	56.3306	0.5179	67.0801	0.5178	75.3502	0.5178	62.8439	0.5178	59.6751	0.5176	60.8712
			0.5183	55.0517	0.5177	48.4287	0.5172	17.4559	0.5164	-11.6522			0.5186	73.0164	0.5185	51.2594	0.5178	45.8159	0.5182	53.6969	0.5171	48.6332			0.5187	60.941	0.5187	61.8594	0.5184	53.8951	0.5185	56.3655	0.5184	67.1238	0.5183	75.3972	0.5183	62.8681	0.5183	59.7262	0.5182	60.9211
			0.5188	55.0877	0.5182	48.4543	0.5177	17.4393	0.5169	-11.6317			0.5191	73.0952	0.519	51.2746	0.5184	45.8062	0.5187	53.769	0.5175	48.6689			0.5192	60.9921	0.5192	61.906	0.5189	53.9528	0.5191	56.4058	0.519	67.1464	0.5188	75.4314	0.5188	62.8973	0.5189	59.77	0.5187	60.9409
			0.5193	55.1616	0.5187	48.5223	0.5182	17.4541	0.5174	-11.6341			0.5196	73.1764	0.5195	51.2658	0.5189	45.8293	0.5192	53.8059	0.518	48.7207			0.5197	61.0409	0.5197	61.9679	0.5194	54.0168	0.5196	56.4414	0.5195	67.1493	0.5193	75.4512	0.5194	62.9255	0.5194	59.8023	0.5193	60.9774
			0.5198	55.22	0.5192	48.6104	0.5187	17.4617	0.5179	-11.6368			0.5201	73.2346	0.52	51.271	0.5194	45.8368	0.5196	53.8524	0.5185	48.7386			0.5202	61.0676	0.5202	62.01	0.52	54.0566	0.5201	56.4638	0.52	67.1985	0.5199	75.4923	0.5199	62.9559	0.5199	59.8353	0.5198	61.0033
			0.5203	55.259	0.5197	48.6401	0.5192	17.4421	0.5185	-11.6237			0.5206	73.2976	0.5205	51.285	0.52	45.8225	0.5201	53.9171	0.519	48.7687			0.5207	61.0913	0.5207	62.0595	0.5205	54.128	0.5206	56.4938	0.5205	67.2282	0.5204	75.5504	0.5204	62.9847	0.5204	59.8522	0.5203	61.0084
			0.5208	55.3007	0.5202	48.6931	0.5197	17.4284	0.519	-11.627			0.5211	73.3775	0.521	51.2957	0.5205	45.8204	0.5206	53.9838	0.5195	48.8313			0.5211	61.1072	0.5212	62.1223	0.521	54.1823	0.5211	56.5265	0.521	67.252	0.5209	75.5781	0.5208	63.0147	0.5209	59.8841	0.5208	61.0269
			0.5213	55.3569	0.5207	48.7753	0.5202	17.4471	0.5195	-11.6336			0.5216	73.4359	0.5215	51.2804	0.521	45.8211	0.521	54.0402	0.52	48.8467			0.5216	61.1382	0.5216	62.1658	0.5214	54.2172	0.5216	56.5427	0.5215	67.2782	0.5214	75.6072	0.5213	63.0303	0.5214	59.9235	0.5213	61.0666
			0.5218	55.3898	0.5212	48.8165	0.5207	17.4293	0.5201	-11.6376			0.5221	73.5124	0.522	51.2779	0.5215	45.8182	0.5215	54.1032	0.5206	48.9026			0.5221	61.1743	0.5221	62.2157	0.5219	54.2646	0.5221	56.5729	0.522	67.3036	0.5219	75.65	0.5218	63.0562	0.5219	59.9332	0.5218	61.0793
			0.5223	55.421	0.5217	48.8741	0.5212	17.4322	0.5206	-11.6459			0.5226	73.5879	0.5224	51.2851	0.522	45.8057	0.5219	54.1555	0.5211	48.9381			0.5226	61.2023	0.5226	62.2787	0.5224	54.3293	0.5225	56.6156	0.5225	67.2871	0.5223	75.6522	0.5223	63.0699	0.5224	59.9491	0.5223	61.0806
			0.5228	55.4975	0.5222	48.9628	0.5217	17.4631	0.5212	-11.644			0.5231	73.6416	0.5229	51.2684	0.5225	45.8211	0.5223	54.2202	0.5216	48.9566			0.523	61.2073	0.523	62.2972	0.5229	54.353	0.523	56.6209	0.5229	67.3032	0.5228	75.6698	0.5228	63.0819	0.5228	59.9821	0.5227	61.1084
			0.5233	55.5446	0.5227	49.01	0.5222	17.4432	0.5217	-11.6373			0.5236	73.6868	0.5234	51.2742	0.523	45.8136	0.5228	54.2691	0.5221	48.9817			0.5235	61.2373	0.5234	62.3258	0.5233	54.386	0.5234	56.6175	0.5234	67.3328	0.5232	75.7053	0.5232	63.0972	0.5233	59.9945	0.5232	61.1146
			0.5238	55.5635	0.5232	49.0333	0.5227	17.4212	0.5222	-11.6416			0.5241	73.7697	0.5238	51.2855	0.5234	45.8045	0.5232	54.3258	0.5226	49.0302			0.5239	61.2741	0.5239	62.3722	0.5238	54.4411	0.5238	56.6551	0.5238	67.3488	0.5237	75.7155	0.5237	63.1207	0.5237	60.007	0.5236	61.1186
			0.5243	55.6079	0.5238	49.0964	0.5232	17.4516	0.5228	-11.6483			0.5246	73.8534	0.5243	51.285	0.5239	45.8154	0.5237	54.3855	0.5231	49.0787			0.5243	61.2899	0.5243	62.4259	0.5242	54.4767	0.5243	56.6877	0.5242	67.3477	0.5241	75.7148	0.5241	63.1308	0.5242	60.04	0.5241	61.1574
			0.5248	55.675	0.5243	49.1771	0.5238	17.4474	0.5233	-11.6398			0.525	73.8959	0.5247	51.2769	0.5243	45.82	0.5242	54.444	0.5237	49.1119			0.5248	61.3191	0.5247	62.4618	0.5246	54.501	0.5247	56.6794	0.5247	67.3636	0.5246	75.748	0.5245	63.1573	0.5246	60.0587	0.5245	61.1669
			0.5253	55.7123	0.5248	49.2217	0.5243	17.4261	0.5238	-11.6404			0.5255	73.9424	0.5252	51.2966	0.5248	45.8209	0.5246	54.5182	0.5242	49.1569			0.5252	61.3421	0.5252	62.5077	0.5251	54.5564	0.5251	56.7115	0.5251	67.3736	0.525	75.7823	0.525	63.1805	0.5251	60.0702	0.525	61.1616
			0.5258	55.76	0.5253	49.2727	0.5248	17.4355	0.5243	-11.6536			0.526	74.0183	0.5257	51.2983	0.5252	45.8229	0.5251	54.5882	0.5247	49.1656			0.5256	61.3597	0.5256	62.541	0.5255	54.608	0.5256	56.757	0.5255	67.3748	0.5254	75.793	0.5254	63.1899	0.5255	60.1073	0.5254	61.2025
			0.5263	55.8342	0.5258	49.3356	0.5253	17.4494	0.5248	-11.645			0.5265	74.0667	0.5261	51.2846	0.5257	45.8285	0.5256	54.6525	0.5252	49.1895			0.5261	61.3971	0.526	62.5705	0.526	54.6467	0.526	56.7656	0.5259	67.3998	0.5259	75.8195	0.5258	63.1887	0.5259	60.1319	0.5258	61.2327
			0.5268	55.865	0.5263	49.3701	0.5258	17.4261	0.5253	-11.6426			0.5269	74.1208	0.5266	51.2937	0.5261	45.8148	0.5261	54.7342	0.5257	49.2498			0.5265	61.4174	0.5265	62.6245	0.5264	54.6933	0.5264	56.7832	0.5263	67.4109	0.5263	75.8422	0.5263	63.1853	0.5264	60.1225	0.5262	61.2295
			0.5273	55.9081	0.5268	49.4117	0.5263	17.4231	0.5258	-11.6467			0.5274	74.2044	0.527	51.311	0.5265	45.8097	0.5266	54.8059	0.5262	49.2807			0.527	61.4547	0.5269	62.675	0.5269	54.7364	0.5268	56.8076	0.5268	67.438	0.5267	75.8533	0.5267	63.2235	0.5268	60.1569	0.5267	61.2487
			0.5278	55.97	0.5273	49.4762	0.5268	17.4469	0.5263	-11.6514			0.5279	74.2847	0.5275	51.3036	0.527	45.8241	0.5271	54.8703	0.5267	49.2822			0.5274	61.504	0.5274	62.7071	0.5273	54.7705	0.5273	56.8276	0.5272	67.4685	0.5272	75.872	0.5272	63.2661	0.5273	60.1938	0.5271	61.2889
			0.5283	56.0185	0.5278	49.5274	0.5273	17.4393	0.5268	-11.6353			0.5284	74.3328	0.528	51.3063	0.5275	45.8195	0.5276	54.9471	0.5271	49.3222			0.5279	61.5591	0.5278	62.7549	0.5278	54.8279	0.5278	56.8567	0.5277	67.4811	0.5277	75.914	0.5276	63.2971	0.5277	60.2179	0.5276	61.3056
			0.5289	56.0615	0.5283	49.5738	0.5278	17.435	0.5272	-11.622			0.5289	74.3914	0.5285	51.3185	0.5279	45.8138	0.5281	55.0237	0.5276	49.3492			0.5284	61.5876	0.5283	62.8164	0.5283	54.8847	0.5282	56.9136	0.5282	67.4894	0.5281	75.9481	0.5281	63.3248	0.5282	60.2603	0.5281	61.3181
			0.5294	56.1348	0.5288	49.6434	0.5284	17.4559	0.5277	-11.6431			0.5294	74.4637	0.529	51.3399	0.5284	45.8129	0.5286	55.0832	0.5281	49.3607			0.5289	61.6372	0.5288	62.8699	0.5287	54.9266	0.5287	56.9528	0.5287	67.5252	0.5286	75.9923	0.5286	63.3572	0.5287	60.3098	0.5285	61.3801
			0.5299	56.1938	0.5293	49.71	0.5289	17.4494	0.5282	-11.6482			0.5299	74.5216	0.5295	51.3489	0.5289	45.8131	0.5292	55.157	0.5286	49.3916			0.5294	61.698	0.5293	62.9431	0.5292	54.9803	0.5292	56.9697	0.5292	67.5771	0.5291	76.0374	0.5291	63.3838	0.5292	60.3411	0.529	61.4107
			0.5305	56.2334	0.5299	49.7315	0.5294	17.4254	0.5287	-11.6401			0.5303	74.5752	0.53	51.3734	0.5294	45.8195	0.5297	55.2522	0.5291	49.4402			0.5299	61.7407	0.5298	63.0162	0.5297	55.0522	0.5297	57.0221	0.5297	67.601	0.5296	76.0691	0.5296	63.4281	0.5297	60.368	0.5295	61.4367
			0.531	56.2952	0.5304	49.7992	0.53	17.4294	0.5292	-11.6318			0.5308	74.6679	0.5305	51.384	0.5298	45.832	0.5302	55.325	0.5296	49.4733			0.5304	61.7751	0.5303	63.0754	0.5303	55.1076	0.5302	57.0679	0.5302	67.6578	0.5301	76.0883	0.5301	63.4683	0.5302	60.415	0.53	61.4904
			0.5316	56.3632	0.5309	49.8898	0.5305	17.457	0.5297	-11.6477			0.5313	74.7518	0.531	51.3784	0.5303	45.8237	0.5307	55.3802	0.5301	49.5091			0.5309	61.8311	0.5309	63.1228	0.5308	55.1391	0.5307	57.087	0.5307	67.7121	0.5307	76.1412	0.5306	63.4989	0.5307	60.4552	0.5305	61.5319
			0.5321	56.4017	0.5315	49.9332	0.531	17.4485	0.5302	-11.6393			0.5319	74.816	0.5315	51.389	0.5308	45.8216	0.5312	55.4434	0.5306	49.5397			0.5314	61.8917	0.5314	63.1759	0.5313	55.2187	0.5312	57.1232	0.5313	67.7361	0.5312	76.1834	0.5312	63.5315	0.5312	60.4876	0.5311	61.59
			0.5327	56.4593	0.532	49.9777	0.5316	17.4323	0.5307	-11.6276			0.5324	74.88	0.532	51.4195	0.5313	45.8269	0.5318	55.5059	0.5311	49.5489			0.5319	61.9552	0.5319	63.2497	0.5318	55.2798	0.5318	57.1783	0.5318	67.7898	0.5317	76.2084	0.5317	63.5847	0.5318	60.5518	0.5316	61.6704
			0.5333	56.543	0.5325	50.0557	0.5321	17.441	0.5312	-11.6396			0.5329	74.9562	0.5325	51.4425	0.5318	45.8303	0.5323	55.5654	0.5315	49.5851			0.5325	62.0101	0.5324	63.3083	0.5323	55.3225	0.5323	57.2145	0.5324	67.8608	0.5322	76.2558	0.5322	63.6239	0.5323	60.5957	0.5321	61.7511
			0.5338	56.5938	0.533	50.1046	0.5327	17.4388	0.5316	-11.6444			0.5334	75.0173	0.5331	51.4419	0.5324	45.8162	0.5328	55.6429	0.532	49.6605			0.533	62.0615	0.533	63.3592	0.5329	55.3944	0.5328	57.2525	0.5329	67.8913	0.5327	76.3047	0.5328	63.66	0.5328	60.6336	0.5326	61.816
			0.5344	56.6272	0.5336	50.132	0.5332	17.4363	0.5321	-11.6301			0.5339	75.0987	0.5336	51.4581	0.5329	45.814	0.5333	55.7241	0.5326	49.6854			0.5335	62.1193	0.5335	63.4467	0.5334	55.4626	0.5334	57.3076	0.5335	67.9193	0.5333	76.3323	0.5333	63.6914	0.5333	60.672	0.5332	61.9113
			0.5349	56.6889	0.5341	50.2107	0.5337	17.4581	0.5326	-11.6472			0.5344	75.1842	0.5341	51.4882	0.5334	45.8223	0.5338	55.7629	0.5331	49.6965			0.5341	62.1745	0.534	63.4928	0.5339	55.509	0.5339	57.3448	0.534	67.9685	0.5338	76.3893	0.5338	63.7248	0.5339	60.6954	0.5337	62.0128
			0.5355	56.7434	0.5347	50.2707	0.5343	17.4533	0.5331	-11.6602			0.5349	75.2445	0.5346	51.4852	0.534	45.8284	0.5343	55.8178	0.5336	49.7358			0.5346	62.2068	0.5346	63.5525	0.5344	55.5589	0.5344	57.3785	0.5346	67.9942	0.5343	76.446	0.5344	63.7658	0.5344	60.7087	0.5342	62.0757
			0.536	56.7858	0.5352	50.3032	0.5349	17.4276	0.5336	-11.6392			0.5354	75.3068	0.5352	51.4952	0.5345	45.8121	0.5348	55.9067	0.5341	49.7703			0.5351	62.2444	0.5351	63.6195	0.535	55.6248	0.5349	57.4248	0.5351	68.0321	0.5349	76.4812	0.5349	63.8117	0.5349	60.7569	0.5347	62.1543
			0.5366	56.8603	0.5358	50.375	0.5354	17.4482	0.5341	-11.6417			0.536	75.38	0.5357	51.4976	0.535	45.8263	0.5353	55.9663	0.5346	49.8012			0.5356	62.3097	0.5356	63.6588	0.5355	55.6774	0.5355	57.4541	0.5356	68.0916	0.5354	76.5214	0.5354	63.831	0.5354	60.8138	0.5353	62.2416
			0.5371	56.9159	0.5363	50.4417	0.536	17.4563	0.5346	-11.6565			0.5365	75.4363	0.5362	51.5022	0.5356	45.8427	0.5358	56.0216	0.5351	49.8302			0.5362	62.3761	0.5361	63.7104	0.536	55.7422	0.536	57.4792	0.5362	68.1122	0.5359	76.584	0.536	63.8551	0.536	60.8548	0.5358	62.3303
			0.5376	56.9204	0.5369	50.4649	0.5365	17.444	0.5351	-11.6396			0.537	75.4851	0.5367	51.4999	0.5361	45.8337	0.5362	56.0875	0.5356	49.8542			0.5367	62.4237	0.5367	63.7838	0.5366	55.8118	0.5365	57.5151	0.5367	68.1209	0.5365	76.6111	0.5365	63.9075	0.5365	60.8936	0.5363	62.4145
			0.5381	56.9601	0.5374	50.5138	0.537	17.4389	0.5356	-11.6458			0.5375	75.5816	0.5372	51.5191	0.5366	45.8228	0.5367	56.1643	0.5361	49.8818			0.5372	62.4821	0.5372	63.8524	0.5371	55.8638	0.5371	57.5756	0.5373	68.1672	0.537	76.6378	0.537	63.9473	0.537	60.9466	0.5369	62.5243
			0.5387	57.0135	0.538	50.6027	0.5376	17.4377	0.5361	-11.6634			0.538	75.6635	0.5378	51.5103	0.5371	45.8353	0.5372	56.2153	0.5366	49.9309			0.5378	62.5121	0.5377	63.911	0.5377	55.9186	0.5376	57.607	0.5378	68.2212	0.5375	76.6844	0.5376	63.9727	0.5376	60.9788	0.5374	62.6103
			0.5392	57.0499	0.5385	50.6592	0.5381	17.4326	0.5366	-11.6363			0.5385	75.7218	0.5383	51.5104	0.5377	45.8282	0.5377	56.2688	0.5371	49.9777			0.5383	62.5411	0.5383	63.9751	0.5382	55.9776	0.5382	57.6331	0.5383	68.2288	0.5381	76.7223	0.5381	64.0068	0.5381	61.0059	0.538	62.682
			0.5397	57.1055	0.539	50.696	0.5386	17.4215	0.5371	-11.6243			0.539	75.7752	0.5388	51.5323	0.5382	45.8143	0.5382	56.3368	0.5377	50.0171			0.5388	62.5885	0.5388	64.0325	0.5387	56.0296	0.5387	57.6859	0.5388	68.2587	0.5386	76.7472	0.5386	64.0395	0.5386	61.0633	0.5385	62.7781
			0.5402	57.1697	0.5396	50.7596	0.5391	17.4474	0.5376	-11.65			0.5395	75.854	0.5393	51.5253	0.5387	45.8264	0.5387	56.4001	0.5383	50.0538			0.5393	62.6509	0.5393	64.0648	0.5393	56.0788	0.5392	57.7081	0.5394	68.3028	0.5391	76.7905	0.5392	64.0869	0.5392	61.098	0.539	62.8347
			0.5407	57.1978	0.5401	50.7943	0.5396	17.4435	0.5381	-11.6485			0.54	75.9169	0.5398	51.5177	0.5392	45.8293	0.5392	56.4651	0.5388	50.0998			0.5398	62.6998	0.5398	64.1282	0.5398	56.1504	0.5397	57.7468	0.5399	68.3106	0.5396	76.8345	0.5397	64.1124	0.5397	61.1147	0.5395	62.9011
			0.5411	57.2141	0.5406	50.8233	0.5401	17.4204	0.5386	-11.6391			0.5405	75.979	0.5403	51.5397	0.5397	45.8206	0.5397	56.5525	0.5394	50.1206			0.5404	62.7561	0.5403	64.1847	0.5403	56.2069	0.5403	57.7932	0.5404	68.3481	0.5402	76.8665	0.5402	64.1311	0.5402	61.1626	0.5401	62.9902
			0.5416	57.2524	0.5411	50.8848	0.5406	17.4477	0.5391	-11.6345			0.541	76.056	0.5408	51.5577	0.5402	45.8277	0.5402	56.6127	0.5399	50.1595			0.5409	62.8001	0.5408	64.2165	0.5408	56.2508	0.5408	57.8264	0.5409	68.3798	0.5407	76.8994	0.5407	64.1672	0.5407	61.1942	0.5406	63.0662
			0.5421	57.2924	0.5416	50.9436	0.5411	17.4532	0.5396	-11.6555			0.5416	76.1172	0.5413	51.546	0.5408	45.8413	0.5407	56.6605	0.5405	50.2038			0.5414	62.8102	0.5413	64.2765	0.5413	56.3058	0.5413	57.8373	0.5414	68.3773	0.5412	76.9252	0.5412	64.1769	0.5412	61.2159	0.541	63.1271
			0.5425	57.3111	0.5421	50.9579	0.5416	17.4252	0.5401	-11.649			0.5421	76.1556	0.5418	51.5455	0.5413	45.825	0.5413	56.7449	0.541	50.2367			0.5419	62.8388	0.5418	64.3357	0.5418	56.3707	0.5418	57.8793	0.5418	68.3933	0.5417	76.9418	0.5416	64.1932	0.5417	61.2318	0.5415	63.1918
			0.543	57.3455	0.5425	50.9861	0.542	17.4231	0.5406	-11.6469			0.5426	76.2289	0.5423	51.5557	0.5418	45.8214	0.5418	56.8314	0.5416	50.2626			0.5424	62.8852	0.5423	64.3676	0.5423	56.4216	0.5423	57.921	0.5423	68.4241	0.5422	76.9764	0.5421	64.2064	0.5421	61.2704	0.542	63.2771
			0.5434	57.3791	0.543	51.0241	0.5425	17.4469	0.5411	-11.66			0.5431	76.3157	0.5428	51.5499	0.5423	45.8321	0.5424	56.9188	0.5421	50.2912			0.5429	62.9166	0.5428	64.4068	0.5428	56.4668	0.5428	57.9422	0.5428	68.4348	0.5427	77.0234	0.5426	64.2213	0.5426	61.2925	0.5425	63.3563
			0.5438	57.3855	0.5434	51.0317	0.5429	17.4453	0.5416	-11.6526			0.5435	76.3741	0.5433	51.565	0.5428	45.816	0.5429	57.0038	0.5426	50.3118			0.5433	62.9605	0.5433	64.4686	0.5433	56.5111	0.5432	57.9812	0.5433	68.44	0.5431	77.0366	0.5431	64.2405	0.5431	61.3007	0.543	63.4203
			0.5443	57.4188	0.5438	51.0581	0.5434	17.4555	0.5421	-11.6423			0.544	76.4353	0.5438	51.6195	0.5433	45.8168	0.5435	57.078	0.5431	50.354			0.5438	62.9878	0.5438	64.5308	0.5438	56.5545	0.5437	58.0002	0.5437	68.493	0.5436	77.0464	0.5436	64.2705	0.5436	61.3367	0.5435	63.4801
			0.5447	57.4614	0.5443	51.1067	0.5438	17.4803	0.5426	-11.6392			0.5445	76.5026	0.5443	51.7104	0.5437	45.8398	0.544	57.1457	0.5436	50.4139			0.5443	63.0249	0.5443	64.5686	0.5443	56.5954	0.5442	58.0056	0.5442	68.5161	0.5441	77.0941	0.544	64.307	0.5441	61.341	0.5439	63.5233
			0.5451	57.4838	0.5447	51.1469	0.5442	17.4597	0.5431	-11.6409			0.545	76.5582	0.5447	51.7992	0.5442	45.8326	0.5446	57.2108	0.5441	50.4414			0.5448	63.0638	0.5448	64.6259	0.5447	56.66	0.5447	58.0435	0.5447	68.5287	0.5446	77.1316	0.5445	64.3291	0.5446	61.3787	0.5444	63.5879
			0.5456	57.4999	0.5451	51.1575	0.5447	17.4299	0.5436	-11.6346			0.5455	76.6156	0.5452	51.8965	0.5447	45.8141	0.5452	57.2982	0.5446	50.4429			0.5453	63.1007	0.5453	64.6565	0.5452	56.716	0.5451	58.0894	0.5452	68.5483	0.5451	77.1574	0.545	64.3434	0.545	61.4214	0.5449	63.6732
			0.546	57.549	0.5455	51.2011	0.5451	17.4628	0.544	-11.6344			0.546	76.6807	0.5457	51.9863	0.5452	45.8247	0.5457	57.3765	0.5451	50.4674			0.5458	63.1174	0.5457	64.6876	0.5457	56.755	0.5456	58.1094	0.5456	68.558	0.5456	77.1932	0.5455	64.3753	0.5455	61.4454	0.5454	63.7563
			0.5464	57.5714	0.546	51.2445	0.5455	17.4685	0.5445	-11.6455			0.5465	76.727	0.5462	52.0592	0.5457	45.8326	0.5463	57.4428	0.5456	50.4891			0.5463	63.162	0.5462	64.7426	0.5462	56.8068	0.5461	58.1256	0.5461	68.5706	0.5461	77.2185	0.546	64.4062	0.546	61.4737	0.5459	63.8294
			0.5469	57.5786	0.5464	51.2536	0.546	17.4495	0.545	-11.6351			0.547	76.779	0.5467	52.1444	0.5462	45.826	0.5468	57.5227	0.546	50.4911			0.5467	63.1991	0.5467	64.7891	0.5467	56.8715	0.5466	58.162	0.5466	68.6024	0.5466	77.2348	0.5465	64.4303	0.5465	61.5286	0.5463	63.9011
			0.5473	57.6375	0.5468	51.3004	0.5464	17.4623	0.5454	-11.6369			0.5475	76.8577	0.5472	52.2311	0.5467	45.8252	0.5474	57.5818	0.5465	50.5187			0.5472	63.2416	0.5472	64.8316	0.5471	56.9085	0.547	58.1922	0.5471	68.6434	0.5471	77.2664	0.5469	64.4548	0.547	61.5608	0.5468	63.9526
			0.5478	57.6959	0.5473	51.3548	0.5469	17.4607	0.5459	-11.6293			0.548	76.9289	0.5477	52.3111	0.5472	45.8339	0.5479	57.65	0.547	50.572			0.5477	63.289	0.5476	64.8948	0.5476	56.9578	0.5475	58.2144	0.5476	68.6714	0.5475	77.2993	0.5474	64.4656	0.5475	61.5704	0.5473	64.0235
			0.5483	57.7196	0.5477	51.375	0.5473	17.4455	0.5464	-11.6415			0.5485	76.9892	0.5482	52.3833	0.5477	45.829	0.5485	57.715	0.5474	50.582			0.5481	63.3197	0.5481	64.9401	0.5481	57.0176	0.548	58.2634	0.5481	68.7095	0.548	77.3266	0.5479	64.4858	0.548	61.6075	0.5478	64.1123
			0.5488	57.7733	0.5482	51.4004	0.5478	17.4631	0.5468	-11.6496			0.549	77.0495	0.5487	52.4714	0.5482	45.8068	0.549	57.7777	0.5479	50.6021			0.5486	63.3452	0.5486	64.9673	0.5486	57.0585	0.5485	58.2855	0.5486	68.7402	0.5485	77.3475	0.5484	64.5212	0.5484	61.6541	0.5483	64.1648
			0.5493	57.8288	0.5487	51.4726	0.5483	17.4811	0.5473	-11.6531			0.5495	77.1334	0.5492	52.5538	0.5487	45.8253	0.5495	57.8189	0.5483	50.6481			0.5491	63.3837	0.5491	65.0083	0.5491	57.0985	0.549	58.3032	0.5491	68.7501	0.549	77.3799	0.5489	64.5565	0.5489	61.6614	0.5488	64.2159
			0.5498	57.8581	0.5492	51.524	0.5488	17.4569	0.5478	-11.6498			0.55	77.2128	0.5497	52.6349	0.5492	45.843	0.5499	57.8797	0.5488	50.6529			0.5496	63.4302	0.5495	65.0681	0.5495	57.164	0.5495	58.3525	0.5496	68.7801	0.5495	77.4056	0.5494	64.5741	0.5494	61.6926	0.5492	64.3001
			0.5503	57.9034	0.5497	51.5648	0.5493	17.445	0.5483	-11.6505			0.5506	77.265	0.5503	52.7339	0.5498	45.8275	0.5504	57.9416	0.5492	50.6561			0.5501	63.4626	0.55	65.1156	0.55	57.1918	0.55	58.396	0.5501	68.814	0.55	77.4309	0.5499	64.6045	0.5499	61.7333	0.5497	64.3883
			0.5508	57.9952	0.5502	51.6305	0.5498	17.4686	0.5488	-11.6479			0.5511	77.3351	0.5508	52.8185	0.5503	45.8064	0.5509	57.9908	0.5496	50.6946			0.5506	63.5138	0.5505	65.1444	0.5505	57.2211	0.5505	58.4049	0.5506	68.8396	0.5505	77.4799	0.5504	64.6373	0.5504	61.7662	0.5502	64.4388
			0.5514	58.0474	0.5507	51.6959	0.5502	17.4772	0.5494	-11.6548			0.5516	77.4081	0.5513	52.8993	0.5508	45.8068	0.5513	58.0427	0.5501	50.7136			0.5511	63.565	0.551	65.2117	0.551	57.304	0.551	58.4449	0.5511	68.8806	0.551	77.5134	0.5509	64.6634	0.5509	61.7926	0.5507	64.5075
			0.5519	58.0812	0.5512	51.7425			0.5499	-11.6364			0.5521	77.4671	0.5519	52.9672	0.5513	45.8252	0.5518	58.0957	0.5505	50.7277			0.5516	63.6077	0.5515	65.2835	0.5515	57.3577	0.5515	58.4906	0.5516	68.921	0.5515	77.5262	0.5514	64.7034	0.5514	61.8314	0.5512	64.61
			0.5525	58.1466	0.5517	51.8038			0.5505	-11.6405			0.5527	77.5507	0.5524	53.0358	0.5519	45.8311	0.5522	58.1418	0.551	50.7725			0.5521	63.6522	0.5521	65.3156	0.552	57.4108	0.552	58.5085	0.5522	68.9226	0.552	77.577	0.5519	64.7439	0.5519	61.8745	0.5517	64.6774
			0.553	58.2134	0.5523	51.869			0.551	-11.6495			0.5532	77.6306	0.5529	53.1258	0.5524	45.8379	0.5527	58.1909	0.5515	50.79			0.5526	63.7098	0.5526	65.362	0.5525	57.4758	0.5525	58.5514	0.5527	68.9536	0.5525	77.6122	0.5524	64.7776	0.5524	61.9136	0.5522	64.7459
			0.5536	58.2546	0.5528	51.9139			0.5516	-11.635			0.5537	77.6935	0.5535	53.2136	0.5529	45.8389	0.5531	58.2308	0.5519	50.8016			0.5531	63.7523	0.5531	65.4197	0.553	57.5547	0.553	58.5983	0.5532	69.007	0.553	77.6368	0.5529	64.8094	0.5529	61.9666	0.5527	64.831
			0.5541	58.3214	0.5534	51.9789			0.5521	-11.6433			0.5542	77.7516	0.554	53.2953	0.5534	45.8177	0.5536	58.2935	0.5524	50.8402			0.5536	63.8051	0.5536	65.4561	0.5535	57.5911	0.5535	58.6336	0.5538	69.0499	0.5535	77.6776	0.5534	64.8322	0.5534	62.0146	0.5532	64.9112
			0.5546	58.386	0.5539	52.0478			0.5527	-11.6511			0.5547	77.8198	0.5545	53.3627	0.5539	45.8178	0.554	58.3332	0.5529	50.869			0.5541	63.8644	0.5541	65.5078	0.554	57.6422	0.554	58.6698	0.5543	69.0844	0.554	77.7098	0.5539	64.8561	0.554	62.0383	0.5537	64.9793
			0.5552	58.4135	0.5544	52.0991			0.5532	-11.6615			0.5553	77.8857	0.555	53.4257	0.5544	45.8301	0.5545	58.3675	0.5533	50.8813			0.5546	63.9232	0.5546	65.5778	0.5545	57.6952	0.5545	58.7166	0.5548	69.1128	0.5545	77.7507	0.5545	64.8845	0.5545	62.0912	0.5543	65.0525
			0.5557	58.4639	0.555	52.1335			0.5538	-11.6477			0.5558	77.9394	0.5556	53.5286	0.5549	45.836	0.5549	58.4315	0.5538	50.9229			0.5551	63.957	0.5551	65.6075	0.555	57.7514	0.555	58.7484	0.5554	69.1353	0.555	77.7857	0.555	64.9245	0.555	62.1363	0.5548	65.1193
			0.5562	58.5178	0.5555	52.1884			0.5543	-11.6499			0.5563	78.0065	0.5561	53.6546	0.5555	45.8368	0.5554	58.4987	0.5543	50.9667			0.5556	64.0035	0.5556	65.6536	0.5555	57.8178	0.5555	58.7699	0.5559	69.1717	0.5555	77.8214	0.5555	64.9553	0.5555	62.1566	0.5553	65.1804
			0.5567	58.5544	0.556	52.2475			0.5548	-11.6484			0.5568	78.0691	0.5566	53.7588	0.556	45.8406	0.5558	58.5419	0.5548	50.9794			0.5561	64.0388	0.5561	65.7083	0.556	57.8759	0.556	58.8014	0.5564	69.2269	0.556	77.8383	0.556	64.9772	0.556	62.2026	0.5558	65.2611
			0.5573	58.5743	0.5565	52.2828			0.5554	-11.6458			0.5573	78.1218	0.5571	53.8786	0.5564	45.8348	0.5563	58.609	0.5553	51.0042			0.5566	64.09	0.5566	65.7424	0.5565	57.9262	0.5565	58.8275	0.5569	69.2457	0.5565	77.8615	0.5565	65.0113	0.5565	62.2368	0.5563	65.3379
			0.5578	58.6461	0.5571	52.3616			0.5559	-11.6379			0.5577	78.186	0.5576	53.9885	0.5569	45.8259	0.5568	58.6696	0.5558	51.0485			0.5571	64.1364	0.5571	65.8	0.557	57.9547	0.557	58.8256	0.5574	69.242	0.557	77.9113	0.557	65.0409	0.557	62.2721	0.5567	65.4077
			0.5583	58.6835	0.5576	52.4092			0.5564	-11.6455			0.5582	78.2454	0.558	54.0857	0.5574	45.8353	0.5572	58.7261	0.5564	51.0843			0.5576	64.1627	0.5575	65.8451	0.5575	58.0019	0.5575	58.868	0.558	69.2863	0.5575	77.9342	0.5575	65.049	0.5575	62.316	0.5572	65.4835
			0.5588	58.7075	0.5581	52.4297			0.5569	-11.653			0.5587	78.2861	0.5585	54.1773	0.5579	45.836	0.5577	58.7846	0.5569	51.135			0.5581	64.1965	0.558	65.8823	0.558	58.0542	0.558	58.917	0.5585	69.335	0.558	77.9477	0.558	65.0607	0.558	62.3668	0.5577	65.5534
			0.5593	58.7673	0.5586	52.4822			0.5574	-11.6344			0.5591	78.3314	0.559	54.27	0.5583	45.82	0.5582	58.8631	0.5574	51.1766			0.5586	64.245	0.5585	65.9086	0.5585	58.0833	0.5585	58.948	0.559	69.3517	0.5585	77.9862	0.5585	65.0924	0.5585	62.3794	0.5582	65.6121
			0.5597	58.8116	0.5591	52.5366			0.5579	-11.6364			0.5596	78.3992	0.5594	54.3672	0.5586	45.8208	0.5586	58.9261	0.558	51.1781			0.5591	64.2986	0.559	65.9692	0.559	58.1532	0.559	58.976	0.5595	69.3834	0.559	78.0227	0.559	65.1204	0.559	62.4192	0.5587	65.6768
			0.5602	58.8396	0.5596	52.5512			0.5584	-11.6465			0.5601	78.4666	0.5599	54.4631			0.5591	58.964	0.5585	51.2141			0.5596	64.3337	0.5595	66.0284	0.5594	58.229	0.5595	59.0199	0.56	69.4095	0.5595	78.043	0.5595	65.1477	0.5595	62.4752	0.5592	65.7696
			0.5607	58.8923	0.5601	52.5925			0.5589	-11.6439			0.5605	78.4962	0.5603	54.5627			0.5596	59.0387	0.559	51.2681			0.5601	64.3821	0.56	66.0573	0.5599	58.2632	0.5599	59.0479	0.5605	69.4176	0.5599	78.08	0.5599	65.1769	0.56	62.5069	0.5597	65.84
			0.5612	58.9263	0.5606	52.6558			0.5594	-11.6331			0.561	78.5513	0.5608	54.6583			0.5601	59.1104	0.5596	51.2933			0.5606	64.4399	0.5604	66.1093	0.5604	58.3002	0.5604	59.0583	0.561	69.4394	0.5604	78.1057	0.5604	65.208	0.5605	62.5245	0.5602	65.9125
			0.5617	58.9316	0.5611	52.6807			0.5598	-11.6414			0.5615	78.6155	0.5613	54.7376			0.5606	59.1452	0.5601	51.3183			0.5611	64.4798	0.5609	66.1583	0.5609	58.3615	0.5609	59.116	0.5615	69.4629	0.5609	78.1211	0.5609	65.2295	0.5609	62.5759	0.5607	65.986
			0.5622	58.9748	0.5616	52.6971			0.5603	-11.6478			0.562	78.6669	0.5617	54.8155			0.561	59.2043	0.5606	51.3694			0.5616	64.5191	0.5614	66.1888	0.5614	58.407	0.5614	59.1434	0.5619	69.4694	0.5614	78.1362	0.5614	65.2442	0.5614	62.6045	0.5612	66.0482
			0.5627	59.0494	0.5621	52.7576			0.5608	-11.638			0.5624	78.7159	0.5622	54.9159			0.5615	59.2856	0.5611	51.383			0.5621	64.5549	0.5619	66.2412	0.5619	58.4563	0.5619	59.1637	0.5624	69.4767	0.5619	78.1759	0.5619	65.2766	0.5619	62.6314	0.5617	66.0987
			0.5631	59.0883	0.5626	52.806			0.5612	-11.6369			0.5629	78.7962	0.5626	55.0153			0.562	59.3435	0.5617	51.4014			0.5626	64.5942	0.5624	66.298	0.5624	58.5157	0.5624	59.2135	0.5629	69.5063	0.5624	78.2058	0.5624	65.308	0.5624	62.664	0.5622	66.1769
			0.5636	59.1087	0.563	52.8228			0.5617	-11.6455			0.5634	78.854	0.5631	55.0947			0.5625	59.3864	0.5622	51.4445			0.5631	64.649	0.5629	66.327	0.5629	58.5676	0.563	59.254	0.5633	69.5259	0.5629	78.2213	0.5629	65.3343	0.5629	62.7224	0.5627	66.2706
			0.5641	59.174	0.5635	52.8649			0.5621	-11.6246			0.5639	78.9059	0.5636	55.1905			0.563	59.4545	0.5627	51.4672			0.5636	64.6866	0.5634	66.375	0.5634	58.613	0.5635	59.2805	0.5638	69.5442	0.5634	78.2688	0.5634	65.3568	0.5634	62.7551	0.5632	66.3342
			0.5646	59.2191	0.564	52.9169			0.5626	-11.6229			0.5644	78.9747	0.5641	55.2966			0.5635	59.5364	0.5632	51.4752			0.5641	64.7404	0.5639	66.4462	0.5639	58.6808	0.564	59.3199	0.5643	69.59	0.5639	78.3024	0.5639	65.3831	0.5639	62.7957	0.5638	66.4222
			0.5651	59.2438	0.5645	52.9373			0.563	-11.6446			0.5649	79.0413	0.5645	55.3955			0.564	59.6088	0.5637	51.5217			0.5646	64.8008	0.5644	66.479	0.5644	58.7483	0.5645	59.3544	0.5648	69.5974	0.5644	78.3387	0.5644	65.4106	0.5644	62.843	0.5643	66.5038
			0.5656	59.293	0.565	52.9614			0.5635	-11.6435			0.5654	79.0933	0.565	55.4949			0.5646	59.6762	0.5642	51.5558			0.5651	64.8458	0.565	66.5338	0.565	58.8044	0.565	59.3815	0.5653	69.6041	0.565	78.3869	0.5649	65.4321	0.5649	62.8777	0.5648	66.5629
			0.5661	59.3479	0.5655	53.0204			0.564	-11.6435			0.5659	79.1571	0.5655	55.5878			0.5651	59.7386	0.5647	51.5651			0.5657	64.8931	0.5655	66.5994	0.5655	58.8753	0.5656	59.4215	0.5658	69.644	0.5655	78.4384	0.5655	65.4647	0.5655	62.9371	0.5653	66.6389
			0.5666	59.3697	0.5659	53.0477			0.5644	-11.6409			0.5664	79.2201	0.566	55.678			0.5656	59.7878	0.5652	51.6009			0.5662	64.9465	0.566	66.6523	0.566	58.9347	0.5661	59.467	0.5663	69.6783	0.566	78.4649	0.566	65.5017	0.566	62.9922	0.5659	66.7217
			0.5671	59.4134	0.5664	53.0655			0.5649	-11.6471			0.5669	79.2714	0.5665	55.7739			0.5661	59.8756	0.5657	51.6321			0.5667	64.9915	0.5666	66.6982	0.5666	58.9548	0.5666	59.4865	0.5668	69.6796	0.5666	78.4959	0.5665	65.524	0.5665	63.01	0.5664	66.8039
			0.5676	59.4746	0.5669	53.1169			0.5654	-11.6468			0.5674	79.3184	0.567	55.8905			0.5667	59.9584	0.5662	51.6344			0.5673	65.0447	0.5671	66.7515	0.5671	59.0161	0.5672	59.5287	0.5673	69.7284	0.5671	78.5268	0.567	65.5597	0.567	63.0401	0.5669	66.8995
			0.5681	59.4937	0.5674	53.1416			0.5659	-11.6567			0.5679	79.3916	0.5675	55.9816			0.5672	60.018	0.5667	51.6687			0.5678	65.108	0.5677	66.8191	0.5677	59.094	0.5677	59.5839	0.5678	69.773	0.5677	78.5631	0.5676	65.5973	0.5676	63.1047	0.5675	66.9787
			0.5686	59.5346	0.5679	53.1626			0.5663	-11.6555			0.5684	79.4643	0.568	56.069			0.5677	60.0984	0.5672	51.7157			0.5684	65.1483	0.5682	66.8582	0.5682	59.1441	0.5682	59.618	0.5683	69.7816	0.5682	78.6122	0.5681	65.6343	0.5681	63.1507	0.568	67.046
			0.5691	59.5834	0.5684	53.2225			0.5668	-11.6419			0.5689	79.5275	0.5685	56.1854			0.5683	60.1836	0.5677	51.7268			0.5689	65.1866	0.5687	66.9055	0.5687	59.2019	0.5687	59.6499	0.5688	69.8027	0.5687	78.6629	0.5686	65.6729	0.5686	63.1971	0.5685	67.102
			0.5696	59.6315	0.5689	53.2728			0.5673	-11.6529			0.5694	79.6101	0.569	56.2825			0.5688	60.2394	0.5682	51.7432			0.5694	65.2398	0.5693	66.9763	0.5692	59.2639	0.5693	59.6985	0.5693	69.8566	0.5692	78.6971	0.5691	65.7021	0.5691	63.2478	0.5691	67.1798
			0.5701	59.6635	0.5694	53.2922			0.5678	-11.6548			0.57	79.6946	0.5695	56.3707			0.5693	60.2983	0.5687	51.788			0.57	65.2941	0.5698	67.0213	0.5698	59.3154	0.5698	59.7189	0.5699	69.8662	0.5698	78.7141	0.5696	65.7202	0.5697	63.2884	0.5696	67.256
			0.5705	59.7259	0.5699	53.3437			0.5683	-11.6342			0.5705	79.7547	0.57	56.4674			0.5698	60.3801	0.5692	51.8073			0.5705	65.3328	0.5704	67.0865	0.5703	59.3618	0.5703	59.7243	0.5704	69.8917	0.5703	78.7624	0.5701	65.7328	0.5702	63.3168	0.5701	67.3283
			0.5711	59.7703	0.5703	53.3883			0.5689	-11.6268			0.571	79.8052	0.5705	56.5802			0.5704	60.452	0.5697	51.825			0.571	65.3802	0.5709	67.1447	0.5708	59.4272	0.5708	59.777	0.5709	69.9345	0.5708	78.7969	0.5707	65.7574	0.5707	63.3537	0.5707	67.4178
			0.5716	59.7949	0.5708	53.4112			0.5694	-11.6341			0.5716	79.8818	0.5711	56.6979			0.5709	60.5083	0.5702	51.8874			0.5716	65.4181	0.5714	67.1852	0.5713	59.4699	0.5714	59.8335	0.5714	69.9566	0.5713	78.7986	0.5712	65.7996	0.5712	63.4004	0.5712	67.4953
			0.5721	59.8674	0.5714	53.4432			0.5699	-11.6563			0.5721	79.9559	0.5716	56.8083			0.5714	60.5863	0.5707	51.9042			0.5721	65.4629	0.572	67.2174	0.5718	59.5167	0.5719	59.8349	0.5719	69.9797	0.5718	78.8244	0.5717	65.828	0.5717	63.4321	0.5717	67.5551
			0.5726	59.9308	0.5719	53.5071			0.5705	-11.6604			0.5726	80.0156	0.5721	56.9157			0.5719	60.6782	0.5712	51.9141			0.5726	65.518	0.5725	67.2827	0.5723	59.5968	0.5724	59.8541	0.5724	70.0228	0.5723	78.8772	0.5722	65.858	0.5722	63.4846	0.5723	67.6344
			0.5731	59.9593	0.5724	53.5302			0.571	-11.6582			0.5731	80.0902	0.5727	57.0106			0.5725	60.7321	0.5717	51.9384			0.5731	65.5568	0.573	67.328	0.5729	59.6471	0.5729	59.9087	0.573	70.0459	0.5728	78.8978	0.5727	65.889	0.5728	63.5318	0.5728	67.7089
			0.5736	59.9958	0.5729	53.5467			0.5716	-11.6578			0.5736	80.1545	0.5732	57.1055			0.573	60.7694	0.5722	51.9517			0.5736	65.577	0.5735	67.3741	0.5734	59.6725	0.5734	59.9275	0.5735	70.0663	0.5733	78.9311	0.5733	65.9088	0.5733	63.5628	0.5733	67.7672
			0.5741	60.0487	0.5734	53.6123			0.5721	-11.6411			0.5741	80.1928	0.5737	57.2009			0.5735	60.8506	0.5727	51.9732			0.5741	65.6025	0.574	67.4257	0.5739	59.7307	0.5739	59.9494	0.574	70.1123	0.5738	78.9622	0.5738	65.93	0.5738	63.5898	0.5738	67.832
			0.5746	60.0931	0.5739	53.6662			0.5727	-11.647			0.5746	80.2436	0.5742	57.2861			0.574	60.9232	0.5732	52.0239			0.5746	65.6393	0.5745	67.4753	0.5744	59.7946	0.5744	60.0021	0.5745	70.132	0.5743	78.9565	0.5743	65.9469	0.5743	63.6305	0.5743	67.9166
			0.5751	60.1314	0.5744	53.6848			0.5732	-11.65			0.5751	80.308	0.5747	57.3545			0.5745	60.9805	0.5738	52.0678			0.5751	65.6809	0.575	67.495	0.5748	59.8417	0.5749	60.0293	0.575	70.1163	0.5748	78.9774	0.5748	65.9784	0.5748	63.6515	0.5748	67.9786
			0.5756	60.1905	0.5749	53.739			0.5738	-11.6287			0.5756	80.3544	0.5752	57.4581			0.575	61.0462	0.5743	52.0923			0.5756	65.7249	0.5755	67.5143	0.5753	59.8749	0.5754	60.0427	0.5755	70.1555	0.5753	79.0217	0.5753	66.0102	0.5753	63.6816	0.5753	68.042
			0.5761	60.2387	0.5754	53.7894			0.5743	-11.6239			0.576	80.4003	0.5757	57.566			0.5755	61.1156	0.5748	52.1236			0.576	65.752	0.576	67.5703	0.5758	59.9267	0.5759	60.0704	0.5759	70.1851	0.5757	79.0375	0.5758	66.0375	0.5758	63.7246	0.5758	68.1132
			0.5766	60.2435	0.5759	53.793			0.5749	-11.6459			0.5765	80.4638	0.5761	57.6602			0.576	61.1699	0.5753	52.1635			0.5765	65.7842	0.5764	67.6035	0.5763	59.9713	0.5763	60.0949	0.5764	70.1954	0.5762	79.0412	0.5763	66.0512	0.5762	63.7599	0.5762	68.1671
			0.5771	60.2992	0.5764	53.8243			0.5754	-11.6485			0.577	80.5005	0.5766	57.7299			0.5765	61.2281	0.5759	52.1735			0.577	65.8076	0.5769	67.6449	0.5767	60.0092	0.5768	60.1229	0.5769	70.2309	0.5767	79.0796	0.5767	66.0613	0.5767	63.7812	0.5767	68.2154
			0.5776	60.35	0.5769	53.8753			0.5759	-11.6424			0.5774	80.552	0.5771	57.8111			0.577	61.2901	0.5764	52.2121			0.5774	65.8289	0.5774	67.6867	0.5772	60.0722	0.5773	60.161	0.5774	70.2541	0.5771	79.1048	0.5772	66.0715	0.5772	63.797	0.5772	68.2886
			0.5781	60.368	0.5774	53.8947			0.5764	-11.6415			0.5779	80.6229	0.5776	57.9083			0.5775	61.3604	0.5769	52.2603			0.5779	65.8632	0.5778	67.7008	0.5777	60.112	0.5778	60.1819	0.5778	70.2405	0.5776	79.1127	0.5777	66.0898	0.5777	63.8215	0.5776	68.344
			0.5786	60.4179	0.5779	53.906			0.5769	-11.6442			0.5783	80.6961	0.5781	57.9803			0.578	61.4191	0.5774	52.2609			0.5784	65.8989	0.5783	67.7181	0.5781	60.1367	0.5782	60.1902	0.5783	70.2574	0.5781	79.1491	0.5781	66.1095	0.5781	63.8357	0.5781	68.4017
			0.5791	60.4795	0.5784	53.9455			0.5774	-11.65			0.5788	80.7459	0.5785	58.0695			0.5785	61.4833	0.578	52.2738			0.5788	65.9346	0.5787	67.7776	0.5786	60.1929	0.5787	60.2267	0.5788	70.2757	0.5785	79.1617	0.5786	66.1212	0.5786	63.8611	0.5785	68.4621
			0.5795	60.5203	0.5789	53.995			0.5779	-11.6519			0.5793	80.7989	0.579	58.1727			0.579	61.5453	0.5785	52.3008			0.5793	65.9711	0.5792	67.8079	0.579	60.2387	0.5791	60.2553	0.5792	70.2862	0.579	79.1655	0.5791	66.1332	0.579	63.8972	0.579	68.5253
			0.58	60.5665	0.5794	54.021			0.5784	-11.6506			0.5798	80.8525	0.5795	58.2473			0.5796	61.608	0.579	52.3203			0.5798	66.0113	0.5796	67.8259	0.5795	60.2714	0.5796	60.2638	0.5797	70.3071	0.5794	79.2045	0.5795	66.1547	0.5795	63.9089	0.5794	68.5776
			0.5805	60.6189	0.5799	54.0769			0.5789	-11.6336			0.5802	80.8975	0.5799	58.3345			0.58	61.6833	0.5795	52.356			0.5802	66.0438	0.5801	67.8716	0.5799	60.3132	0.58	60.286	0.5801	70.3392	0.5799	79.2291	0.58	66.1628	0.5799	63.9283	0.5799	68.6441
			0.581	60.6477	0.5804	54.1142			0.5794	-11.6278			0.5807	80.9417	0.5804	58.4266			0.5805	61.749	0.58	52.3987			0.5807	66.0613	0.5805	67.9131	0.5804	60.3696	0.5805	60.3317	0.5806	70.354	0.5803	79.2242	0.5804	66.1776	0.5804	63.9551	0.5803	68.7017
			0.5815	60.6766	0.5809	54.1436			0.5799	-11.6492			0.5812	81.0218	0.5809	58.5262			0.581	61.7902	0.5805	52.4187			0.5812	66.11	0.581	67.9336	0.5809	60.4074	0.581	60.3582	0.581	70.3716	0.5808	79.2422	0.5809	66.192	0.5808	63.977	0.5808	68.7489
			0.582	60.7479	0.5814	54.1959			0.5804	-11.6554			0.5817	81.102	0.5814	58.6016			0.5815	61.8493	0.581	52.4142			0.5816	66.1599	0.5815	67.9723	0.5813	60.4669	0.5815	60.3819	0.5815	70.3921	0.5813	79.2749	0.5814	66.229	0.5813	64.0078	0.5813	68.8123
			0.5825	60.7945	0.5819	54.2339			0.5809	-11.6384			0.5822	81.1593	0.5819	58.6991			0.582	61.9312	0.5814	52.4445			0.5821	66.1935	0.5819	68.0252	0.5818	60.524	0.5819	60.4117	0.582	70.3944	0.5818	79.3009	0.5818	66.2499	0.5818	64.047	0.5818	68.8781
			0.583	60.8111	0.5824	54.2521			0.5814	-11.6447			0.5828	81.2283	0.5824	58.8147			0.5825	61.9872	0.5819	52.4682			0.5826	66.2409	0.5824	68.0593	0.5823	60.5628	0.5824	60.4318	0.5825	70.406	0.5823	79.3342	0.5823	66.2551	0.5822	64.0717	0.5822	68.9329
			0.5836	60.8715	0.583	54.2933			0.5819	-11.6511			0.5833	81.3094	0.583	58.906			0.583	62.043	0.5823	52.4688			0.5831	66.2829	0.5829	68.1018	0.5828	60.6152	0.5829	60.4539	0.583	70.4462	0.5827	79.3799	0.5828	66.2681	0.5827	64.0932	0.5827	68.9946
			0.5841	60.9375	0.5835	54.3561			0.5823	-11.6481			0.5838	81.3648	0.5835	58.9938			0.5835	62.1263	0.5828	52.4937			0.5836	66.3185	0.5834	68.1567	0.5833	60.6867	0.5834	60.4961	0.5835	70.4908	0.5832	79.4052	0.5833	66.2975	0.5832	64.1483	0.5832	69.0781
			0.5846	60.9812	0.584	54.3875			0.5828	-11.6518			0.5843	81.4301	0.584	59.1024			0.584	62.1841	0.5832	52.5219			0.5841	66.3533	0.5839	68.1794	0.5837	60.7254	0.5839	60.5279	0.5839	70.5105	0.5837	79.423	0.5838	66.3443	0.5837	64.1755	0.5837	69.1274
			0.5851	61.0376	0.5845	54.4281			0.5833	-11.6595			0.5849	81.5029	0.5845	59.2107			0.5845	62.224	0.5837	52.5296			0.5846	66.3933	0.5844	68.212	0.5842	60.7655	0.5844	60.5529	0.5844	70.5533	0.5842	79.4668	0.5843	66.3783	0.5842	64.1859	0.5842	69.1847
			0.5857	61.0843	0.585	54.4915			0.5838	-11.6419			0.5854	81.5781	0.585	59.2976			0.585	62.2995	0.5841	52.5488			0.5851	66.4276	0.5849	68.2752	0.5848	60.8374	0.5849	60.6076	0.5849	70.5732	0.5847	79.5036	0.5848	66.4057	0.5847	64.2382	0.5847	69.2746
			0.5862	61.1222	0.5856	54.5191			0.5843	-11.6313			0.5859	81.6388	0.5856	59.3985			0.5855	62.3792	0.5846	52.5751			0.5856	66.4844	0.5854	68.3299	0.5853	60.9031	0.5854	60.645	0.5854	70.5908	0.5852	79.5191	0.5853	66.4376	0.5852	64.2808	0.5852	69.345
			0.5867	61.1685	0.5861	54.5239			0.5848	-11.6408			0.5865	81.7224	0.5861	59.5			0.586	62.4543	0.5851	52.5642			0.5861	66.5481	0.5859	68.3619	0.5858	60.9445	0.5859	60.661	0.586	70.6632	0.5858	79.5617	0.5858	66.4612	0.5857	64.3109	0.5857	69.393
			0.5873	61.2579	0.5866	54.5849			0.5853	-11.6506			0.587	81.8031	0.5866	59.5906			0.5865	62.5183	0.5855	52.6082			0.5866	66.5917	0.5864	68.4276	0.5863	61.0134	0.5864	60.7006	0.5865	70.7307	0.5863	79.6149	0.5863	66.487	0.5862	64.3575	0.5862	69.4747
			0.5878	61.322	0.5872	54.6348			0.5858	-11.6486			0.5875	81.865	0.5872	59.6918			0.587	62.5848	0.586	52.6423			0.5871	66.627	0.5869	68.4588	0.5868	61.0879	0.587	60.7677	0.587	70.7894	0.5868	79.6345	0.5868	66.5143	0.5868	64.4114	0.5867	69.5659
			0.5884	61.3492	0.5877	54.6627			0.5863	-11.6449			0.5881	81.9305	0.5877	59.8029			0.5875	62.6362	0.5865	52.6525			0.5876	66.6784	0.5875	68.4906	0.5874	61.136	0.5875	60.7874	0.5875	70.857	0.5873	79.6729	0.5874	66.5512	0.5873	64.4398	0.5872	69.6282
			0.5889	61.4175	0.5882	54.698			0.5868	-11.6472			0.5886	82.0011	0.5882	59.8695			0.588	62.6845	0.587	52.6934			0.5882	66.7318	0.588	68.5439	0.5879	61.1906	0.588	60.8248	0.588	70.9492	0.5879	79.72	0.5879	66.5902	0.5878	64.4733	0.5878	69.7127
			0.5895	61.4872	0.5887	54.7543			0.5873	-11.6359			0.5891	82.0621	0.5887	59.9528			0.5885	62.7583	0.5874	52.7383			0.5887	66.7486	0.5885	68.6012	0.5885	61.2635	0.5886	60.8899	0.5886	71.0018	0.5884	79.7577	0.5884	66.6251	0.5884	64.5359	0.5883	69.8102
			0.59	61.5285	0.5893	54.771			0.5878	-11.6331			0.5896	82.1146	0.5892	60.0534			0.589	62.8355	0.5879	52.7343			0.5892	66.7939	0.5891	68.6415	0.589	61.3183	0.5891	60.917	0.5891	71.0495	0.589	79.7776	0.589	66.6605	0.5889	64.5677	0.5889	69.871
			0.5906	61.5703	0.5898	54.7902			0.5883	-11.6475			0.5901	82.1746	0.5897	60.1444			0.5894	62.8971	0.5884	52.7558			0.5897	66.8334	0.5896	68.6931	0.5895	61.3708	0.5896	60.9501	0.5896	71.1275	0.5895	79.8264	0.5895	66.6917	0.5895	64.5811	0.5895	69.9475
			0.5911	61.6275	0.5903	54.8559			0.5888	-11.6514			0.5906	82.2327	0.5902	60.2124			0.5899	62.9766	0.5889	52.7889			0.5902	66.8718	0.5901	68.7379	0.5901	61.4346	0.5901	60.9905	0.5902	71.1892	0.59	79.8595	0.5901	66.718	0.59	64.636	0.59	70.0294
			0.5916	61.6724	0.5908	54.8827			0.5893	-11.6402			0.5911	82.2899	0.5907	60.3119			0.5904	63.0241	0.5894	52.819			0.5907	66.9298	0.5907	68.7726	0.5906	61.4847	0.5907	61.0167	0.5907	71.2207	0.5906	79.8782	0.5906	66.7533	0.5906	64.6767	0.5906	70.0982
			0.5922	61.711	0.5914	54.8872			0.5897	-11.6547			0.5916	82.3557	0.5912	60.4102			0.5909	63.0608	0.5899	52.8456			0.5912	66.9774	0.5912	68.8171	0.5911	61.5295	0.5912	61.0452	0.5912	71.2879	0.5911	79.922	0.5911	66.7795	0.5911	64.6984	0.5911	70.1769
			0.5927	61.7715	0.5919	54.9355			0.5902	-11.6587			0.5921	82.4187	0.5917	60.4765			0.5913	63.1279	0.5904	52.8892			0.5918	67.0083	0.5917	68.8781	0.5916	61.6085	0.5917	61.0811	0.5917	71.3521	0.5916	79.9638	0.5916	66.7948	0.5916	64.7404	0.5916	70.2547
			0.5932	61.8114	0.5924	54.9794			0.5907	-11.629			0.5925	82.4609	0.5922	60.5496			0.5918	63.204	0.5909	52.8979			0.5923	67.067	0.5922	68.9147	0.5922	61.6597	0.5922	61.1163	0.5922	71.4023	0.5921	79.9815	0.5921	66.813	0.5921	64.7715	0.5922	70.3154
			0.5937	61.8397	0.5929	54.9909			0.5912	-11.6278			0.593	82.5144	0.5927	60.6502			0.5923	63.2566	0.5914	52.9134			0.5928	67.1143	0.5928	68.9585	0.5927	61.7087	0.5927	61.1447	0.5928	71.4719	0.5926	80.0103	0.5926	66.829	0.5926	64.7879	0.5927	70.3822
			0.5942	61.8874	0.5934	55.0381			0.5917	-11.6418			0.5935	82.5903	0.5932	60.7318			0.5928	63.317	0.592	52.9591			0.5933	67.1579	0.5933	69.0221	0.5932	61.7813	0.5932	61.1769	0.5933	71.53	0.5932	80.0417	0.5931	66.8654	0.5931	64.8159	0.5932	70.4584
			0.5947	61.9275	0.5939	55.0965			0.5922	-11.6446			0.594	82.636	0.5936	60.8039			0.5933	63.3913	0.5925	52.9857			0.5938	67.1944	0.5938	69.0443	0.5937	61.8208	0.5937	61.2085	0.5938	71.5643	0.5937	80.0695	0.5936	66.8882	0.5936	64.8296	0.5937	70.5296
			0.5952	61.948	0.5944	55.0916			0.5927	-11.6473			0.5945	82.6781	0.5941	60.8908			0.5938	63.4766	0.593	53.0012			0.5943	67.224	0.5943	69.0591	0.5942	61.8572	0.5942	61.2227	0.5943	71.6107	0.5942	80.0982	0.5941	66.9019	0.5941	64.8517	0.5942	70.5841
			0.5956	62.0092	0.5949	55.0968			0.5931	-11.6441			0.5949	82.7459	0.5946	61.0036			0.5943	63.5466	0.5935	53.0413			0.5948	67.2535	0.5948	69.1108	0.5947	61.9168	0.5947	61.273	0.5948	71.684	0.5947	80.1293	0.5946	66.9263	0.5946	64.8779	0.5947	70.6382
			0.5961	62.0568	0.5954	55.1409			0.5936	-11.637			0.5954	82.7974	0.5951	61.0708			0.5949	63.6364	0.594	53.0612			0.5953	67.2894	0.5953	69.1544	0.5952	61.9772	0.5952	61.3199	0.5953	71.7024	0.5952	80.1572	0.5951	66.9511	0.5952	64.9093	0.5952	70.6992
			0.5966	62.0679	0.5959	55.1615			0.5941	-11.6463			0.5959	82.8447	0.5956	61.1428			0.5954	63.7137	0.5946	53.071			0.5958	67.3192	0.5958	69.1789	0.5957	62.0114	0.5957	61.3399	0.5958	71.7385	0.5957	80.1764	0.5956	66.9606	0.5957	64.9158	0.5957	70.7408
			0.597	62.0942	0.5964	55.1868			0.5946	-11.641			0.5964	82.9144	0.5961	61.2303			0.596	63.7867	0.5951	53.083			0.5963	67.3428	0.5963	69.2242	0.5962	62.0599	0.5962	61.3774	0.5963	71.8015	0.5962	80.2133	0.5961	66.9877	0.5962	64.9216	0.5962	70.8082
			0.5975	62.1427	0.5969	55.2396			0.5951	-11.6416			0.5969	82.9815	0.5965	61.3093			0.5965	63.88	0.5956	53.1353			0.5968	67.365	0.5968	69.2621	0.5967	62.1317	0.5967	61.426	0.5968	71.8247	0.5967	80.2446	0.5966	67.0149	0.5967	64.9587	0.5966	70.8875
			0.598	62.1619	0.5973	55.2593			0.5955	-11.6355			0.5974	83.0296	0.597	61.3892			0.5971	63.9752	0.5961	53.1558			0.5973	65.1231	0.5973	69.2788	0.5972	62.1833	0.5972	61.4764	0.5973	71.8646	0.5972	80.2553	0.597	67.0435	0.5971	64.9746	0.5971	70.9342
			0.5984	62.1824	0.5978	55.2478			0.596	-11.6486			0.5978	83.0793	0.5975	61.4826			0.5976	64.0495	0.5967	53.1852			0.5977	51.7541	0.5978	69.3021	0.5977	62.2238	0.5978	61.5235	0.5978	71.9279	0.5977	80.2827	0.5975	67.0577	0.5976	64.9697	0.5976	71
			0.5989	62.2462	0.5983	55.2821			0.5965	-11.6484			0.5983	83.1442	0.598	61.5577			0.5982	64.1149	0.5972	53.2153			0.5982	39.2306	0.5983	69.3413	0.5982	62.2935	0.5983	61.6019	0.5983	71.9687	0.5982	80.3148	0.598	67.0658	0.5981	65.0141	0.5981	71.0808
			0.5993	62.2818	0.5988	55.3179			0.5969	-11.6346			0.5988	83.2061	0.5985	61.6342			0.5987	64.2136	0.5977	53.2179			0.5987	32.6204	0.5987	69.3774	0.5987	62.3408	0.5988	61.6686	0.5988	72.0219	0.5987	80.3319	0.5985	67.0807	0.5986	65.0528	0.5986	71.1239
			0.5998	62.2983	0.5992	55.3027			0.5974	-11.6264			0.5993	83.28	0.599	61.7387			0.5993	64.2899	0.5982	53.2454			0.5992	31.9362	0.5992	69.4129	0.5992	62.3831	0.5993	61.7207	0.5993	72.0769	0.5992	80.3635	0.599	67.111	0.5991	65.0532	0.599	71.1734
			0.6002	62.3414	0.5997	55.3463			0.5979	-11.6335			0.5998	83.3491	0.5995	61.833			0.5998	64.3373	0.5987	53.2578			0.5998	32.6775	0.5997	69.4629	0.5997	62.4504	0.5998	61.792	0.5998	72.1032	0.5997	80.3859	0.5995	67.1336	0.5996	65.0682	0.5995	71.2475
			0.6007	62.3816	0.6001	55.4117			0.5984	-11.6246			0.6003	83.4092	0.6	61.8967			0.6004	64.4226	0.5992	53.2837			0.6003	33.1719	0.6002	69.4917	0.6002	62.4907	0.6003	61.8592	0.6002	72.1345	0.6002	80.3956	0.6	67.1485	0.6001	65.0847	0.6	71.3024
			0.6011	62.4018	0.6006	55.3963			0.5988	-11.6369			0.6008	83.471	0.6005	61.9944			0.601	64.5223	0.5997	53.3226			0.6007	33.2934	0.6007	69.5186	0.6007	62.5298	0.6008	61.9035	0.6007	72.1983	0.6006	80.4107	0.6005	67.1584	0.6006	65.0926	0.6005	71.3338
			0.6016	62.4397	0.6011	55.4081			0.5993	-11.6621			0.6013	83.5333	0.601	62.086			0.6015	64.5826	0.6001	53.3567			0.6012	33.2744	0.6012	69.557	0.6012	62.6019	0.6013	61.9632	0.6012	72.2381	0.6011	80.4405	0.6009	67.1913	0.6011	65.133	0.6009	71.4114
			0.602	62.5043	0.6015	55.4638			0.5998	-11.6545			0.6018	83.5887	0.6015	62.1657			0.602	64.6473	0.6006	53.3692			0.6017	33.2555	0.6017	69.5929	0.6017	62.6602	0.6018	62.0273	0.6017	72.2615	0.6016	80.4559	0.6014	67.2283	0.6016	65.1644	0.6014	71.4721
			0.6025	62.5266	0.602	55.4905			0.6003	-11.6391			0.6023	83.6475	0.602	62.2501			0.6026	64.7457	0.6011	53.3777			0.6022	33.2333	0.6022	69.6302	0.6022	62.6951	0.6023	62.0648	0.6022	72.3055	0.6021	80.4776	0.6019	67.2569	0.6021	65.1564	0.6019	71.5181
			0.603	62.5547	0.6024	55.4917			0.6008	-11.6564			0.6028	83.7154	0.6025	62.3408			0.6031	64.8128	0.6016	53.4118			0.6027	33.2095	0.6027	69.6685	0.6027	62.7435	0.6028	62.1222	0.6027	72.3565	0.6026	80.5222	0.6025	67.2929	0.6026	65.1722	0.6024	71.5963
			0.6034	62.6134	0.6029	55.5483			0.6013	-11.6495			0.6034	83.7802	0.603	62.4254			0.6036	64.8688	0.602	53.404			0.6032	33.1985	0.6032	69.7149	0.6032	62.8055	0.6033	62.1987	0.6032	72.3955	0.6031	80.5493	0.603	67.3152	0.6031	65.2139	0.6029	71.659
			0.6039	62.6591	0.6034	55.5749			0.6018	-11.6283			0.6039	83.8336	0.6035	62.4915			0.6042	64.9492	0.6025	53.4125			0.6037	33.1749	0.6037	69.7493	0.6037	62.8584	0.6038	62.2533	0.6037	72.4567	0.6036	80.5818	0.6035	67.3273	0.6036	65.2502	0.6034	71.712
			0.6044	62.6781	0.6039	55.5726			0.6023	-11.6223			0.6044	83.9098	0.604	62.5786			0.6046	65.0104	0.603	53.4539			0.6042	33.1787	0.6042	69.783	0.6042	62.9148	0.6043	62.3007	0.6043	72.5265	0.6041	80.6239	0.604	67.3487	0.6042	65.2805	0.6039	71.7936
			0.6049	62.7441	0.6043	55.6319			0.6029	-11.6467			0.6049	83.9862	0.6045	62.6652			0.6051	65.0579	0.6034	53.4713			0.6047	33.1983	0.6048	69.8344	0.6047	62.9723	0.6048	62.391	0.6048	72.5835	0.6047	80.666	0.6045	67.3761	0.6047	65.301	0.6044	71.8735
			0.6054	62.8052	0.6048	55.688			0.6034	-11.6516			0.6054	84.058	0.6051	62.7613			0.6056	65.1211	0.6039	53.4865			0.6053	33.1841	0.6053	69.8679	0.6053	63.009	0.6054	62.4545	0.6053	72.6508	0.6052	80.6773	0.6051	67.4075	0.6053	65.3239	0.605	71.9397
			0.6059	62.8424	0.6053	55.6891			0.604	-11.6477			0.6059	84.1171	0.6056	62.8586			0.6061	65.1954	0.6044	53.5205			0.6058	33.1761	0.6058	69.9065	0.6058	63.0583	0.6059	62.5063	0.6059	72.7072	0.6057	80.7042	0.6056	67.4344	0.6058	65.3557	0.6055	72.0017
			0.6064	62.9019	0.6058	55.7106			0.6045	-11.645			0.6065	84.1836	0.6061	62.9503			0.6066	65.2414	0.6048	53.5431			0.6063	33.1778	0.6064	69.9658	0.6063	63.1382	0.6064	62.5887	0.6064	72.7442	0.6062	80.7561	0.6061	67.4642	0.6063	65.3938	0.6061	72.0881
			0.607	62.9628	0.6064	55.7801			0.6051	-11.6522			0.607	84.2615	0.6066	63.0225			0.607	65.2891	0.6053	53.5535			0.6068	33.1739	0.6069	69.9821	0.6068	63.2006	0.607	62.6536	0.607	72.7909	0.6068	80.7769	0.6067	67.495	0.6069	65.4319	0.6066	72.1572
			0.6075	62.9849	0.6069	55.8286			0.6056	-11.6476			0.6075	84.3136	0.6071	63.1096			0.6075	65.3464	0.6059	53.5814			0.6074	33.1594	0.6074	70.0063	0.6074	63.2477	0.6075	62.7056	0.6075	72.8564	0.6073	80.7958	0.6072	67.532	0.6074	65.4474	0.6072	72.2179
			0.608	63.0316	0.6074	55.8502			0.6062	-11.6441			0.6081	84.3777	0.6077	63.2145			0.6079	60.1161	0.6064	53.5974			0.6079	33.1675	0.608	70.0729	0.6079	63.3123	0.6081	62.7796	0.608	72.9047	0.6078	80.8457	0.6078	67.5547	0.608	65.4776	0.6077	72.3007
			0.6086	63.1366	0.6079	55.9055			0.6068	-11.6471			0.6086	84.4568	0.6082	63.2994			0.6082	47.0594	0.6069	53.6126			0.6084	33.1749	0.6085	70.1248	0.6084	63.3637	0.6086	62.8563	0.6086	72.9407	0.6083	80.8526	0.6083	67.5819	0.6085	65.5117	0.6083	72.3765
			0.6091	63.1966	0.6085	55.9494			0.6073	-11.6565			0.6091	84.5208	0.6087	63.3857			0.6086	34.4206	0.6074	53.6683			0.6089	33.1551	0.609	70.1567	0.6089	63.3988	0.6091	62.8891	0.6091	73.012	0.6089	80.8814	0.6088	67.6026	0.609	65.537	0.6088	72.4378
			0.6097	63.2273	0.609	55.9806			0.6079	-11.6465			0.6097	84.5716	0.6093	63.4815			0.6091	28.1663	0.608	53.6932			0.6094	33.1776	0.6095	70.1993	0.6094	63.4557	0.6096	62.9489	0.6096	73.0576	0.6094	80.9183	0.6093	67.6134	0.6095	65.554	0.6093	72.5149
			0.6102	63.2847	0.6095	56.0259			0.6085	-11.6509			0.6102	84.6406	0.6098	63.5824			0.6096	27.7335	0.6085	53.7044			0.6099	33.1804	0.61	70.2195	0.61	63.522	0.6101	63.0291	0.6101	73.0835	0.6099	80.9462	0.6098	67.6361	0.61	65.5836	0.6099	72.5825
			0.6107	63.3493	0.6101	56.0817			0.609	-11.6308			0.6107	84.7195	0.6103	63.6653			0.61	28.5807	0.609	53.743			0.6104	33.1565	0.6106	70.2243	0.6105	63.5607	0.6106	63.0755	0.6106	73.1173	0.6104	80.9625	0.6103	67.6757	0.6105	65.59	0.6104	72.6285
			0.6112	63.3826	0.6106	56.088			0.6096	-11.6451			0.6112	84.7699	0.6108	63.7428			0.6105	29.0935	0.6096	53.7822			0.6109	33.1547	0.6111	70.2668	0.611	63.6077	0.6111	63.1356	0.6111	73.1455	0.6109	80.9882	0.6108	67.7015	0.611	65.6024	0.6109	72.6862
			0.6118	63.4378	0.6111	56.1221			0.6101	-11.652			0.6117	84.8097	0.6113	63.835			0.6109	29.1999	0.6101	53.785			0.6113	33.1574	0.6115	70.3066	0.6114	63.6667	0.6116	63.2126	0.6116	73.1638	0.6114	81.0016	0.6113	67.7158	0.6115	65.6345	0.6114	72.7632
			0.6123	63.5029	0.6117	56.1887			0.6107	-11.647			0.6122	84.8755	0.6118	63.9081			0.6113	29.1508	0.6107	53.8135			0.6118	33.1425	0.612	70.3364	0.6119	63.7093	0.612	63.2546	0.6121	73.1992	0.6118	81.0041	0.6118	67.7311	0.612	65.6506	0.6119	72.8118
			0.6128	63.5314	0.6122	56.2064			0.6112	-11.6403			0.6127	84.9389	0.6123	63.9839			0.6118	29.1262	0.6112	53.858			0.6123	33.1578	0.6125	70.3414	0.6124	63.7457	0.6125	63.3013	0.6125	73.2535	0.6123	81.0351	0.6123	67.7345	0.6124	65.635	0.6124	72.8559
			0.6133	63.5782	0.6127	56.2284			0.6117	-11.6448			0.6131	84.9825	0.6128	64.0711			0.6122	29.1234	0.6118	53.8632			0.6127	33.1636	0.6129	70.3562	0.6128	63.8056	0.6129	63.3734	0.613	73.2828	0.6128	81.0782	0.6127	67.7266	0.6129	65.6459	0.6128	72.9062
			0.6138	63.646	0.6132	56.2717			0.6122	-11.6429			0.6136	85.0267	0.6133	64.1307			0.6126	29.1135	0.6123	53.8884			0.6132	33.141	0.6134	70.3853	0.6133	63.8428	0.6133	63.4339	0.6134	73.3045	0.6132	81.0797	0.6132	67.7533	0.6134	65.6902	0.6133	72.9609
			0.6143	63.6828	0.6137	56.2979			0.6127	-11.6292			0.6141	85.0815	0.6138	64.1724			0.6131	29.1253	0.6129	53.9309			0.6136	33.1577	0.6138	70.4017	0.6137	63.865	0.6138	63.4718	0.6139	73.3438	0.6137	81.0871	0.6137	67.7752	0.6138	65.6918	0.6137	73.0009
			0.6148	63.7056	0.6142	56.3111			0.6132	-11.621			0.6146	85.1367	0.6143	64.2563			0.6135	29.1252	0.6134	53.9494			0.6141	33.1765	0.6143	70.4266	0.6142	63.9118	0.6142	63.5497	0.6143	73.3627	0.6141	81.1218	0.6141	67.7798	0.6143	65.7043	0.6142	73.0404
			0.6153	63.7726	0.6147	56.3591			0.6137	-11.6448			0.6151	85.1993	0.6147	64.3528			0.6139	29.1158	0.6139	53.9608			0.6145	33.1569	0.6147	70.4516	0.6146	63.9562	0.6146	63.6143	0.6147	73.3792	0.6146	81.124	0.6146	67.79	0.6147	65.7299	0.6146	73.0918
			0.6158	63.8072	0.6152	56.4126			0.6141	-11.6472			0.6155	85.252	0.6152	64.4051			0.6144	29.1079	0.6144	53.995			0.615	33.1571	0.6152	70.4561	0.6151	63.9871	0.6151	63.6754	0.6152	73.4198	0.615	81.1277	0.615	67.8041	0.6152	65.7262	0.6151	73.1284
			0.6163	63.8246	0.6157	56.4163			0.6146	-11.6409			0.616	85.3047	0.6157	64.4762			0.6148	29.1252	0.6149	54.0053			0.6154	33.1538	0.6156	70.4854	0.6155	64.0346	0.6155	63.7376	0.6156	73.4446	0.6155	81.1495	0.6155	67.8093	0.6156	65.7389	0.6155	73.1794
			0.6168	63.8815	0.6162	56.4382			0.6151	-11.6437			0.6165	85.3627	0.6162	64.5698			0.6153	29.1189	0.6154	54.0214			0.6159	33.1463	0.6161	70.5207	0.616	64.0838	0.6159	63.7886	0.6161	73.4673	0.6159	81.162	0.6159	67.8192	0.6161	65.7729	0.616	73.235
			0.6173	63.9342	0.6167	56.4925			0.6156	-11.6542			0.6169	85.4165	0.6166	64.6411			0.6158	29.1093	0.6159	54.0421			0.6163	33.149	0.6165	70.5346	0.6164	64.102	0.6164	63.8438	0.6165	73.5189	0.6164	81.1715	0.6164	67.8346	0.6166	65.8011	0.6165	73.2817
			0.6178	63.9773	0.6172	56.5152			0.616	-11.6408			0.6174	85.4639	0.6171	64.6863			0.6163	29.1238	0.6164	54.0542			0.6168	33.1523	0.617	70.5499	0.6169	64.1385	0.6168	63.9113	0.617	73.5499	0.6169	81.2138	0.6168	67.8416	0.617	65.8211	0.6169	73.3264
			0.6183	64.0317	0.6177	56.5352			0.6165	-11.6267			0.6179	85.5035	0.6176	64.7635			0.6167	29.1184	0.6168	54.0626			0.6173	33.135	0.6175	70.6027	0.6174	64.2018	0.6173	63.9737	0.6174	73.579	0.6173	81.233	0.6173	67.8695	0.6175	65.8438	0.6174	73.3925
			0.6188	64.0906	0.6182	56.5703			0.617	-11.6434			0.6183	85.5692	0.618	64.8493			0.6172	29.092	0.6173	54.0952			0.6178	33.1547	0.6179	70.6313	0.6179	64.2511	0.6178	64.0291	0.6179	73.6308	0.6178	81.247	0.6178	67.8908	0.618	65.8578	0.6179	73.4495
			0.6193	64.1154	0.6187	56.6112			0.6174	-11.6497			0.6188	85.618	0.6185	64.9136			0.6177	29.0981	0.6178	54.0996			0.6182	33.1666	0.6184	70.6293	0.6183	64.321	0.6182	64.0985	0.6184	73.6665	0.6183	81.2935	0.6183	67.9135	0.6184	65.8801	0.6183	73.4995
			0.6198	64.1503	0.6192	56.6228			0.6179	-11.6353			0.6193	85.6617	0.619	65.0001			0.6183	29.1179	0.6182	54.1206			0.6187	33.1573	0.6189	70.6477	0.6188	64.3907	0.6187	64.1789	0.6189	73.6799	0.6188	81.3201	0.6187	67.9438	0.6189	65.9219	0.6188	73.5693
			0.6203	64.202	0.6197	56.6543			0.6183	-11.6458			0.6197	85.724	0.6194	65.0833			0.6188	29.1156	0.6187	54.1452			0.6192	33.1567	0.6194	70.6741	0.6193	64.4213	0.6192	64.2445	0.6194	73.741	0.6193	81.3166	0.6192	67.9602	0.6194	65.9535	0.6193	73.6113
			0.6208	64.2521	0.6202	56.7012			0.6188	-11.6441			0.6202	85.7934	0.6199	65.1427			0.6193	29.1169	0.6192	54.1631			0.6197	33.1645	0.6199	70.6999	0.6198	64.4668	0.6197	64.3125	0.6198	73.7933	0.6198	81.3476	0.6197	67.9743	0.6199	65.9841	0.6198	73.6559
			0.6213	64.288	0.6207	56.7097			0.6192	-11.6352			0.6207	85.8445	0.6204	65.2223			0.6198	29.1276	0.6196	54.1699			0.6202	33.1582	0.6204	70.7416	0.6203	64.53	0.6202	64.4147	0.6203	73.8365	0.6203	81.3999	0.6202	68.0034	0.6204	66.0201	0.6203	73.7096
			0.6218	64.3411	0.6212	56.7338			0.6197	-11.6325			0.6212	85.9094	0.6209	65.3114			0.6204	29.1151	0.6201	54.2055			0.6207	33.1629	0.6209	70.7853	0.6209	64.571	0.6207	64.487	0.6208	73.8955	0.6208	81.4258	0.6207	68.0274	0.6209	66.0536	0.6207	73.7817
			0.6223	64.3905	0.6217	56.7575			0.6201	-11.648			0.6217	85.9933	0.6214	65.3957			0.6209	29.1079	0.6206	54.2278			0.6212	33.1714	0.6214	70.8166	0.6214	64.6087	0.6212	64.5401	0.6214	73.946	0.6213	81.4455	0.6212	68.0506	0.6214	66.0676	0.6212	73.8459
			0.6228	64.4222	0.6221	56.7856			0.6206	-11.6402			0.6222	86.0418	0.6219	65.463			0.6215	29.1229	0.621	54.2253			0.6218	33.169	0.6219	70.8542	0.6219	64.6918	0.6218	64.6177	0.6219	73.9806	0.6218	81.489	0.6217	68.0852	0.6218	66.1036	0.6217	73.9371
			0.6233	64.4679	0.6226	56.7942			0.621	-11.6367			0.6228	86.1128	0.6224	65.5337			0.622	29.1204	0.6215	54.2315			0.6223	33.1595	0.6224	70.8928	0.6224	64.757	0.6223	64.6956	0.6224	74.0271	0.6223	81.5065	0.6222	68.1091	0.6224	66.1463	0.6222	74.0239
			0.6238	64.5275	0.6231	56.8555			0.6215	-11.6567			0.6233	86.1939	0.6229	65.616			0.6226	29.0991	0.622	54.2608			0.6228	33.1602	0.6229	70.9124	0.6229	64.8063	0.6228	64.7661	0.6229	74.0814	0.6228	81.534	0.6227	68.1311	0.6229	66.1564	0.6227	74.0968
			0.6243	64.5727	0.6236	56.8845			0.6219	-11.6567			0.6238	86.2502	0.6234	65.6992			0.6232	29.0981	0.6225	54.2776			0.6233	33.156	0.6235	70.9431	0.6234	64.8599	0.6233	64.8433	0.6234	74.1303	0.6233	81.5704	0.6232	68.1502	0.6234	66.1978	0.6233	74.1912
			0.6248	64.6	0.6241	56.9014			0.6224	-11.6414			0.6243	86.293	0.6239	65.7905			0.6237	29.1223	0.623	54.3032			0.6239	33.1633	0.624	70.9849	0.6239	64.9071	0.6238	64.9235	0.6239	74.1799	0.6239	81.6001	0.6237	68.1706	0.6239	66.2557	0.6238	74.2837
			0.6254	64.6677	0.6246	56.9611			0.6229	-11.6528			0.6248	86.3483	0.6244	65.9008			0.6243	29.1075	0.6235	54.3416			0.6244	33.1607	0.6245	71.0037	0.6245	64.9303	0.6243	64.9741	0.6245	74.2468	0.6244	81.6267	0.6243	68.2177	0.6244	66.2974	0.6243	74.3678
			0.6259	64.7252	0.6251	57.0088			0.6233	-11.6586			0.6253	86.429	0.6249	65.9865			0.6249	29.1105	0.624	54.3518			0.6249	33.1449	0.6251	71.0353	0.625	65.0042	0.6249	65.0531	0.625	74.2782	0.6249	81.6691	0.6248	68.2352	0.6249	66.3338	0.6248	74.4542
			0.6264	64.7644	0.6257	57.0188			0.6238	-11.6343			0.6258	86.4902	0.6255	66.0534			0.6254	29.1337	0.6245	54.3675			0.6255	33.1402	0.6256	71.0826	0.6255	65.0785	0.6254	65.1342	0.6255	74.3169	0.6254	81.6951	0.6253	68.2705	0.6255	66.3941	0.6254	74.5479
			0.6269	64.8143	0.6262	57.0575			0.6243	-11.6165			0.6264	86.5465	0.626	66.1381			0.6259	29.1113	0.625	54.3846			0.626	33.1634	0.6262	71.1134	0.626	65.1086	0.6259	65.2004	0.6261	74.3733	0.626	81.7115	0.6259	68.3041	0.626	66.443	0.6259	74.6268
			0.6274	64.8578	0.6267	57.114			0.6248	-11.6348			0.6269	86.6273	0.6265	66.2207			0.6265	29.0948	0.6255	54.4013			0.6266	33.1627	0.6267	71.1268	0.6265	65.1596	0.6264	65.2579	0.6266	74.4219	0.6265	81.7523	0.6264	68.3215	0.6265	66.4748	0.6265	74.7164
			0.6279	64.8879	0.6272	57.1219			0.6253	-11.6385			0.6274	86.6922	0.627	66.2924			0.627	29.1194	0.626	54.4238			0.6271	33.1514	0.6272	71.1781	0.6271	65.221	0.627	65.3412	0.6272	74.4607	0.627	81.783	0.6269	68.3437	0.6271	66.5194	0.627	74.8284
			0.6284	64.941	0.6277	57.1575			0.6258	-11.6487			0.6279	86.7509	0.6275	66.3684			0.6275	29.1158	0.6265	54.4635			0.6276	33.1654	0.6278	71.2139	0.6276	65.2641	0.6275	65.42	0.6277	74.5193	0.6275	80.2545	0.6274	68.3797	0.6276	66.5683	0.6275	74.9257
			0.629	65.0087	0.6283	57.2182			0.6264	-11.6553			0.6284	86.8127	0.628	66.4551			0.628	29.1026	0.627	54.4783			0.6281	33.1561	0.6283	71.2239	0.6281	65.309	0.628	65.4827	0.6282	74.5648	0.6278	66.6584	0.6279	68.4028	0.6281	66.5964	0.628	74.9896
			0.6295	65.0661	0.6288	57.25			0.6269	-11.6503			0.6289	86.885	0.6286	66.5393			0.6285	29.1127	0.6275	54.487			0.6286	33.1527	0.6288	71.257	0.6286	65.3827	0.6285	65.5703	0.6287	74.5955	0.628	52.583	0.6284	68.4071	0.6286	66.6446	0.6285	75.0572
			0.63	65.0934	0.6293	57.2761			0.6274	-11.6436			0.6295	86.9335	0.6291	66.612			0.629	29.1268	0.6281	54.5248			0.6291	33.1538	0.6293	71.2917	0.6291	65.4271	0.629	65.653	0.6292	74.6325	0.6282	39.862	0.6289	68.4351	0.6291	66.6737	0.629	75.1491
			0.6305	65.1327	0.6298	57.3495			0.628	-11.6457			0.63	86.9683	0.6296	66.706			0.6295	29.1171	0.6286	54.5518			0.6296	33.1625	0.6297	71.2888	0.6295	65.4563	0.6295	65.7147	0.6297	74.6624	0.6286	27.2024	0.6294	68.4527	0.6296	66.6901	0.6295	75.2189
			0.631	65.1754	0.6303	57.3903			0.6285	-11.6549			0.6305	87.0283	0.6301	66.789			0.6301	29.1114	0.6291	54.5565			0.63	33.1572	0.6302	71.3075	0.63	65.5074	0.63	65.7899	0.6302	74.6903	0.6291	17.7602	0.6299	68.4664	0.6301	66.7237	0.6299	75.2963
			0.6315	65.2062	0.6308	57.3875			0.629	-11.64			0.631	87.0745	0.6306	66.856			0.6306	29.1118	0.6296	54.5808			0.6305	33.1559	0.6307	71.3327	0.6305	65.5564	0.6305	65.8653	0.6307	74.7201	0.6297	17.4502	0.6304	68.4786	0.6305	66.7686	0.6304	75.3782
			0.632	65.2664	0.6313	57.4135			0.6296	-11.6448			0.6314	87.1446	0.6311	66.9371			0.6311	29.1038	0.6302	54.6244			0.631	33.1524	0.6311	71.3363	0.631	65.5905	0.631	65.9083	0.6311	74.7661	0.6302	18.8976	0.6308	68.4842	0.631	66.8003	0.6309	75.4482
			0.6324	65.3118	0.6318	57.4499			0.6301	-11.6552			0.6319	87.2132	0.6316	67.0255			0.6316	29.0919	0.6307	54.6217			0.6314	33.1544	0.6316	71.3529	0.6314	65.6568	0.6315	65.96	0.6316	74.7962	0.6307	19.6775	0.6313	68.4786	0.6315	66.8436	0.6313	75.5161
			0.6329	65.3179	0.6323	57.4485			0.6306	-11.6326			0.6324	87.2721	0.6321	67.0835			0.6321	29.1064	0.6312	54.6428			0.6319	33.1606	0.6321	71.3816	0.6319	65.697	0.6319	66.0312	0.632	74.8367	0.6311	19.8322	0.6318	68.487	0.6319	66.8973	0.6318	75.5922
			0.6333	65.3499	0.6327	57.472			0.6311	-11.6274			0.6329	87.311	0.6326	67.1602			0.6325	29.1231	0.6317	54.6661			0.6324	33.1766	0.6326	71.3754	0.6324	65.7252	0.6324	66.0954	0.6325	74.8573	0.6316	19.7974	0.6323	68.498	0.6324	66.9436	0.6323	75.6702
			0.6338	65.3958	0.6332	57.5136			0.6317	-11.6428			0.6334	87.371	0.6331	67.2349			0.633	29.1043	0.6323	54.6777			0.6328	33.1605	0.633	71.3914	0.6329	65.7696	0.6329	66.1684	0.633	74.8812	0.632	19.7516	0.6327	68.53	0.6329	66.9744	0.6327	75.7286
			0.6343	65.4235	0.6337	57.5224			0.6322	-11.6579			0.6339	87.4412	0.6336	67.3012			0.6335	29.1065	0.6328	54.7177			0.6333	33.1666	0.6335	71.4179	0.6334	65.8236	0.6334	66.2592	0.6334	74.9241	0.6325	19.7149	0.6332	68.5481	0.6333	67.0337	0.6332	75.8027
			0.6347	65.4522	0.6341	57.5297			0.6327	-11.6329			0.6344	87.4946	0.6341	67.3694			0.634	29.1216	0.6333	54.758			0.6338	33.174	0.634	71.4339	0.6338	65.8586	0.6339	66.3154	0.6339	74.9594	0.6329	19.7089	0.6337	68.5678	0.6338	67.0896	0.6337	75.8764
			0.6352	65.5017	0.6346	57.5738			0.6332	-11.6281			0.6349	87.5489	0.6346	67.4494			0.6345	29.1115	0.6339	54.7674			0.6343	33.1503	0.6345	71.4406	0.6343	65.9117	0.6343	66.366	0.6343	74.9832	0.6333	19.7229	0.6342	68.5887	0.6343	67.1391	0.6341	75.9251
			0.6356	65.5391	0.635	57.6019			0.6337	-11.6382			0.6354	87.6212	0.6351	67.5405			0.635	29.1095	0.6344	54.7936			0.6347	33.1431	0.6349	71.4858	0.6348	65.9868	0.6348	66.4501	0.6348	75.0073	0.6338	19.7358	0.6347	68.6116	0.6347	67.2009	0.6346	76.0043
			0.6361	65.5538	0.6355	57.612			0.6342	-11.6359			0.6359	87.6773	0.6356	67.6104			0.6355	29.1253	0.6349	54.8216			0.6352	33.1485	0.6354	71.5194	0.6353	66.0217	0.6353	66.511	0.6353	75.0627	0.6342	19.7274	0.6352	68.6332	0.6352	67.264	0.6351	76.0868
			0.6366	65.5948	0.636	57.6561			0.6347	-11.6496			0.6364	87.7141	0.6361	67.6913			0.6359	29.1169	0.6354	54.8252			0.6357	33.1582	0.636	71.5222	0.6358	66.0516	0.6359	66.5591	0.6358	75.1069	0.6347	19.722	0.6357	68.6613	0.6357	67.3324	0.6356	76.1567
			0.637	65.6448	0.6364	57.688			0.6352	-11.6649			0.637	87.7983	0.6367	67.8069			0.6364	29.1072	0.6359	54.8416			0.6363	33.1696	0.6365	71.533	0.6364	66.1047	0.6364	66.6482	0.6363	75.1376	0.6351	19.7008	0.6362	68.7022	0.6363	67.4115	0.6361	76.2632
			0.6375	65.6861	0.6369	57.6924			0.6357	-11.6565			0.6375	87.8839	0.6372	67.8881			0.6369	29.1143	0.6364	54.8624			0.6368	33.1747	0.637	71.5775	0.6369	66.1634	0.6369	66.7417	0.6368	75.2078	0.6356	19.6901	0.6367	68.7324	0.6368	67.5076	0.6366	76.3522
			0.638	65.7359	0.6374	57.718			0.6362	-11.6463			0.6381	87.9543	0.6378	67.972			0.6374	29.1132	0.6369	54.8674			0.6373	33.1543	0.6375	71.5895	0.6374	66.2152	0.6374	66.7897	0.6373	75.2698	0.6361	19.7235	0.6373	68.7602	0.6373	67.6051	0.6371	76.4161
			0.6385	65.7782	0.6379	57.7715			0.6367	-11.6448			0.6387	88.0315	0.6383	68.0741			0.6379	29.0989	0.6374	54.8796			0.6378	33.1563	0.6381	71.6252	0.6379	66.2756	0.6379	66.8506	0.6378	75.3028	0.6366	19.7327	0.6378	68.7859	0.6378	67.7224	0.6377	76.5132
			0.639	65.8108	0.6384	57.7944			0.6372	-11.6511			0.6392	88.117	0.6389	68.1729			0.6384	29.1115	0.6379	54.9071			0.6384	33.1533	0.6386	71.667	0.6384	66.3421	0.6384	66.9479	0.6384	75.355	0.6371	19.7349	0.6384	68.8208	0.6384	67.8436	0.6382	76.6161
			0.6395	65.8476	0.6389	57.8212			0.6377	-11.6468			0.6398	88.1895	0.6395	68.2514			0.6388	29.1232	0.6383	54.9228			0.6389	33.1569	0.6392	71.6779	0.639	66.3857	0.639	67.029	0.6389	75.4048	0.6376	19.7334	0.6389	68.853	0.6389	67.9566	0.6387	76.7036
			0.64	65.8979	0.6394	57.8779			0.6382	-11.6421			0.6404	88.2721	0.64	68.3479			0.6393	29.1052	0.6388	54.9232			0.6395	33.1691	0.6397	71.6879	0.6395	66.4499	0.6395	67.1078	0.6395	75.4503	0.6381	19.7267	0.6395	68.8891	0.6395	68.0757	0.6393	76.7963
			0.6404	65.9495	0.6398	57.9076			0.6387	-11.6494			0.6409	88.3492	0.6406	68.4433			0.6397	29.0814	0.6393	54.9577			0.64	33.1706	0.6403	71.7324	0.6401	66.5128	0.6401	67.201	0.64	75.5045	0.6387	19.7133	0.6401	68.9185	0.64	68.1959	0.6398	76.9018
			0.6409	65.9829	0.6403	57.9086			0.6392	-11.6492			0.6415	88.3998	0.6412	68.5162			0.6402	29.0981	0.6398	54.9695			0.6406	33.1471	0.6408	71.7637	0.6406	66.5489	0.6406	67.2723	0.6406	75.5681	0.6392	19.7175	0.6406	68.9378	0.6406	68.2907	0.6404	76.9986
			0.6414	66.0501	0.6408	57.959			0.6395	-11.6459			0.642	88.4507	0.6417	68.6037			0.6407	29.1092	0.6402	54.9709			0.6411	33.16	0.6414	71.7706	0.6412	66.6034	0.6412	67.343	0.6411	75.6121	0.6398	19.7227	0.6412	68.9681	0.6411	68.3953	0.641	77.0738
			0.6419	66.1065	0.6413	57.9885							0.6426	88.5219	0.6423	68.7054			0.6411	29.1082	0.6407	54.9997			0.6416	33.1696	0.6419	71.7966	0.6417	66.6757	0.6417	67.435	0.6417	75.6565	0.6403	19.706	0.6417	68.9987	0.6416	68.5126	0.6415	77.1728
			0.6425	66.1234	0.6418	57.9826							0.6431	88.5985	0.6428	68.7721			0.6416	29.1177	0.6411	55.0189			0.6422	33.1661	0.6424	71.8211	0.6422	66.7158	0.6422	67.4926	0.6422	75.7199	0.6409	19.7134	0.6423	69.0217	0.6422	68.6293	0.642	77.2646
			0.643	66.1719	0.6423	58.01							0.6436	88.6465	0.6433	68.8345			0.642	29.1193	0.6416	55.026			0.6427	33.1769	0.6429	71.814	0.6427	66.7459	0.6428	67.5517	0.6427	75.76	0.6414	19.7138	0.6428	69.0455	0.6427	68.7261	0.6426	77.3358
			0.6435	66.2465	0.6428	58.0719							0.6441	88.6798	0.6439	68.924			0.6424	29.1093	0.6421	55.0404			0.6432	33.1718	0.6435	71.8243	0.6433	66.803	0.6433	67.6353	0.6433	75.7883	0.642	19.7064	0.6434	69.0691	0.6432	68.8197	0.6431	77.4291
			0.644	66.2944	0.6434	58.0826							0.6446	88.7363	0.6444	69.0123			0.6429	29.1136	0.6425	55.0604			0.6437	33.1476	0.644	71.8482	0.6438	66.8623	0.6438	67.7151	0.6438	75.8394	0.6425	19.7174	0.6439	69.0867	0.6437	68.919	0.6436	77.5145
			0.6445	66.3374	0.6439	58.1009							0.6451	88.8009	0.6449	69.0644			0.6433	29.1213	0.643	55.0535			0.6442	33.1552	0.6444	71.8419	0.6443	66.8924	0.6443	67.7862	0.6443	75.8862	0.643	19.7299	0.6444	69.105	0.6442	69.0066	0.6442	77.5701
			0.6451	66.3916	0.6444	58.1753							0.6456	88.8467	0.6454	69.1338			0.6437	29.109	0.6435	55.0805			0.6447	33.1764	0.6449	71.8518	0.6448	66.9398	0.6448	67.8599	0.6448	75.9192	0.6436	19.7167	0.6449	69.1306	0.6447	69.1155	0.6447	77.6599
			0.6456	66.4362	0.6449	58.2036							0.6461	88.9	0.6458	69.2041			0.6442	29.1078	0.644	55.1162			0.6452	33.1702	0.6454	71.8835	0.6453	66.9843	0.6453	67.9244	0.6454	75.9683	0.6441	19.6885	0.6454	69.1508	0.6452	69.2211	0.6452	77.7674
			0.6461	66.4891	0.6455	58.223							0.6465	88.9565	0.6463	69.2506			0.6446	29.1251	0.6445	55.1294			0.6457	33.1667	0.6459	71.9005	0.6457	67.0166	0.6458	67.9542	0.6459	76.0186	0.6446	19.713	0.6459	69.1696	0.6457	69.3014	0.6457	77.8402
			0.6467	66.5652	0.646	58.2987							0.647	88.972	0.6468	69.2952			0.6451	29.1121	0.6449	55.1566			0.6462	33.1656	0.6464	71.8847	0.6462	67.0599	0.6462	68.0193	0.6464	76.0454	0.6451	19.7191	0.6464	69.1815	0.6462	69.3835	0.6462	77.9059
			0.6472	66.6005	0.6465	58.3455							0.6474	89.0176	0.6472	69.3648			0.6455	29.1008	0.6454	55.1731			0.6467	33.1463	0.6469	71.9095	0.6467	67.1258	0.6467	68.1019	0.6469	76.0947	0.6456	19.7188	0.6469	69.1871	0.6467	69.4883	0.6467	77.9899
			0.6477	66.6317	0.6471	58.3338							0.6479	89.084	0.6476	69.4289			0.646	29.1114	0.6459	55.1807			0.6472	33.1533	0.6473	71.923	0.6472	67.1589	0.6472	68.1622	0.6474	76.1558	0.6462	19.7242	0.6474	69.1927	0.6472	69.5701	0.6472	78.0652
			0.6482	66.6859	0.6476	58.3863							0.6483	89.1131	0.6481	69.4639			0.6464	29.1089	0.6464	55.2094			0.6477	33.1745	0.6478	71.8943	0.6477	67.1906	0.6477	68.2008	0.6479	76.183	0.6467	19.7222	0.6478	69.2213	0.6476	69.6215	0.6477	78.1292
			0.6487	66.7432	0.6481	58.4362							0.6487	89.1501	0.6485	69.5367			0.6469	29.1084	0.6469	55.2388			0.6482	33.1754	0.6483	71.9026	0.6482	67.2607	0.6481	68.2855	0.6484	76.2116	0.6472	19.702	0.6483	69.2402	0.6481	69.7318	0.6481	78.2083
			0.6492	66.7698	0.6486	58.4386							0.6492	89.2002	0.6489	69.5915			0.6474	29.1187	0.6475	55.248			0.6486	33.1628	0.6488	71.9184	0.6486	67.2954	0.6486	68.3538	0.6489	76.2553	0.6477	19.7086	0.6488	69.2508	0.6486	69.834	0.6486	78.2705
			0.6497	66.8009	0.6491	58.4808							0.6496	89.244	0.6493	69.6285			0.6478	29.119	0.648	55.2552			0.6491	33.1658	0.6492	71.9022	0.6491	67.3133	0.6491	68.4129	0.6493	76.2834	0.6482	19.7319	0.6493	69.2509	0.6491	69.9109	0.6491	78.3256
			0.6502	66.847	0.6496	58.5213							0.65	89.2801	0.6498	69.688			0.6483	29.1046	0.6485	55.2915			0.6496	33.1538	0.6497	71.9225	0.6496	67.3724	0.6496	68.4776	0.6498	76.3116	0.6487	19.7216	0.6497	69.2729	0.6495	69.9984	0.6496	78.4155
			0.6507	66.8817	0.6501	58.5196							0.6505	89.346	0.6502	69.7377			0.6489	29.1038	0.649	55.3065			0.6501	33.1553	0.6502	71.9448	0.6501	67.4191	0.6501	68.5491	0.6503	76.3612	0.6491	19.7197	0.6502	69.3	0.65	70.0821	0.6501	78.4893
			0.6512	66.9236	0.6506	58.5364							0.6509	89.3966	0.6506	69.7981			0.6494	29.1281	0.6495	55.317			0.6506	33.1644	0.6507	71.9323	0.6506	67.4588	0.6505	68.6025	0.6508	76.3867	0.6496	19.728	0.6507	69.3189	0.6505	70.1524	0.6506	78.5545
			0.6517	66.9778	0.6511	58.5862							0.6514	89.4248	0.6511	69.8591			0.6499	29.1117	0.65	55.3477			0.6511	33.1504	0.6512	71.9331	0.6511	67.5089	0.651	68.6764	0.6513	76.4164	0.6501	19.7287	0.6511	69.3317	0.651	70.2471	0.651	78.6422
			0.6521	67.0124	0.6516	58.6111							0.6518	89.4755	0.6515	69.9253			0.6505	29.1029	0.6506	55.3647			0.6515	33.1498	0.6516	71.9492	0.6516	67.5531	0.6515	68.7654	0.6517	76.4664	0.6506	19.7225	0.6516	69.3514	0.6515	70.3595	0.6515	78.7224
			0.6526	67.0275	0.652	58.6186							0.6523	89.5458	0.652	69.9854			0.6511	29.11	0.6511	55.3752			0.652	33.1612	0.6521	71.96	0.6521	67.586	0.652	68.8104	0.6522	76.5148	0.6511	19.7413	0.6521	69.3744	0.6519	70.4259	0.652	78.7753
			0.6531	67.0775	0.6525	58.6619							0.6527	89.5899	0.6524	70.0294			0.6517	29.1057	0.6516	55.403			0.6525	33.1565	0.6526	71.9604	0.6525	67.6396	0.6525	68.8681	0.6527	76.5313	0.6516	19.7375	0.6525	69.3807	0.6524	70.5189	0.6524	78.8421
			0.6536	67.1266	0.653	58.6925							0.6532	89.6406	0.6529	70.1068			0.6523	29.0961	0.6521	55.4237			0.653	33.1561	0.6531	71.9938	0.653	67.6833	0.653	68.9591	0.6532	76.5698	0.652	19.7163	0.653	69.4031	0.6529	70.6151	0.6529	78.9182
			0.6541	67.1495	0.6535	58.6822							0.6537	89.6966	0.6534	70.1894			0.6529	29.1136	0.6526	55.4182			0.6535	33.1591	0.6536	71.9956	0.6535	67.7149	0.6535	69.0131	0.6536	76.6101	0.6525	19.7253	0.6535	69.4199	0.6534	70.6817	0.6534	78.9758
			0.6546	67.1865	0.6539	58.7221							0.6541	89.739	0.6538	70.254			0.6535	29.1238	0.6531	55.4339			0.654	33.146	0.6541	71.9817	0.654	67.7662	0.654	69.0701	0.6541	76.6281	0.653	19.744	0.654	69.4451	0.6538	70.7517	0.6538	79.0541
			0.655	67.2287	0.6544	58.7668							0.6546	89.7887	0.6543	70.3244			0.6541	29.1108	0.6536	55.4575			0.6545	33.1558	0.6546	71.9913	0.6545	67.8344	0.6545	69.1527	0.6546	76.6995	0.6534	19.7395	0.6545	69.4656	0.6543	70.8519	0.6543	79.1273
			0.6555	67.2538	0.6549	58.767							0.6551	89.8468	0.6548	70.4095			0.6547	29.119	0.6541	55.4727			0.6549	33.169	0.6551	72.0027	0.655	67.8627	0.655	69.2182	0.6551	76.7533	0.6539	19.7331	0.6549	69.4948	0.6548	70.9397	0.6548	79.1882
			0.656	67.2991	0.6554	58.7981							0.6556	89.9068	0.6553	70.4782			0.6553	29.1259	0.6546	55.5195			0.6554	33.1697	0.6556	71.9938	0.6555	67.8994	0.6555	69.2734	0.6556	76.7734	0.6544	19.7417	0.6554	69.5017	0.6553	71.0197	0.6553	79.2525
			0.6565	67.3809	0.6559	58.8391							0.6561	89.972	0.6558	70.5353			0.6559	29.1196	0.6551	55.5465			0.6559	33.159	0.656	72.0029	0.656	67.9531	0.6559	69.3582	0.656	76.8055	0.6549	19.7251	0.6559	69.5272	0.6558	71.1142	0.6557	79.336
			0.6571	67.4285	0.6564	58.8702							0.6566	90.0346	0.6563	70.6106			0.6565	29.1198	0.6556	55.5442			0.6564	33.1631	0.6565	72.0189	0.6565	67.9778	0.6564	69.4245	0.6565	76.8592	0.6553	19.7272	0.6564	69.564	0.6563	71.2157	0.6562	79.4112
			0.6576	67.4466	0.6569	58.9036							0.6571	90.1133	0.6568	70.6677			0.657	29.1293	0.6561	55.5507			0.6569	33.1774	0.657	72.0113	0.657	68.0154	0.6569	69.4749	0.657	76.8957	0.6558	19.7464	0.6569	69.5955	0.6568	71.3102	0.6567	79.474
			0.6581	67.4941	0.6574	58.9671							0.6576	90.1673	0.6573	70.7404			0.6576	29.117	0.6566	55.5859			0.6574	33.165	0.6575	72.026	0.6574	68.076	0.6574	69.5388	0.6575	76.9277	0.6563	19.7268	0.6575	69.6291	0.6573	71.395	0.6572	79.5575
			0.6586	67.5547	0.6579	58.9975							0.6581	90.2202	0.6578	70.822			0.6581	29.1023	0.657	55.593			0.6579	33.1464	0.658	72.0686	0.6579	68.1299	0.658	69.6179	0.658	76.98	0.6568	19.7096	0.658	69.6523	0.6578	71.4922	0.6577	79.6389
			0.6592	67.5905	0.6584	59.0117							0.6586	90.2927	0.6583	70.9083			0.6587	29.0993	0.6575	55.5954			0.6584	33.1422	0.6585	72.0652	0.6585	68.1579	0.6585	69.6846	0.6585	77.0077	0.6573	19.7251	0.6585	69.6778	0.6583	71.5725	0.6582	79.7086
			0.6597	67.6532	0.659	59.0648							0.6591	90.3787	0.6588	70.996			0.6592	29.0997	0.658	55.6254			0.6589	33.1495	0.659	72.0509	0.659	68.2064	0.659	69.7645	0.659	77.0407	0.6578	19.7253	0.659	69.6907	0.6588	71.665	0.6587	79.7894
			0.6602	67.7244	0.6595	59.1165							0.6597	90.4325	0.6593	71.0866			0.6597	29.093	0.6585	55.6304			0.6594	33.1623	0.6595	72.06	0.6595	68.2658	0.6595	69.8652	0.6595	77.1092	0.6583	19.7085	0.6595	69.7281	0.6593	71.7732	0.6592	79.8813
			0.6607	67.745	0.6601	59.1454							0.6602	90.4964	0.6599	71.1776			0.6602	29.1125	0.659	55.6423			0.6599	33.1843	0.6601	72.0731	0.66	68.3028	0.66	69.9367	0.6601	77.163	0.6588	19.727	0.6601	69.7764	0.6599	71.8562	0.6597	79.9567
			0.6612	67.768	0.6606	59.1871							0.6607	90.5687	0.6604	71.2433			0.6607	29.125	0.6595	55.6777			0.6604	33.1707	0.6606	72.0777	0.6605	68.355	0.6605	70.0009	0.6606	77.2066	0.6593	19.7264	0.6606	69.7911	0.6604	71.9511	0.6603	80.0503
			0.6617	67.8274	0.6611	59.2382							0.6613	90.6255	0.6609	71.2971			0.6612	29.1228	0.66	55.6995			0.661	33.1557	0.6611	72.0912	0.661	68.4266	0.6611	70.0854	0.6611	77.2738	0.6598	19.7097	0.6611	69.8151	0.6609	72.0524	0.6608	80.1448
			0.6622	67.8584	0.6616	59.2658							0.6618	90.7051	0.6615	71.3733			0.6617	29.1129	0.6606	55.7225			0.6615	33.1591	0.6616	72.1068	0.6616	68.4728	0.6616	70.1494	0.6616	77.3337	0.6603	19.7208	0.6616	69.8567	0.6614	72.1438	0.6614	80.2202
			0.6628	67.8946	0.6621	59.295							0.6623	90.7818	0.662	71.4659			0.6618	29.1123	0.6611	55.753			0.662	33.1579	0.6622	72.1178	0.6621	68.5114	0.6621	70.2261	0.6622	77.3817	0.6609	19.74	0.6622	69.8914	0.6619	72.2202	0.6619	80.296
			0.6633	67.945	0.6626	59.3472							0.6629	90.8366	0.6625	71.5449					0.6617	55.7832			0.6625	33.1638	0.6627	72.129	0.6626	68.5704	0.6627	70.3284	0.6627	77.4417	0.6614	19.7258	0.6627	69.9081	0.6625	72.3233	0.6625	80.3991
			0.6638	67.9769	0.6632	59.3678							0.6634	90.8954	0.6631	71.6157					0.6622	55.7912			0.6631	33.1811	0.6632	72.1384	0.6632	68.6327	0.6632	70.4089	0.6632	77.5039	0.6619	19.7172	0.6633	69.9343	0.663	72.4273	0.663	80.4802
			0.6643	68.0115	0.6637	59.3718							0.6639	90.9595	0.6636	71.6822					0.6628	55.8298			0.6636	33.1783	0.6638	72.1394	0.6637	68.6608	0.6637	70.4672	0.6638	77.5434	0.6625	19.7208	0.6638	69.9669	0.6635	72.5159	0.6636	80.5544
			0.6648	68.075	0.6642	59.4099							0.6644	91.006	0.6641	71.7555					0.6633	55.8581			0.6641	33.1784	0.6643	72.1489	0.6642	68.7167	0.6643	70.5429	0.6643	77.5945	0.663	19.7142	0.6643	70.0039	0.664	72.6131	0.6641	80.6455
			0.6653	68.1211	0.6647	59.4393							0.6649	91.0668	0.6646	71.8295					0.6639	55.8577			0.6646	33.1815	0.6648	72.1685	0.6648	68.7653	0.6648	70.6194	0.6649	77.654	0.6636	19.7273	0.6649	70.022	0.6646	72.7254	0.6646	80.7339
			0.6658	68.14	0.6652	59.4485							0.6655	91.1329	0.6651	71.9155					0.6645	55.903			0.6651	33.1692	0.6653	72.1535	0.6653	68.7882	0.6653	70.679	0.6654	77.6949	0.6641	19.7476	0.6654	70.0442	0.6651	72.8151	0.6651	80.801
			0.6663	68.1769	0.6657	59.4832							0.666	91.1918	0.6656	71.974					0.665	55.9228			0.6656	33.171	0.6659	72.149	0.6658	68.8339	0.6658	70.7536	0.6659	77.7395	0.6647	19.7381	0.6659	70.0638	0.6656	72.8827	0.6657	80.8821
			0.6668	68.2146	0.6662	59.5396							0.6665	91.2426	0.6662	72.0472					0.6656	55.9159			0.6661	33.1761	0.6664	72.1762	0.6663	68.8869	0.6663	70.8071	0.6664	77.7985	0.6652	19.7207	0.6664	70.0731	0.6661	72.9653	0.6662	80.9587
			0.6673	68.2432	0.6667	59.5552							0.667	91.3004	0.6667	72.1325					0.6662	55.9365			0.6666	33.1635	0.6668	72.179	0.6668	68.9013	0.6668	70.8605	0.6669	77.8233	0.6657	19.7306	0.6668	70.0787	0.6666	73.0566	0.6667	81.0123
			0.6678	68.2757	0.6671	59.579							0.6675	91.3715	0.6672	72.1963					0.6667	55.9814			0.6671	33.1721	0.6673	72.1724	0.6673	68.9428	0.6673	70.9103	0.6674	77.8461	0.6662	19.7428	0.6673	70.088	0.6671	73.155	0.6672	81.0919
			0.6682	68.3372	0.6676	59.6379							0.668	91.4132	0.6677	72.2667					0.6673	55.9779			0.6676	33.1814	0.6678	72.1822	0.6678	69.0112	0.6677	70.9975	0.6679	77.8866	0.6667	19.7262	0.6678	70.1025	0.6676	73.2558	0.6677	81.1768
			0.6687	68.37	0.6681	59.6599							0.6685	91.4671	0.6682	72.3297					0.6678	55.9763			0.6681	33.1692	0.6683	72.1794	0.6682	69.0462	0.6682	71.0645	0.6684	77.9447	0.667	19.7233	0.6683	70.1315	0.6681	73.3447	0.6682	81.2438
			0.6692	68.3954	0.6686	59.672							0.669	91.5422	0.6687	72.4114					0.6683	56.0052			0.6686	33.1658	0.6688	72.15	0.6687	69.071	0.6687	71.1152	0.6689	77.9744			0.6687	70.1495	0.6686	73.4189	0.6687	81.3113
			0.6697	68.4409	0.6691	59.7263							0.6695	91.6131	0.6692	72.4749					0.6688	56.0234			0.669	33.1613	0.6693	72.1611	0.6692	69.1186	0.6692	71.1899	0.6694	78.0203			0.6692	70.1656	0.6691	73.5098	0.6691	81.3812
			0.6702	68.4771	0.6696	59.752							0.67	91.6522	0.6697	72.5293					0.6693	56.0224			0.6695	33.1432	0.6698	72.1667	0.6697	69.1529	0.6697	71.262	0.6698	78.0765			0.6697	70.1774	0.6696	73.5835	0.6696	81.4406
			0.6707	68.4981	0.6701	59.7668							0.6705	91.7055	0.6702	72.6036					0.6698	56.0547			0.67	33.1495	0.6702	72.1406	0.6701	69.1665	0.6702	71.3261	0.6703	78.109			0.6701	70.1889	0.6701	73.6414	0.6701	81.5049
			0.6712	68.5485	0.6705	59.8168							0.671	91.7662	0.6708	72.683					0.6702	56.0654			0.6705	33.1764	0.6707	72.1111	0.6706	69.2037	0.6706	71.3997	0.6708	78.1375			0.6706	70.2043	0.6705	73.7397	0.6705	81.569
			0.6717	68.6073	0.671	59.8825							0.6715	91.8243	0.6713	72.734					0.6707	56.067			0.671	33.1685	0.6712	72.113	0.6711	69.2363	0.6711	71.447	0.6712	78.1746			0.6711	70.2145	0.671	73.8253	0.671	81.6448
			0.6721	68.6296	0.6715	59.8969							0.672	91.8822	0.6718	72.8019					0.6711	56.0924			0.6715	33.1654	0.6716	72.112	0.6715	69.2614	0.6716	71.4996	0.6717	78.1918			0.6715	70.2303	0.6715	73.8913	0.6715	81.6846
			0.6726	68.6572	0.672	59.9344							0.6725	91.9469	0.6723	72.8879					0.6715	56.1014			0.6719	33.1822	0.6721	72.102	0.672	69.3034	0.672	71.5709	0.6722	78.2352			0.672	70.2448	0.6719	73.9766	0.6719	81.7518
			0.6731	68.7063	0.6725	59.9769							0.673	91.9899	0.6728	72.9589					0.672	56.0913			0.6724	33.179	0.6725	72.0984	0.6724	69.3615	0.6725	71.6508	0.6726	78.2855			0.6724	70.2435	0.6724	74.0608	0.6724	81.8276
			0.6736	68.7254	0.6729	59.9863							0.6735	92.0227	0.6733	73.0185					0.6724	56.1202			0.6729	33.1751	0.673	72.0857	0.6729	69.3718	0.673	71.6974	0.6731	78.3169			0.6729	70.2597	0.6729	74.1374	0.6728	81.8697
			0.6741	68.7511	0.6734	60.023							0.6741	92.0865	0.6738	73.0803					0.6728	56.1392			0.6734	33.1652	0.6734	72.0801	0.6734	69.4006	0.6735	71.7619	0.6736	78.3625			0.6734	70.2971	0.6733	74.2027	0.6733	81.9348
			0.6746	68.8015	0.6739	60.1005							0.6746	92.169	0.6743	73.1488					0.6733	56.1363			0.6739	33.1678	0.6739	72.0806	0.6739	69.4609	0.6739	71.8477	0.674	78.4101			0.6738	70.3263	0.6738	74.2886	0.6738	82.0067
			0.6751	68.8554	0.6744	60.1299							0.6751	92.2311	0.6748	73.2198					0.6737	56.146			0.6744	33.1576	0.6744	72.0826	0.6743	69.5076	0.6744	71.9081	0.6745	78.4272			0.6743	70.3537	0.6743	74.3577	0.6742	82.0697
			0.6756	68.8807	0.6749	60.1539							0.6756	92.2953	0.6753	73.2985					0.6741	56.1641			0.6748	33.1692	0.6748	72.075	0.6748	69.5288	0.6749	71.9833	0.675	78.4497			0.6748	70.3597	0.6747	74.4399	0.6747	82.1277
			0.6761	68.921	0.6754	60.2032							0.6761	92.3667	0.6758	73.3636					0.6746	56.1584			0.6753	33.167	0.6753	72.0903	0.6753	69.5793	0.6754	72.0604	0.6755	78.5087			0.6753	70.3675	0.6752	74.5049	0.6752	82.2166
			0.6766	68.9649	0.6759	60.2564							0.6766	92.402	0.6763	73.4114					0.675	56.1812			0.6758	33.1685	0.6758	72.0962	0.6758	69.6186	0.6759	72.1192	0.676	78.5824			0.6757	70.3804	0.6757	74.5948	0.6757	82.285
			0.6771	69.007	0.6764	60.2724							0.6772	92.4627	0.6768	73.481					0.6755	56.2024			0.6763	33.184	0.6763	72.0781	0.6763	69.65	0.6764	72.1664	0.6765	78.619			0.6762	70.3989	0.6762	74.6761	0.6762	82.3373
			0.6776	69.0405	0.6769	60.3271							0.6777	92.5486	0.6773	73.5556					0.6759	56.2088			0.6768	33.1706	0.6768	72.0804	0.6768	69.697	0.6769	72.2441	0.677	78.6633			0.6767	70.4188	0.6767	74.7663	0.6767	82.4173
			0.6781	69.0926	0.6774	60.3766							0.6782	92.5981	0.6778	73.6269					0.6764	56.2147			0.6773	33.1459	0.6773	72.0896	0.6773	69.7458	0.6774	72.3164	0.6775	78.7205			0.6772	70.4423	0.6772	74.8594	0.6772	82.4938
			0.6786	69.1341	0.6779	60.4037							0.6787	92.6426	0.6783	73.6763					0.6769	56.2372			0.6778	33.1666	0.6778	72.0855	0.6778	69.7993	0.6779	72.3768	0.678	78.7537			0.6777	70.4644	0.6777	74.9284	0.6777	82.5515
			0.6791	69.1537	0.6784	60.4483							0.6792	92.7151	0.6788	73.7444					0.6773	56.2408			0.6783	33.1621	0.6784	72.1059	0.6783	69.8597	0.6784	72.4497	0.6785	78.8031			0.6782	70.4809	0.6782	75.0061	0.6782	82.6321
[truncated: 1,172 more rows]

## Sheet: ADF3+MK
A	2.5e-05
max (N)		62.5129		71.0763		41.2309		62.2904		99.6998		62.8005		97.4828		116.834		70.0714		108.725		69.4706
[truncated: 3,474 more rows]

## Sheet: ADF3+MK-ST
A	2.5e-05
[truncated: 2,941 more rows]
[truncated: 7 more columns]

## Sheet: ADF3 Ca
A	2.5e-05
[truncated: 3,784 more rows]

## Sheet: ADF3+MK-ST Ca
A	2.5e-05
[truncated: 3,979 more rows]

## Sheet: AgSp1+MK-ST
A	2.5e-05
[truncated: 2,528 more rows]
