# Supplementary material for: Induced Proximity Approach Enables the Recombinant Production of Polyphosphorylated Silk Proteins with Improved Adhesiveness
Source: Biomacromolecules. 2025 Nov 25;26(12):8594–605. doi: 10.1021/acs.biomac.5c01431 (PMC12690576; doi:10.1021/acs.biomac.5c01431)
Supplement: Supplementary file 3 [file bm5c01431_si_003.xlsx]

## Sheet: Instructions
	This excel analyses the MS/MS data
	From raw data, the peptides including at least one phosphorylation site have been filtered. This includes the peptides with a modification the size of 79.9663.
	The phosphorylation locations in peptide and modified amino acid types are then extracted.
	The phosphorylated amino acid locations are then determined in the whole protein.
	The possible phosphorylation locations are then filtered based on the Spectral count for the peptides. If the peptide contains 5 or less phosphorylation counts, it is excluded to minimize false positives.
	The phosphorylation counts are combined for each phosphorylated amino acid.
	The results are plotted in origin.

## Sheet: Original data
Peptide Sequence	Modified Sequence	Prev AA	Next AA	Start	End	Peptide Length	Charges	Assigned Modifications	Protein	Protein ID	Entry Name	Gene	Protein Description	Mapped Genes	Mapped Proteins	19617_Aranko_control Spectral Count	19619_Aranko_low Spectral Count	19621_Aranko_high Spectral Count	19617_Aranko_control Intensity	19619_Aranko_low Intensity	19621_Aranko_high Intensity	19617_Aranko_control MaxLFQ Intensity	19619_Aranko_low MaxLFQ Intensity	19621_Aranko_high MaxLFQ Intensity	19617_Aranko_control Match Type	19619_Aranko_low Match Type	19621_Aranko_high Match Type
AAAASAAQSY	AAAASAAQSY	L	V	195	204	10	1		sp|P81054|PLMP_GRIFR	P81054	PLMP_GRIFR	MEP	Peptidyl-Lys metalloendopeptidase			48	45	43	627624	640063	617321	627624	640063	617321	MS/MS	MS/MS	MS/MS
AAAASAAQSY	AAAAS[79.9663]AAQSY	L	V	195	204	10	1	5S(79.9663)	sp|P81054|PLMP_GRIFR	P81054	PLMP_GRIFR	MEP	Peptidyl-Lys metalloendopeptidase			0	0	8	0	0	0	0	0	0	unmatched	unmatched	MS/MS
ADLEMQIESL	ADLEM[15.9949]QIESL	K	T	267	276	10	2	5M(15.9949)	sp|P13645|K1C10_HUMAN	P13645	K1C10_HUMAN	KRT10	Keratin, type I cytoskeletal 10			0	2	0	0	9403.76	0	0	0	0	unmatched	MS/MS	unmatched
ADLEMQIESLTEEL	ADLEM[15.9949]QIESLTEEL	K	A	267	280	14	2	5M(15.9949)	sp|P13645|K1C10_HUMAN	P13645	K1C10_HUMAN	KRT10	Keratin, type I cytoskeletal 10			0	3	0	0	21806.5	0	0	0	0	unmatched	MS/MS	unmatched
AETECQNTEY	AETEC[57.0215]QNTEY	R	Q	423	432	10	2	5C(57.0215)	sp|P13645|K1C10_HUMAN	P13645	K1C10_HUMAN	KRT10	Keratin, type I cytoskeletal 10			0	2	0	0	50317.2	0	0	0	0	unmatched	MS/MS	unmatched
GPGSSAAAAAAGGNGPGSGQQGAGQQGPGQQGPGGSAAAAAAGGY	GPGSSAAAAAAGGNGPGSGQQGAGQQGPGQQGPGGSAAAAAAGGY	Y	G	229	273	45	3,4,5		sp|PSARSF300|silk_pSARSF300	PSARSF300						632	622	638	16368456	16708687	15015991	9812787	9813237	9119149	MS/MS	MS/MS	MS/MS
ARVTALVNWVQQTL	ARVTALVNWVQQTL	Y	A	229	242	14	2		sp|P00766|CTRA_BOVIN	P00766	CTRA_BOVIN		Chymotrypsinogen A			3	2	2	17680.2	43791.8	20687.7	17680.2	43791.8	20687.7	MS/MS	MS/MS	MS/MS
CGVPAIQPVL	C[57.0215]GVPAIQPVL	-	S	1	10	10	1	1C(57.0215)	sp|P00766|CTRA_BOVIN	P00766	CTRA_BOVIN		Chymotrypsinogen A		sp|P00767|CTRB_BOVIN	6	10	1	52772	50068.7	23017	52772	50068.7	23017	MS/MS	MS/MS	MS/MS
CGVPAIQPVLSGL	C[57.0215]GVPAIQPVLSGL	-	S	1	13	13	2	1C(57.0215)	sp|P00766|CTRA_BOVIN	P00766	CTRA_BOVIN		Chymotrypsinogen A		sp|P00767|CTRB_BOVIN	21	17	17	378632	545245	231224	378632	545245	231224	MS/MS	MS/MS	MS/MS
CLPPTSHTACPLPGTCHIPGNIGICGAY	C[57.0215]LPPTSHTAC[57.0215]PLPGTC[57.0215]HIPGNIGIC[57.0215]GAY	L	G	68	95	28	3,4	10C(57.0215),16C(57.0215),1C(57.0215),25C(57.0215)	sp|O76014|KRT37_HUMAN	O76014	KRT37_HUMAN	KRT37	Keratin, type I cuticular Ha7			14	2	4	68886.9	0	0	0	0	0	MS/MS	MS/MS	MS/MS
CLPPTSHTACPLPGTCHIPGNIGICGAY	C[57.0215]LPPTSHTAC[57.0215]PLPGTC[57.0215]HIPGNIGIC[57.0215]GAY[79.9663]	L	G	68	95	28	3	10C(57.0215),16C(57.0215),1C(57.0215),25C(57.0215),28Y(79.9663)	sp|O76014|KRT37_HUMAN	O76014	KRT37_HUMAN	KRT37	Keratin, type I cuticular Ha7			0	0	1	0	0	0	0	0	0	unmatched	unmatched	MS/MS
CLPPTSHTACPLPGTCHIPGNIGICGAYGK	C[57.0215]LPPTSHTAC[57.0215]PLPGT[79.9663]C[57.0215]HIPGNIGIC[57.0215]GAYGK	L	N	68	97	30	4	10C(57.0215),15T(79.9663),16C(57.0215),1C(57.0215),25C(57.0215)	sp|O76014|KRT37_HUMAN	O76014	KRT37_HUMAN	KRT37	Keratin, type I cuticular Ha7			2	0	0	0	0	0	0	0	0	MS/MS	unmatched	unmatched
GDAHTGSPSASASASAGASAAASAGAGAGAGPGQQGPGQQGPGQQGPY	GDAHTGSPSASASASAGASAAASAGAGAGAGPGQQGPGQQGPGQQGPY	K	G	113	160	48	3,4,5		sp|PSARSF300|silk_pSARSF300	PSARSF300						493	434	492	1.59017e+06	1.37154e+06	1.21408e+06	865149	759918	667573	MS/MS	MS/MS	MS/MS
DLDSIIAEVK	DLDSIIAEVK	L	A	344	353	10	2		sp|P35908|K22E_HUMAN	P35908	K22E_HUMAN	KRT2	Keratin, type II cytoskeletal 2 epidermal	KRT1	sp|P04264|K2C1_HUMAN	3	1	3	17503.8	61688.4	16692.2	17503.8	61688.4	16692.2	MS/MS	MS/MS	MS/MS
DLVGNNTPIFF	DLVGNNTPIFF	W	I	144	154	11	2		sp|P04040|CATA_HUMAN	P04040	CATA_HUMAN	CAT	Catalase			3	0	4	10328.3	0	43860.3	10328.3	0	43860.3	MS/MS	unmatched	MS/MS
DNLQQEIDFL	DNLQQEIDFL	L	T	306	315	10	2		sp|P04264|K2C1_HUMAN	P04264	K2C1_HUMAN	KRT1	Keratin, type II cytoskeletal 1			0	2	0	0	16942.2	0	0	0	0	unmatched	MS/MS	unmatched
TVNEQGQVTVNGEATK	TVNEQGQVTVNGEATK	F	G	97	112	16	2		sp|PSARSF300|silk_pSARSF300	PSARSF300						245	200	229	14604666	13219203	12039530	14604666	13219203	12039530	MS/MS	MS/MS	MS/MS
MGAMVTTLSGLSGEQGPSGDMTTEEDSATHIKF	MGAMVT[79.9663]TLSGLSGEQGPSGDMTTEEDSATHIKF	-	S	1	33	33	3	6T(79.9663)	sp|PSARSF300|silk_pSARSF300	PSARSF300						0	0	1	0	0	1398.25	0	0	0	unmatched	unmatched	MS/MS
GPGSGQQGPGQQGPGQQGPGGQGPY	GPGSGQQGPGQQGPGQQGPGGQGPY	Y	G	341	365	25	2,3		sp|PSARSF300|silk_pSARSF300	PSARSF300						127	139	122	23116036	24166276	22235954	16362958	17034296	14946700	MS/MS	MS/MS	MS/MS
GPGSGQQGPGQQGPGQQGPGQQGPGGQGPY	GPGSGQQGPGQQGPGQQGPGQQGPGGQGPY	Y	G	448	477	30	2,3,4		sp|PSARSF300|silk_pSARSF300	PSARSF300						88	88	94	24779986	24145844	21758290	23013254	22050886	20283808	MS/MS	MS/MS	MS/MS
EIELQSQL	EIELQSQL	L	A	376	383	8	1		sp|P13645|K1C10_HUMAN	P13645	K1C10_HUMAN	KRT10	Keratin, type I cytoskeletal 10	KRT15, KRT9	sp|O77727|K1C15_SHEEP, sp|P35527|K1C9_HUMAN	0	5	0	0	11795.2	0	0	0	0	unmatched	MS/MS	unmatched
GPGSGQQGPSQQGPGQQGPGGQGPY	GPGSGQQGPSQQGPGQQGPGGQGPY	Y	G	175	199	25	2,3		sp|PSARSF300|silk_pSARSF300	PSARSF300						85	97	94	15934117	16275832	12697678	9924332	9847558	7781150	MS/MS	MS/MS	MS/MS
MGAMVTTLSGLSGEQGPSGDMTTEEDSATHIKF	MGAMVT[79.9663]TLSGLSGEQGPSGDMTTEEDSAT[79.9663]HIKF	-	S	1	33	33	3	29T(79.9663),6T(79.9663)	sp|PSARSF300|silk_pSARSF300	PSARSF300						0	0	1	0	0	4718.29	0	0	0	unmatched	unmatched	MS/MS
ELTTEIDNNIEQISSY	ELTTEIDNNIEQISSY	K	K	346	361	16	2		sp|P13645|K1C10_HUMAN	P13645	K1C10_HUMAN	KRT10	Keratin, type I cytoskeletal 10			0	13	1	0	266277	21190.4	0	266277	21190.4	unmatched	MS/MS	MS/MS
GPGSGQQGPGQQGPGQQGPGQQGPGQQGPGQQGPGQQGPGQQGPY	GPGSGQQGPGQQGPGQQGPGQQGPGQQGPGQQGPGQQGPGQQGPY	Y	G	561	605	45	3,4,5		sp|PSARSF300|silk_pSARSF300	PSARSF300						104	87	86	12706194	13559227	12139454	9467189	10495259	8907207	MS/MS	MS/MS	MS/MS
GAMVTTLSGL	GAMVT[79.9663]T[79.9663]LSGL	M	S	2	11	10	1	5T(79.9663),6T(79.9663)	sp|PSARSF300|silk_pSARSF300	PSARSF300						0	2	3	0	4338.64	23840.5	0	4338.64	23840.5	unmatched	MS/MS	MS/MS
GPGASAAAAAAGGY	GPGASAAAAAAGGY	Y	G	161	174	14	1		sp|PSARSF300|silk_pSARSF300	PSARSF300						99	89	67	1.72652e+06	1.94499e+06	1.49667e+06	1.72652e+06	1.94499e+06	1.49667e+06	MS/MS	MS/MS	MS/MS
GPGASAAAGAAGGY	GPGASAAAGAAGGY	Y	G	547	560	14	1		sp|PSARSF300|silk_pSARSF300	PSARSF300						162	148	59	331249	387085	407269	331249	387085	407269	MS/MS	MS/MS	MS/MS
GAMVTTL	GAMVTT[79.9663]L	M	S	2	8	7	1	6T(79.9663)	sp|PSARSF300|silk_pSARSF300	PSARSF300						0	0	8	0	0	321658	0	0	0	unmatched	unmatched	MS/MS
FLEQQNQVL	FLEQQNQVL	R	Q	198	206	9	2		sp|P35908|K22E_HUMAN	P35908	K22E_HUMAN	KRT2	Keratin, type II cytoskeletal 2 epidermal	KRT1	sp|P04264|K2C1_HUMAN	0	1	1	0	239812	35948.6	0	239812	35948.6	unmatched	MS/MS	MS/MS
GPGSGQQGPGQQGPGGQGPY	GPGSGQQGPGQQGPGGQGPY	Y	G	274	293	20	2		sp|PSARSF300|silk_pSARSF300	PSARSF300						56	66	55	19797416	21043004	20024204	19797416	21043004	20024204	MS/MS	MS/MS	MS/MS
GAMVTTLSGL	GAMVTT[79.9663]LSGL	M	S	2	11	10	1	6T(79.9663)	sp|PSARSF300|silk_pSARSF300	PSARSF300						0	0	2	0	0	23565.9	0	0	0	unmatched	unmatched	MS/MS
GQQGPGQQGPGGQGPY	GQQGPGQQGPGGQGPY	Y	G	384	399	16	1,2		sp|PSARSF300|silk_pSARSF300	PSARSF300						40	45	50	10557595	11807497	11177316	9177556	11792306	11851390	MS/MS	MS/MS	MS/MS
GPGSGQGPGQQGPGGQGPY	GPGSGQGPGQQGPGGQGPY	Y	G	308	326	19	2		sp|PSARSF300|silk_pSARSF300	PSARSF300						49	51	48	11901015	14647546	13832532	11901015	14647546	13832532	MS/MS	MS/MS	MS/MS
GPGSGQQGPGGQGPY	GPGSGQQGPGGQGPY	Y	G	214	228	15	1,2		sp|PSARSF300|silk_pSARSF300	PSARSF300						40	49	42	8905990	7.66063e+06	6218139	7940264	6985027	6337625	MS/MS	MS/MS	MS/MS
SGLSGEQGPSGDMTTEEDSATHIKF	SGLSGEQGPSGDMTTEEDSAT[79.9663]HIKF	L	S	9	33	25	2,3	21T(79.9663)	sp|PSARSF300|silk_pSARSF300	PSARSF300						1	4	14	90493	245778	6.3232e+06	90493	245778	5346653	MS/MS	MS/MS	MS/MS
SGLSGEQGPSGDMTTEEDSATHIK	SGLSGEQGPSGDMTTEEDS[79.9663]ATHIK	L	F	9	32	24	2,3	19S(79.9663)	sp|PSARSF300|silk_pSARSF300	PSARSF300						0	3	11	0	22498.7	1.32401e+06	0	22498.7	1.0689e+06	unmatched	MS/MS	MS/MS
SGLSGEQGPSGDMTTEEDSATHIKF	SGLSGEQGPSGDMTTEEDS[79.9663]ATHIKF	L	S	9	33	25	2,3	19S(79.9663)	sp|PSARSF300|silk_pSARSF300	PSARSF300						2	2	15	92033.5	224059	6.19185e+06	92033.5	224059	5231165	MS/MS	MS/MS	MS/MS
SGLSGEQGPSGDMTTEEDSATHIK	SGLSGEQGPSGDMTTEEDSAT[79.9663]HIK	L	F	9	32	24	3	21T(79.9663)	sp|PSARSF300|silk_pSARSF300	PSARSF300						0	1	6	0	27285.8	698331	0	27285.8	698331	unmatched	MS/MS	MS/MS
SGLSGEQGPSGDMTTEEDSATHIKF	SGLSGEQGPSGDM[15.9949]TTEEDSAT[79.9663]HIKF	L	S	9	33	25	3	13M(15.9949),21T(79.9663)	sp|PSARSF300|silk_pSARSF300	PSARSF300						0	1	5	0	26316.5	971742	0	26316.5	971742	unmatched	MS/MS	MS/MS
SGLSGEQGPSGDMTTEEDSATHIK	SGLSGEQGPSGDMTT[79.9663]EEDSATHIK	L	F	9	32	24	3	15T(79.9663)	sp|PSARSF300|silk_pSARSF300	PSARSF300						0	1	1	0	22401.5	0	0	0	0	unmatched	MS/MS	MS/MS
SGLSGEQGPSGDMTTEEDSATHIKF	SGLSGEQGPSGDMTTEEDS[79.9663]AT[79.9663]HIKF	L	S	9	33	25	3	19S(79.9663),21T(79.9663)	sp|PSARSF300|silk_pSARSF300	PSARSF300						0	0	7	0	0	537454	0	0	0	unmatched	unmatched	MS/MS
SGLSGEQGPSGDMTTEEDSATHIK	SGLSGEQGPSGDM[15.9949]TTEEDSAT[79.9663]HIK	L	F	9	32	24	3	13M(15.9949),21T(79.9663)	sp|PSARSF300|silk_pSARSF300	PSARSF300						0	0	3	0	0	102431	0	0	0	unmatched	unmatched	MS/MS
SGLSGEQGPSGDMTTEEDSATHIKF	SGLSGEQGPSGDMTT[79.9663]EEDSATHIKF	L	S	9	33	25	3	15T(79.9663)	sp|PSARSF300|silk_pSARSF300	PSARSF300						0	0	2	93608.7	0	3.64585e+06	93608.7	0	3.64585e+06	MBR	unmatched	MS/MS
SGLSGEQGPSGDMTTEEDSATHIKF	SGLSGEQGPSGDM[15.9949]TTEEDS[79.9663]ATHIKF	L	S	9	33	25	3	13M(15.9949),19S(79.9663)	sp|PSARSF300|silk_pSARSF300	PSARSF300						0	0	2	0	0	929290	0	0	0	unmatched	unmatched	MS/MS
SGLSGEQGPSGDMTTEEDSATHIKF	SGLSGEQGPS[79.9663]GDMT[79.9663]TEEDSATHIKF	L	S	9	33	25	3	10S(79.9663),14T(79.9663)	sp|PSARSF300|silk_pSARSF300	PSARSF300						0	0	2	0	0	542423	0	0	0	unmatched	unmatched	MS/MS
TFVETAAPDGYEVATAITF	TFVETAAPDGYEVATAITF	Y	T	78	96	19	2		sp|PSARSF300|silk_pSARSF300	PSARSF300						36	31	27	463671	724740	1.39556e+06	463671	724740	1.39556e+06	MS/MS	MS/MS	MS/MS
SGLSGEQGPSGDMTTEEDSATHIKF	SGLSGEQGPS[79.9663]GDM[15.9949]T[79.9663]TEEDSATHIKF	L	S	9	33	25	3	10S(79.9663),13M(15.9949),14T(79.9663)	sp|PSARSF300|silk_pSARSF300	PSARSF300						0	0	2	0	0	106891	0	0	0	unmatched	unmatched	MS/MS
SGLSGEQGPSGDMTTEEDSATHIK	SGLS[79.9663]GEQGPSGDMTTEEDS[79.9663]ATHIK	L	F	9	32	24	3	19S(79.9663),4S(79.9663)	sp|PSARSF300|silk_pSARSF300	PSARSF300						0	0	2	0	0	57251	0	0	0	unmatched	unmatched	MS/MS
VETAAPDGYEVATAITF	VETAAPDGYEVATAITF	F	T	80	96	17	2		sp|PSARSF300|silk_pSARSF300	PSARSF300						22	21	26	3484145	3.24274e+06	3310887	3484145	3.24274e+06	3310887	MS/MS	MS/MS	MS/MS
SGLSGEQGPSGDMTTEEDSATHIKF	S[79.9663]GLSGEQGPSGDMTTEEDSAT[79.9663]HIKF	L	S	9	33	25	3	1S(79.9663),21T(79.9663)	sp|PSARSF300|silk_pSARSF300	PSARSF300						0	0	2	0	0	262338	0	0	0	unmatched	unmatched	MS/MS
SGLSGEQGPSGDMTTEEDSATHIKF	S[79.9663]GLSGEQGPSGDMTTEEDS[79.9663]ATHIKF	L	S	9	33	25	3	19S(79.9663),1S(79.9663)	sp|PSARSF300|silk_pSARSF300	PSARSF300						0	0	2	0	0	39057.7	0	0	0	unmatched	unmatched	MS/MS
SGLSGEQGPSGDMTTEEDSATHIKF	S[79.9663]GLSGEQGPSGDM[15.9949]TTEEDSAT[79.9663]HIKF	L	S	9	33	25	3	13M(15.9949),1S(79.9663),21T(79.9663)	sp|PSARSF300|silk_pSARSF300	PSARSF300						0	0	2	0	0	57044.7	0	0	0	unmatched	unmatched	MS/MS
SGLSGEQGPSGDMTTEEDSATHIK	SGLSGEQGPSGDMTTEEDS[79.9663]AT[79.9663]HIK	L	F	9	32	24	3	19S(79.9663),21T(79.9663)	sp|PSARSF300|silk_pSARSF300	PSARSF300						0	0	1	0	0	78150.3	0	0	0	unmatched	unmatched	MS/MS
SGLSGEQGPSGDMTTEEDSATHIKF	SGLSGEQGPSGDMT[79.9663]TEEDSAT[79.9663]HIKF	L	S	9	33	25	3	14T(79.9663),21T(79.9663)	sp|PSARSF300|silk_pSARSF300	PSARSF300						0	0	1	0	0	395253	0	0	0	unmatched	unmatched	MS/MS
SGLSGEQGPSGDMTTEEDSATHIK	SGLSGEQGPSGDM[15.9949]TTEEDS[79.9663]ATHIK	L	F	9	32	24	3	13M(15.9949),19S(79.9663)	sp|PSARSF300|silk_pSARSF300	PSARSF300						0	0	1	0	0	91515	0	0	0	unmatched	unmatched	MS/MS
GQQGPGQQGPGGQGPYGPGASAASAASGGY	GQQGPGQQGPGGQGPYGPGASAASAASGGY	Y	G	384	413	30	3		sp|PSARSF300|silk_pSARSF300	PSARSF300						27	19	23	565.712	0	18351.3	565.712	0	18351.3	MS/MS	MS/MS	MS/MS
SGLSGEQGPSGDMTTEEDSATHIKF	SGLSGEQGPSGDM[15.9949]TTEEDS[79.9663]AT[79.9663]HIKF	L	S	9	33	25	3	13M(15.9949),19S(79.9663),21T(79.9663)	sp|PSARSF300|silk_pSARSF300	PSARSF300						0	0	1	0	0	104527	0	0	0	unmatched	unmatched	MS/MS
SGLSGEQGPSGDMTTEEDSATHIKF	SGLSGEQGPSGDM[15.9949]T[79.9663]TEEDSATHIKF	L	S	9	33	25	3	13M(15.9949),14T(79.9663)	sp|PSARSF300|silk_pSARSF300	PSARSF300						0	0	1	0	0	107285	0	0	0	unmatched	unmatched	MS/MS
EVATAITF	EVATAITF	Y	T	89	96	8	1		sp|PSARSF300|silk_pSARSF300	PSARSF300						24	23	21	5093793	2161932	6.38531e+06	5093793	2161932	6.38531e+06	MS/MS	MS/MS	MS/MS
SGLSGEQGPSGDMTTEEDSATHIK	SGLSGEQGPS[79.9663]GDMTTEEDSAT[79.9663]HIK	L	F	9	32	24	3	10S(79.9663),21T(79.9663)	sp|PSARSF300|silk_pSARSF300	PSARSF300						0	0	1	0	0	52160.4	0	0	0	unmatched	unmatched	MS/MS
SGLSGEQGPSGDMTTEEDSATHIKF	SGLSGEQGPS[79.9663]GDMTTEEDSAT[79.9663]HIKF	L	S	9	33	25	3	10S(79.9663),21T(79.9663)	sp|PSARSF300|silk_pSARSF300	PSARSF300						0	0	1	0	0	130695	0	0	0	unmatched	unmatched	MS/MS
SGLSGEQGPSGDMTTEEDSATHIK	SGLSGEQGPS[79.9663]GDMTTEEDS[79.9663]ATHIK	L	F	9	32	24	3	10S(79.9663),19S(79.9663)	sp|PSARSF300|silk_pSARSF300	PSARSF300						0	0	1	0	0	43836	0	0	0	unmatched	unmatched	MS/MS
TFVETAAPDGY	TFVETAAPDGY	Y	E	78	88	11	1,2		sp|PSARSF300|silk_pSARSF300	PSARSF300						18	18	20	7031391	6656645	5443273	4.97691e+06	4.87308e+06	3.82727e+06	MS/MS	MS/MS	MS/MS
SGLSGEQGPSGDMTTEEDSATHIKF	SGLSGEQGPS[79.9663]GDMTTEEDS[79.9663]ATHIKF	L	S	9	33	25	3	10S(79.9663),19S(79.9663)	sp|PSARSF300|silk_pSARSF300	PSARSF300						0	0	1	0	0	113075	0	0	0	unmatched	unmatched	MS/MS
SGLSGEQGPSGDMTTEEDSATHIKF	SGLS[79.9663]GEQGPSGDMTTEEDSAT[79.9663]HIKF	L	S	9	33	25	3	21T(79.9663),4S(79.9663)	sp|PSARSF300|silk_pSARSF300	PSARSF300						0	0	1	0	0	253808	0	0	0	unmatched	unmatched	MS/MS
SGLSGEQGPSGDMTTEEDSATHIK	S[79.9663]GLSGEQGPSGDMTTEEDS[79.9663]ATHIK	L	F	9	32	24	3	19S(79.9663),1S(79.9663)	sp|PSARSF300|silk_pSARSF300	PSARSF300						0	0	1	0	0	112012	0	0	0	unmatched	unmatched	MS/MS
GPGASAASAASGGYGPGSGQQGPGQQGPGGQGPY	GPGASAASAASGGYGPGSGQQGPGQQGPGGQGPY	Y	G	400	433	34	2,3		sp|PSARSF300|silk_pSARSF300	PSARSF300						5	6	18	58212.2	86494.4	150289	58212.2	86494.4	138349	MS/MS	MS/MS	MS/MS
SGLSGEQGPSGDMTTEEDSATHIKF	S[79.9663]GLSGEQGPSGDMT[79.9663]TEEDSATHIKF	L	S	9	33	25	3	14T(79.9663),1S(79.9663)	sp|PSARSF300|silk_pSARSF300	PSARSF300						0	0	1	0	0	208904	0	0	0	unmatched	unmatched	MS/MS
SGLSGEQGPSGDMTTEEDSATHIKF	S[79.9663]GLSGEQGPS[79.9663]GDMTTEEDS[79.9663]ATHIKF	L	S	9	33	25	3	10S(79.9663),19S(79.9663),1S(79.9663)	sp|PSARSF300|silk_pSARSF300	PSARSF300						0	0	1	0	0	24196.2	0	0	0	unmatched	unmatched	MS/MS
SGEQGPSGDMTTEEDSATHIKF	SGEQGPSGDMTTEEDS[79.9663]ATHIKF	L	S	12	33	22	2,3	16S(79.9663)	sp|PSARSF300|silk_pSARSF300	PSARSF300						1	7	27	41665.8	101680	4979542	55962.7	54056.2	3547027	MS/MS	MS/MS	MS/MS
GPGASAAAAAAGGYGPGSGQQGPSQQGPGQQGPGGQGPY	GPGASAAAAAAGGYGPGSGQQGPSQQGPGQQGPGGQGPY	Y	G	161	199	39	3,4		sp|PSARSF300|silk_pSARSF300	PSARSF300						11	16	16	255447	537105	191068	208357	375056	224429	MS/MS	MS/MS	MS/MS
SGEQGPSGDMTTEEDSATHIKF	SGEQGPSGDMTTEEDSAT[79.9663]HIKF	L	S	12	33	22	2,3	18T(79.9663)	sp|PSARSF300|silk_pSARSF300	PSARSF300						0	5	19	0	285254	5.11314e+06	0	207318	4.06487e+06	unmatched	MS/MS	MS/MS
SGEQGPSGDMTTEEDSATHIK	SGEQGPSGDMTTEEDSAT[79.9663]HIK	L	F	12	32	21	2,3	18T(79.9663)	sp|PSARSF300|silk_pSARSF300	PSARSF300						0	4	19	0	119947	2.77939e+06	0	85573.6	2.20618e+06	unmatched	MS/MS	MS/MS
SGEQGPSGDMTTEEDSATHIK	SGEQGPSGDMTTEEDS[79.9663]ATHIK	L	F	12	32	21	2,3	16S(79.9663)	sp|PSARSF300|silk_pSARSF300	PSARSF300						1	1	9	28916.5	26108.5	2688119	28916.5	26108.5	1.93395e+06	MS/MS	MS/MS	MS/MS
SGEQGPSGDMTTEEDSATHIKF	SGEQGPSGDMTT[79.9663]EEDSATHIKF	L	S	12	33	22	2,3	12T(79.9663)	sp|PSARSF300|silk_pSARSF300	PSARSF300						0	1	1	0	29703.6	0	0	0	0	unmatched	MS/MS	MS/MS
SGEQGPSGDMTTEEDSATHIKF	SGEQGPSGDMTTEEDS[79.9663]AT[79.9663]HIKF	L	S	12	33	22	2,3	16S(79.9663),18T(79.9663)	sp|PSARSF300|silk_pSARSF300	PSARSF300						0	0	5	0	0	555297	0	0	0	unmatched	unmatched	MS/MS
SGEQGPSGDMTTEEDSATHIKF	SGEQGPSGDM[15.9949]TTEEDSAT[79.9663]HIKF	L	S	12	33	22	3	10M(15.9949),18T(79.9663)	sp|PSARSF300|silk_pSARSF300	PSARSF300						0	0	4	0	0	497248	0	0	0	unmatched	unmatched	MS/MS
SGEQGPSGDMTTEEDSATHIK	SGEQGPSGDM[15.9949]TTEEDSAT[79.9663]HIK	L	F	12	32	21	3	10M(15.9949),18T(79.9663)	sp|PSARSF300|silk_pSARSF300	PSARSF300						0	0	3	0	0	117464	0	0	0	unmatched	unmatched	MS/MS
GEHNIDVLEGNEQF	GEHNIDVLEGNEQF	L	I	59	72	14	2		sp|P00761|TRYP_PIG	P00761	TRYP_PIG		Trypsin			2	1	1	23601.4	36317.6	22796.1	23601.4	36317.6	22796.1	MS/MS	MS/MS	MS/MS
GGGFGGDGGLL	GGGFGGDGGLL	F	S	132	142	11	1		sp|P13645|K1C10_HUMAN	P13645	K1C10_HUMAN	KRT10	Keratin, type I cytoskeletal 10			0	6	0	0	65250.5	0	0	0	0	unmatched	MS/MS	unmatched
GGGSSSGGHGGSSSGGY	GGGSSSGGHGGSSSGGY	Y	G	514	530	17	2		sp|P13645|K1C10_HUMAN	P13645	K1C10_HUMAN	KRT10	Keratin, type I cytoskeletal 10			0	18	0	0	21444.9	0	0	0	0	unmatched	MS/MS	unmatched
GGPGGFGPGGYPGGIHEVSVNQSL	GGPGGFGPGGYPGGIHEVS[79.9663]VNQSL	L	L	136	159	24	3	19S(79.9663)	sp|P35908|K22E_HUMAN	P35908	K22E_HUMAN	KRT2	Keratin, type II cytoskeletal 2 epidermal			1	0	0	0	0	0	0	0	0	MS/MS	unmatched	unmatched
GGSISGGGY	GGSISGGGY	K	G	581	589	9	1		sp|P35908|K22E_HUMAN	P35908	K22E_HUMAN	KRT2	Keratin, type II cytoskeletal 2 epidermal			6	2	2	103187	104476	108141	103187	104476	108141	MS/MS	MS/MS	MS/MS
GGSGGGGSISGGGY	GGS[79.9663]GGGGSIS[79.9663]GGGY	R	G	550	563	14	2	10S(79.9663),3S(79.9663)	sp|P35908|K22E_HUMAN	P35908	K22E_HUMAN	KRT2	Keratin, type II cytoskeletal 2 epidermal			0	0	1	0	0	18168.9	0	0	0	unmatched	unmatched	MS/MS
SGEQGPSGDMTTEEDSATHIKF	SGEQGPSGDM[15.9949]TTEEDS[79.9663]ATHIKF	L	S	12	33	22	3	10M(15.9949),16S(79.9663)	sp|PSARSF300|silk_pSARSF300	PSARSF300						0	0	3	0	0	487407	0	0	0	unmatched	unmatched	MS/MS
SGEQGPSGDMTTEEDSATHIKF	SGEQGPSGDMT[79.9663]TEEDSATHIKF	L	S	12	33	22	3	11T(79.9663)	sp|PSARSF300|silk_pSARSF300	PSARSF300						0	0	2	0	0	263220	0	0	0	unmatched	unmatched	MS/MS
GPGSGQQGPGQQGPGQQGPGGQGPYGPGASAAAAAAGGY	GPGSGQQGPGQQGPGQQGPGGQGPYGPGASAAAAAAGGY	Y	G	341	379	39	3		sp|PSARSF300|silk_pSARSF300	PSARSF300						36	24	13	828624	250566	394548	828624	250566	394548	MS/MS	MS/MS	MS/MS
GPGYGQQGPGQQGPGGQGPY	GPGYGQQGPGQQGPGGQGPY	Y	G	380	399	20	2		sp|PSARSF300|silk_pSARSF300	PSARSF300						11	12	13	357188	240747	488782	357188	240747	488782	MS/MS	MS/MS	MS/MS
SGEQGPSGDMTTEEDSATHIK	SGEQGPSGDMTTEEDS[79.9663]AT[79.9663]HIK	L	F	12	32	21	2	16S(79.9663),18T(79.9663)	sp|PSARSF300|silk_pSARSF300	PSARSF300						0	0	1	0	0	28332.7	0	0	0	unmatched	unmatched	MS/MS
SGEQGPSGDMTTEEDSATHIKF	SGEQGPSGDMT[79.9663]T[79.9663]EEDSATHIKF	L	S	12	33	22	3	11T(79.9663),12T(79.9663)	sp|PSARSF300|silk_pSARSF300	PSARSF300						0	0	1	0	0	245985	0	0	0	unmatched	unmatched	MS/MS
GPGSGQQGPGQQGPGGQGPYGPGASAAAAAAGGY	GPGSGQQGPGQQGPGGQGPYGPGASAAAAAAGGY	Y	G	274	307	34	3		sp|PSARSF300|silk_pSARSF300	PSARSF300						13	16	12	35056.8	33225.7	29444.2	35056.8	33225.7	29444.2	MS/MS	MS/MS	MS/MS
SGEQGPSGDMTTEEDSATHIK	SGEQGPSGDM[15.9949]TTEEDS[79.9663]ATHIK	L	F	12	32	21	3	10M(15.9949),16S(79.9663)	sp|PSARSF300|silk_pSARSF300	PSARSF300						0	0	1	0	0	96660.9	0	0	0	unmatched	unmatched	MS/MS
QVSQDDVK	QVSQDDVK	F	Q	670	677	8	1		sp|PSARSF300|silk_pSARSF300	PSARSF300						14	22	12	640192	694464	982498	640192	694464	982498	MS/MS	MS/MS	MS/MS
SGEQGPSGDMTTEEDSATHIKF	SGEQGPS[79.9663]GDMTTEEDSAT[79.9663]HIKF	L	S	12	33	22	3	18T(79.9663),7S(79.9663)	sp|PSARSF300|silk_pSARSF300	PSARSF300						0	0	1	0	0	62360.9	0	0	0	unmatched	unmatched	MS/MS
SGEQGPSGDMTTEEDSATHIKF	SGEQGPS[79.9663]GDMTTEEDS[79.9663]ATHIKF	L	S	12	33	22	3	16S(79.9663),7S(79.9663)	sp|PSARSF300|silk_pSARSF300	PSARSF300						0	0	1	0	0	76707.4	0	0	0	unmatched	unmatched	MS/MS
ELAGATMELR	ELAGAT[79.9663]M[15.9949]ELR	R	D	42	51	10	2	6T(79.9663),7M(15.9949)	sp|PSARSF300|silk_pSARSF300	PSARSF300						0	0	1	0	0	17364.1	0	0	0	unmatched	unmatched	MS/MS
GPGASAASAASGGY	GPGASAASAASGGY	Y	G	400	413	14	1,2		sp|PSARSF300|silk_pSARSF300	PSARSF300						6	7	11	603622	538363	596101	381516	367270	402828	MS/MS	MS/MS	MS/MS
AGATMELRDSSGK	AGAT[79.9663]MELRDS[79.9663]SGK	L	T	44	56	13	2	10S(79.9663),4T(79.9663)	sp|PSARSF300|silk_pSARSF300	PSARSF300						0	0	1	0	0	30741.1	0	0	0	unmatched	unmatched	MS/MS
RDSSGKTISTW	RDS[79.9663]SGKT[79.9663]ISTW	L	I	51	61	11	2	3S(79.9663),7T(79.9663)	sp|PSARSF300|silk_pSARSF300	PSARSF300						0	4	2	0	18057.3	255377	0	18057.3	255377	unmatched	MS/MS	MS/MS
DSSGKTISTW	DS[79.9663]SGKT[79.9663]ISTW	R	I	52	61	10	1,2	2S(79.9663),6T(79.9663)	sp|PSARSF300|silk_pSARSF300	PSARSF300						0	1	12	0	140164	3792511	0	140164	3.46467e+06	unmatched	MS/MS	MS/MS
GPGSGQQGPGQQGPGQQGPGGQASASASAAASAASTVANSSSGIKPEVAF	GPGSGQQGPGQQGPGQQGPGGQASASASAAASAASTVANSSSGIKPEVAF	Y	Q	620	669	50	3,4		sp|PSARSF300|silk_pSARSF300	PSARSF300						27	37	11	159592	257875	85654.8	111910	183872	59023.8	MS/MS	MS/MS	MS/MS
DSSGKTISTW	DSSGKT[79.9663]IST[79.9663]W	R	I	52	61	10	2	6T(79.9663),9T(79.9663)	sp|PSARSF300|silk_pSARSF300	PSARSF300						0	1	2	0	45223	132359	0	45223	132359	unmatched	MS/MS	MS/MS
GPGASAAAAAAGGYGPGSGQGPGQQGPGGQGPY	GPGASAAAAAAGGYGPGSGQGPGQQGPGGQGPY	Y	G	294	326	33	2,3		sp|PSARSF300|silk_pSARSF300	PSARSF300						4	5	10	50962.1	78342.4	128921	50962.1	78342.4	106655	MS/MS	MS/MS	MS/MS
DSSGKTISTW	DSS[79.9663]GKT[79.9663]ISTW	R	I	52	61	10	2	3S(79.9663),6T(79.9663)	sp|PSARSF300|silk_pSARSF300	PSARSF300						0	0	1	0	0	27284.9	0	0	0	unmatched	unmatched	MS/MS
GPGSGQGPGQQGPGGQGPYGPGASAAAAAAGGY	GPGSGQGPGQQGPGGQGPYGPGASAAAAAAGGY	Y	G	308	340	33	3		sp|PSARSF300|silk_pSARSF300	PSARSF300						9	10	10	0	8088.74	0	0	0	0	MS/MS	MS/MS	MS/MS
DSSGKTISTW	DS[79.9663]SGKT[79.9663]IST[79.9663]W	R	I	52	61	10	2	2S(79.9663),6T(79.9663),9T(79.9663)	sp|PSARSF300|silk_pSARSF300	PSARSF300						0	0	1	0	0	53062.4	0	0	0	unmatched	unmatched	MS/MS
TISTWISDGHVK	TIS[79.9663]T[79.9663]WISDGHVK	K	D	57	68	12	2	3S(79.9663),4T(79.9663)	sp|PSARSF300|silk_pSARSF300	PSARSF300						0	0	5	0	0	118197	0	0	0	unmatched	unmatched	MS/MS
TISTW	T[79.9663]ISTW	K	I	57	61	5	1	1T(79.9663)	sp|PSARSF300|silk_pSARSF300	PSARSF300						0	0	2	0	0	136736	0	0	0	unmatched	unmatched	MS/MS
TISTW	TIST[79.9663]W	K	I	57	61	5	1	4T(79.9663)	sp|PSARSF300|silk_pSARSF300	PSARSF300						0	0	1	0	0	49982.8	0	0	0	unmatched	unmatched	MS/MS
TISTWISDGHVK	TIST[79.9663]WIS[79.9663]DGHVK	K	D	57	68	12	2	4T(79.9663),7S(79.9663)	sp|PSARSF300|silk_pSARSF300	PSARSF300						0	0	1	0	0	14316.7	0	0	0	unmatched	unmatched	MS/MS
YLYPGK	Y[79.9663]LYPGK	F	Y	71	76	6	1	1Y(79.9663)	sp|PSARSF300|silk_pSARSF300	PSARSF300						0	0	1	0	2766.07	74159.1	0	2766.07	74159.1	unmatched	MBR	MS/MS
GPGASAAAAAAGGYGPGSGQQGPGQQGPGQQGPGQQGPGGQGPY	GPGASAAAAAAGGYGPGSGQQGPGQQGPGQQGPGQQGPGGQGPY	Y	G	434	477	44	3,4		sp|PSARSF300|silk_pSARSF300	PSARSF300						8	10	9	98180.3	138697	190443	53444.1	75392.6	102738	MS/MS	MS/MS	MS/MS
YTFVETAAPDGY	Y[79.9663]TFVETAAPDGY	K	E	77	88	12	2	1Y(79.9663)	sp|PSARSF300|silk_pSARSF300	PSARSF300						0	0	2	0	0	29051.3	0	0	0	unmatched	unmatched	MS/MS
TFVETAAPDGYEVATAITF	TFVETAAPDGYEVAT[79.9663]AITF	Y	T	78	96	19	2,3	15T(79.9663)	sp|PSARSF300|silk_pSARSF300	PSARSF300						1	8	33	17025	344498	2599969	17025	344498	2.56336e+06	MS/MS	MS/MS	MS/MS
TFVETAAPDGYEVATAITF	TFVETAAPDGYEVAT[79.9663]AIT[79.9663]F	Y	T	78	96	19	2	15T(79.9663),18T(79.9663)	sp|PSARSF300|silk_pSARSF300	PSARSF300						0	0	3	0	0	59407.4	0	0	0	unmatched	unmatched	MS/MS
TFVETAAPDGYEVATAITF	TFVETAAPDGY[79.9663]EVATAITF	Y	T	78	96	19	2	11Y(79.9663)	sp|PSARSF300|silk_pSARSF300	PSARSF300						0	0	1	0	0	944472	0	0	0	unmatched	unmatched	MS/MS
TFVETAAPDGYEVATAITF	TFVETAAPDGY[79.9663]EVAT[79.9663]AITF	Y	T	78	96	19	2	11Y(79.9663),15T(79.9663)	sp|PSARSF300|silk_pSARSF300	PSARSF300						0	0	1	0	0	29085.3	0	0	0	unmatched	unmatched	MS/MS
VETAAPDGYEVATAITF	VETAAPDGYEVAT[79.9663]AITF	F	T	80	96	17	2,3	13T(79.9663)	sp|PSARSF300|silk_pSARSF300	PSARSF300						1	9	25	17299.9	390790	3.93108e+06	17299.9	390790	3924224	MS/MS	MS/MS	MS/MS
VETAAPDGYEVATAITF	VETAAPDGYEVAT[79.9663]AIT[79.9663]F	F	T	80	96	17	2	13T(79.9663),16T(79.9663)	sp|PSARSF300|silk_pSARSF300	PSARSF300						0	0	1	0	0	45552.1	0	0	0	unmatched	unmatched	MS/MS
VETAAPDGYEVATAITF	VETAAPDGY[79.9663]EVAT[79.9663]AITF	F	T	80	96	17	2	13T(79.9663),9Y(79.9663)	sp|PSARSF300|silk_pSARSF300	PSARSF300						0	0	1	0	0	36136.9	0	0	0	unmatched	unmatched	MS/MS
ISDGHVKDFY	ISDGHVKDFY	W	L	62	71	10	2		sp|PSARSF300|silk_pSARSF300	PSARSF300						2	2	8	68133.3	27304.7	688338	68133.3	27304.7	688338	MS/MS	MS/MS	MS/MS
EVATAITF	EVAT[79.9663]AITF	Y	T	89	96	8	1	4T(79.9663)	sp|PSARSF300|silk_pSARSF300	PSARSF300						2	6	18	36304.7	255969	1.95487e+06	36304.7	255969	1.95487e+06	MS/MS	MS/MS	MS/MS
EVATAITF	EVATAIT[79.9663]F	Y	T	89	96	8	1	7T(79.9663)	sp|PSARSF300|silk_pSARSF300	PSARSF300						0	3	5	0	28825.9	99586.9	0	28825.9	99586.9	unmatched	MS/MS	MS/MS
EVATAITF	EVAT[79.9663]AIT[79.9663]F	Y	T	89	96	8	1	4T(79.9663),7T(79.9663)	sp|PSARSF300|silk_pSARSF300	PSARSF300						0	0	1	0	0	36100.4	0	0	0	unmatched	unmatched	MS/MS
GPGASAAAAAAGGYGPGSGQQGPGGQGPY	GPGASAAAAAAGGYGPGSGQQGPGGQGPY	Y	G	200	228	29	2,3		sp|PSARSF300|silk_pSARSF300	PSARSF300						10	10	7	168154	205360	252361	100936	124827	155358	MS/MS	MS/MS	MS/MS
TVNEQGQVTVNGEATK	TVNEQGQVT[79.9663]VNGEATK	F	G	97	112	16	2	9T(79.9663)	sp|PSARSF300|silk_pSARSF300	PSARSF300						0	7	27	0	87107.9	945994	0	87107.9	945994	unmatched	MS/MS	MS/MS
TVNEQGQVTVNGEATK	TVNEQGQVTVNGEAT[79.9663]K	F	G	97	112	16	2	15T(79.9663)	sp|PSARSF300|silk_pSARSF300	PSARSF300						0	0	2	0	0	51831.8	0	0	0	unmatched	unmatched	MS/MS
GDAHTGSPSASASASAGASAAASAGAGAGAGPGQQGPGQQGPGQQGPY	GDAHTGSPSASASAS[79.9663]AGASAAASAGAGAGAGPGQQGPGQQGPGQQGPY	K	G	113	160	48	3,4	15S(79.9663)	sp|PSARSF300|silk_pSARSF300	PSARSF300						0	0	93	0	0	483645	0	0	0	unmatched	unmatched	MS/MS
GDAHTGSPSASASASAGASAAASAGAGAGAGPGQQGPGQQGPGQQGPY	GDAHTGSPSASAS[79.9663]ASAGASAAASAGAGAGAGPGQQGPGQQGPGQQGPY	K	G	113	160	48	3,4	13S(79.9663)	sp|PSARSF300|silk_pSARSF300	PSARSF300						0	0	69	0	0	486537	0	0	0	unmatched	unmatched	MS/MS
GDAHTGSPSASASASAGASAAASAGAGAGAGPGQQGPGQQGPGQQGPY	GDAHTGSPSASASASAGAS[79.9663]AAASAGAGAGAGPGQQGPGQQGPGQQGPY	K	G	113	160	48	3,4	19S(79.9663)	sp|PSARSF300|silk_pSARSF300	PSARSF300						0	0	58	0	0	406843	0	0	0	unmatched	unmatched	MS/MS
GDAHTGSPSASASASAGASAAASAGAGAGAGPGQQGPGQQGPGQQGPY	GDAHTGSPSAS[79.9663]ASASAGASAAASAGAGAGAGPGQQGPGQQGPGQQGPY	K	G	113	160	48	3,4	11S(79.9663)	sp|PSARSF300|silk_pSARSF300	PSARSF300						0	0	36	0	0	394826	0	0	0	unmatched	unmatched	MS/MS
GAMVTTLSGLSGEQGPSGDMTTEEDSATHIK	GAMVTTLSGLSGEQGPSGDMTTEEDSATHIK	M	F	2	32	31	3,4		sp|PSARSF300|silk_pSARSF300	PSARSF300						2	3	6	17499.8	20396.6	113872	17499.8	20396.6	107206	MS/MS	MS/MS	MS/MS
GAMVTTLSGLSGEQGPSGDMTTEEDSATHIK	GAMVTTLSGLSGEQGPSGDM[15.9949]TTEEDSATHIK	M	F	2	32	31	3	20M(15.9949)	sp|PSARSF300|silk_pSARSF300	PSARSF300						0	0	6	0	0	25031.4	0	0	0	unmatched	unmatched	MS/MS
GDAHTGSPSASASASAGASAAASAGAGAGAGPGQQGPGQQGPGQQGPY	GDAHT[79.9663]GSPSASASASAGASAAASAGAGAGAGPGQQGPGQQGPGQQGPY	K	G	113	160	48	3,4	5T(79.9663)	sp|PSARSF300|silk_pSARSF300	PSARSF300						0	0	32	0	0	215457	0	0	0	unmatched	unmatched	MS/MS
GDAHTGSPSASASASAGASAAASAGAGAGAGPGQQGPGQQGPGQQGPY	GDAHTGSPSASASASAGAS[79.9663]AAAS[79.9663]AGAGAGAGPGQQGPGQQGPGQQGPY	K	G	113	160	48	3,4	19S(79.9663),23S(79.9663)	sp|PSARSF300|silk_pSARSF300	PSARSF300						0	0	21	0	0	209609	0	0	0	unmatched	unmatched	MS/MS
GDAHTGSPSASASASAGASAAASAGAGAGAGPGQQGPGQQGPGQQGPY	GDAHTGSPS[79.9663]ASASASAGASAAASAGAGAGAGPGQQGPGQQGPGQQGPY	K	G	113	160	48	3,4	9S(79.9663)	sp|PSARSF300|silk_pSARSF300	PSARSF300						0	0	20	0	0	420248	0	0	0	unmatched	unmatched	MS/MS
GDAHTGSPSASASASAGASAAASAGAGAGAGPGQQGPGQQGPGQQGPY	GDAHTGSPSASAS[79.9663]AS[79.9663]AGASAAASAGAGAGAGPGQQGPGQQGPGQQGPY	K	G	113	160	48	3	13S(79.9663),15S(79.9663)	sp|PSARSF300|silk_pSARSF300	PSARSF300						0	0	15	0	0	131161	0	0	0	unmatched	unmatched	MS/MS
GPGASAAAAAAGGYGPGSGQQGPGQQGPGQQGPGGQGPY	GPGASAAAAAAGGYGPGSGQQGPGQQGPGQQGPGGQGPY	Y	G	327	365	39	3,4		sp|PSARSF300|silk_pSARSF300	PSARSF300						6	9	6	144127	181373	260430	115028	150448	213806	MS/MS	MS/MS	MS/MS
GDAHTGSPSASASASAGASAAASAGAGAGAGPGQQGPGQQGPGQQGPY	GDAHTGSPSAS[79.9663]ASASAGAS[79.9663]AAASAGAGAGAGPGQQGPGQQGPGQQGPY	K	G	113	160	48	3	11S(79.9663),19S(79.9663)	sp|PSARSF300|silk_pSARSF300	PSARSF300						0	0	13	0	0	153075	0	0	0	unmatched	unmatched	MS/MS
GDAHTGSPSASASASAGASAAASAGAGAGAGPGQQGPGQQGPGQQGPY	GDAHTGSPSAS[79.9663]AS[79.9663]ASAGASAAASAGAGAGAGPGQQGPGQQGPGQQGPY	K	G	113	160	48	3,4	11S(79.9663),13S(79.9663)	sp|PSARSF300|silk_pSARSF300	PSARSF300						0	0	12	0	0	217748	0	0	0	unmatched	unmatched	MS/MS
GDAHTGSPSASASASAGASAAASAGAGAGAGPGQQGPGQQGPGQQGPY	GDAHTGSPSAS[79.9663]ASAS[79.9663]AGASAAASAGAGAGAGPGQQGPGQQGPGQQGPY	K	G	113	160	48	3	11S(79.9663),15S(79.9663)	sp|PSARSF300|silk_pSARSF300	PSARSF300						0	0	11	0	0	179656	0	0	0	unmatched	unmatched	MS/MS
GPGGYPGGIHEVSVNQSL	GPGGYPGGIHEVSVNQS[79.9663]L	F	L	142	159	18	2	17S(79.9663)	sp|P35908|K22E_HUMAN	P35908	K22E_HUMAN	KRT2	Keratin, type II cytoskeletal 2 epidermal			0	0	1	642426	0	589239	642426	0	589239	MBR	unmatched	MS/MS
GDAHTGSPSASASASAGASAAASAGAGAGAGPGQQGPGQQGPGQQGPY	GDAHTGSPS[79.9663]ASASASAGAS[79.9663]AAASAGAGAGAGPGQQGPGQQGPGQQGPY	K	G	113	160	48	3,4	19S(79.9663),9S(79.9663)	sp|PSARSF300|silk_pSARSF300	PSARSF300						0	0	8	0	0	168174	0	0	0	unmatched	unmatched	MS/MS
GDAHTGSPSASASASAGASAAASAGAGAGAGPGQQGPGQQGPGQQGPY	GDAHTGSPSASASAS[79.9663]AGAS[79.9663]AAASAGAGAGAGPGQQGPGQQGPGQQGPY	K	G	113	160	48	3	15S(79.9663),19S(79.9663)	sp|PSARSF300|silk_pSARSF300	PSARSF300						0	0	7	0	0	97386	0	0	0	unmatched	unmatched	MS/MS
GDAHTGSPSASASASAGASAAASAGAGAGAGPGQQGPGQQGPGQQGPY	GDAHTGSPS[79.9663]ASASAS[79.9663]AGASAAASAGAGAGAGPGQQGPGQQGPGQQGPY	K	G	113	160	48	3,4	15S(79.9663),9S(79.9663)	sp|PSARSF300|silk_pSARSF300	PSARSF300						0	0	7	0	0	166246	0	0	0	unmatched	unmatched	MS/MS
GDAHTGSPSASASASAGASAAASAGAGAGAGPGQQGPGQQGPGQQGPY	GDAHTGSPS[79.9663]AS[79.9663]ASASAGASAAASAGAGAGAGPGQQGPGQQGPGQQGPY	K	G	113	160	48	3,4	11S(79.9663),9S(79.9663)	sp|PSARSF300|silk_pSARSF300	PSARSF300						0	0	7	0	0	179524	0	0	0	unmatched	unmatched	MS/MS
GDAHTGSPSASASASAGASAAASAGAGAGAGPGQQGPGQQGPGQQGPY	GDAHTGSPS[79.9663]ASAS[79.9663]ASAGASAAASAGAGAGAGPGQQGPGQQGPGQQGPY	K	G	113	160	48	3	13S(79.9663),9S(79.9663)	sp|PSARSF300|silk_pSARSF300	PSARSF300						0	0	6	0	0	116604	0	0	0	unmatched	unmatched	MS/MS
GDAHTGSPSASASASAGASAAASAGAGAGAGPGQQGPGQQGPGQQGPY	GDAHTGS[79.9663]PSASASASAGASAAAS[79.9663]AGAGAGAGPGQQGPGQQGPGQQGPY	K	G	113	160	48	3,4	23S(79.9663),7S(79.9663)	sp|PSARSF300|silk_pSARSF300	PSARSF300						0	0	6	0	0	116791	0	0	0	unmatched	unmatched	MS/MS
GDAHTGSPSASASASAGASAAASAGAGAGAGPGQQGPGQQGPGQQGPY	GDAHT[79.9663]GSPSASASASAGAS[79.9663]AAASAGAGAGAGPGQQGPGQQGPGQQGPY	K	G	113	160	48	3	19S(79.9663),5T(79.9663)	sp|PSARSF300|silk_pSARSF300	PSARSF300						0	0	6	0	0	145425	0	0	0	unmatched	unmatched	MS/MS
SGLSGEQGPSGDMTTEEDSATHIKF	SGLSGEQGPSGDMTTEEDSATHIKF	L	S	9	33	25	3		sp|PSARSF300|silk_pSARSF300	PSARSF300						4	2	6	67790.6	26994.7	370875	67790.6	26994.7	370875	MS/MS	MS/MS	MS/MS
GDAHTGSPSASASASAGASAAASAGAGAGAGPGQQGPGQQGPGQQGPY	GDAHT[79.9663]GSPSASAS[79.9663]ASAGASAAASAGAGAGAGPGQQGPGQQGPGQQGPY	K	G	113	160	48	3,4	13S(79.9663),5T(79.9663)	sp|PSARSF300|silk_pSARSF300	PSARSF300						0	0	6	0	0	112614	0	0	0	unmatched	unmatched	MS/MS
VETAAPDGY	VETAAPDGY	F	E	80	88	9	1		sp|PSARSF300|silk_pSARSF300	PSARSF300						6	8	6	200985	357024	251657	200985	357024	251657	MS/MS	MS/MS	MS/MS
GDAHTGSPSASASASAGASAAASAGAGAGAGPGQQGPGQQGPGQQGPY	GDAHTGSPSASASASAGASAAAS[79.9663]AGAGAGAGPGQQGPGQQGPGQQGPY	K	G	113	160	48	3,4	23S(79.9663)	sp|PSARSF300|silk_pSARSF300	PSARSF300						0	0	5	0	0	173065	0	0	0	unmatched	unmatched	MS/MS
GDAHTGSPSASASASAGASAAASAGAGAGAGPGQQGPGQQGPGQQGPY	GDAHTGSPSASAS[79.9663]ASAGAS[79.9663]AAASAGAGAGAGPGQQGPGQQGPGQQGPY	K	G	113	160	48	3	13S(79.9663),19S(79.9663)	sp|PSARSF300|silk_pSARSF300	PSARSF300						0	0	5	0	0	152412	0	0	0	unmatched	unmatched	MS/MS
GDAHTGSPSASASASAGASAAASAGAGAGAGPGQQGPGQQGPGQQGPY	GDAHTGSPS[79.9663]ASASASAGASAAAS[79.9663]AGAGAGAGPGQQGPGQQGPGQQGPY	K	G	113	160	48	3	23S(79.9663),9S(79.9663)	sp|PSARSF300|silk_pSARSF300	PSARSF300						0	0	5	0	0	101930	0	0	0	unmatched	unmatched	MS/MS
GDAHTGSPSASASASAGASAAASAGAGAGAGPGQQGPGQQGPGQQGPY	GDAHT[79.9663]GSPSASASAS[79.9663]AGASAAASAGAGAGAGPGQQGPGQQGPGQQGPY	K	G	113	160	48	3	15S(79.9663),5T(79.9663)	sp|PSARSF300|silk_pSARSF300	PSARSF300						0	0	5	0	0	96314.8	0	0	0	unmatched	unmatched	MS/MS
GDAHTGSPSASASASAGASAAASAGAGAGAGPGQQGPGQQGPGQQGPY	GDAHTGS[79.9663]PSASASASAGASAAASAGAGAGAGPGQQGPGQQGPGQQGPY	K	G	113	160	48	3,4	7S(79.9663)	sp|PSARSF300|silk_pSARSF300	PSARSF300						0	0	4	0	0	217408	0	0	0	unmatched	unmatched	MS/MS
GDAHTGSPSASASASAGASAAASAGAGAGAGPGQQGPGQQGPGQQGPY	GDAHTGSPSASASAS[79.9663]AGASAAAS[79.9663]AGAGAGAGPGQQGPGQQGPGQQGPY	K	G	113	160	48	3,4	15S(79.9663),23S(79.9663)	sp|PSARSF300|silk_pSARSF300	PSARSF300						0	0	3	0	0	92699.3	0	0	0	unmatched	unmatched	MS/MS
GDAHTGSPSASASASAGASAAASAGAGAGAGPGQQGPGQQGPGQQGPY	GDAHTGSPSAS[79.9663]ASASAGASAAAS[79.9663]AGAGAGAGPGQQGPGQQGPGQQGPY	K	G	113	160	48	3	11S(79.9663),23S(79.9663)	sp|PSARSF300|silk_pSARSF300	PSARSF300						0	0	3	0	0	102510	0	0	0	unmatched	unmatched	MS/MS
GDAHTGSPSASASASAGASAAASAGAGAGAGPGQQGPGQQGPGQQGPY	GDAHT[79.9663]GSPSASASASAGAS[79.9663]AAAS[79.9663]AGAGAGAGPGQQGPGQQGPGQQGPY	K	G	113	160	48	3	19S(79.9663),23S(79.9663),5T(79.9663)	sp|PSARSF300|silk_pSARSF300	PSARSF300						0	0	3	0	0	18971.6	0	0	0	unmatched	unmatched	MS/MS
GDAHTGSPSASASASAGASAAASAGAGAGAGPGQQGPGQQGPGQQGPY	GDAHT[79.9663]GSPSAS[79.9663]ASASAGASAAASAGAGAGAGPGQQGPGQQGPGQQGPY	K	G	113	160	48	3	11S(79.9663),5T(79.9663)	sp|PSARSF300|silk_pSARSF300	PSARSF300						0	0	3	0	0	157046	0	0	0	unmatched	unmatched	MS/MS
GDAHTGSPSASASASAGASAAASAGAGAGAGPGQQGPGQQGPGQQGPY	GDAHT[79.9663]GSPS[79.9663]ASASASAGASAAASAGAGAGAGPGQQGPGQQGPGQQGPY	K	G	113	160	48	3	5T(79.9663),9S(79.9663)	sp|PSARSF300|silk_pSARSF300	PSARSF300						0	0	3	0	0	86560.7	0	0	0	unmatched	unmatched	MS/MS
GDAHTGSPSASASASAGASAAASAGAGAGAGPGQQGPGQQGPGQQGPY	GDAHTGS[79.9663]PS[79.9663]ASASASAGASAAASAGAGAGAGPGQQGPGQQGPGQQGPY	K	G	113	160	48	3,4	7S(79.9663),9S(79.9663)	sp|PSARSF300|silk_pSARSF300	PSARSF300						0	0	2	0	0	100582	0	0	0	unmatched	unmatched	MS/MS
GDAHTGSPSASASASAGASAAASAGAGAGAGPGQQGPGQQGPGQQGPY	GDAHT[79.9663]GSPS[79.9663]AS[79.9663]ASASAGASAAASAGAGAGAGPGQQGPGQQGPGQQGPY	K	G	113	160	48	3	11S(79.9663),5T(79.9663),9S(79.9663)	sp|PSARSF300|silk_pSARSF300	PSARSF300						0	0	2	0	0	19788.7	0	0	0	unmatched	unmatched	MS/MS
GDAHTGSPSASASASAGASAAASAGAGAGAGPGQQGPGQQGPGQQGPY	GDAHTGSPSASASASAGASAAASAGAGAGAGPGQQGPGQQGPGQQGPY[79.9663]	K	G	113	160	48	3	48Y(79.9663)	sp|PSARSF300|silk_pSARSF300	PSARSF300						0	0	1	0	0	24177.8	0	0	0	unmatched	unmatched	MS/MS
GDAHTGSPSASASASAGASAAASAGAGAGAGPGQQGPGQQGPGQQGPY	GDAHTGSPSASAS[79.9663]ASAGASAAASAGAGAGAGPGQQGPGQQGPGQQGPY[79.9663]	K	G	113	160	48	3	13S(79.9663),48Y(79.9663)	sp|PSARSF300|silk_pSARSF300	PSARSF300						0	0	1	0	0	38058.9	0	0	0	unmatched	unmatched	MS/MS
GDAHTGSPSASASASAGASAAASAGAGAGAGPGQQGPGQQGPGQQGPY	GDAHTGSPSASAS[79.9663]AS[79.9663]AGAS[79.9663]AAASAGAGAGAGPGQQGPGQQGPGQQGPY	K	G	113	160	48	3	13S(79.9663),15S(79.9663),19S(79.9663)	sp|PSARSF300|silk_pSARSF300	PSARSF300						0	0	1	0	0	15770.5	0	0	0	unmatched	unmatched	MS/MS
GDAHTGSPSASASASAGASAAASAGAGAGAGPGQQGPGQQGPGQQGPY	GDAHTGSPS[79.9663]ASAS[79.9663]AS[79.9663]AGASAAASAGAGAGAGPGQQGPGQQGPGQQGPY	K	G	113	160	48	3	13S(79.9663),15S(79.9663),9S(79.9663)	sp|PSARSF300|silk_pSARSF300	PSARSF300						0	0	1	0	0	15242.5	0	0	0	unmatched	unmatched	MS/MS
GDAHTGSPSASASASAGASAAASAGAGAGAGPGQQGPGQQGPGQQGPY	GDAHTGSPS[79.9663]AS[79.9663]ASASAGAS[79.9663]AAASAGAGAGAGPGQQGPGQQGPGQQGPY	K	G	113	160	48	3	11S(79.9663),19S(79.9663),9S(79.9663)	sp|PSARSF300|silk_pSARSF300	PSARSF300						0	0	1	0	0	22059	0	0	0	unmatched	unmatched	MS/MS
GDAHTGSPSASASASAGASAAASAGAGAGAGPGQQGPGQQGPGQQGPY	GDAHTGS[79.9663]PSASAS[79.9663]ASAGASAAASAGAGAGAGPGQQGPGQQGPGQQGPY	K	G	113	160	48	3	13S(79.9663),7S(79.9663)	sp|PSARSF300|silk_pSARSF300	PSARSF300						0	0	1	0	0	116323	0	0	0	unmatched	unmatched	MS/MS
GPGASAAAAAAGGYGPGYGQQGPGQQGPGGQGPY	GPGASAAAAAAGGYGPGYGQQGPGQQGPGGQGPY	Y	G	366	399	34	3,4		sp|PSARSF300|silk_pSARSF300	PSARSF300						12	10	4	138961	143672	66119.6	121817	141484	66119.6	MS/MS	MS/MS	MS/MS
GDAHTGSPSASASASAGASAAASAGAGAGAGPGQQGPGQQGPGQQGPY	GDAHTGS[79.9663]PSAS[79.9663]ASASAGASAAASAGAGAGAGPGQQGPGQQGPGQQGPY	K	G	113	160	48	3	11S(79.9663),7S(79.9663)	sp|PSARSF300|silk_pSARSF300	PSARSF300						0	0	1	0	0	45462.2	0	0	0	unmatched	unmatched	MS/MS
GDAHTGSPSASASASAGASAAASAGAGAGAGPGQQGPGQQGPGQQGPY	GDAHT[79.9663]GSPSASASASAGASAAAS[79.9663]AGAGAGAGPGQQGPGQQGPGQQGPY	K	G	113	160	48	3	23S(79.9663),5T(79.9663)	sp|PSARSF300|silk_pSARSF300	PSARSF300						0	0	1	0	0	89680.2	0	0	0	unmatched	unmatched	MS/MS
GDAHTGSPSASASASAGASAAASAGAGAGAGPGQQGPGQQGPGQQGPY	GDAHT[79.9663]GSPSASAS[79.9663]ASAGAS[79.9663]AAASAGAGAGAGPGQQGPGQQGPGQQGPY	K	G	113	160	48	3	13S(79.9663),19S(79.9663),5T(79.9663)	sp|PSARSF300|silk_pSARSF300	PSARSF300						0	0	1	0	0	21468.6	0	0	0	unmatched	unmatched	MS/MS
GDAHTGSPSASASASAGASAAASAGAGAGAGPGQQGPGQQGPGQQGPY	GDAHT[79.9663]GSPSASAS[79.9663]AS[79.9663]AGASAAASAGAGAGAGPGQQGPGQQGPGQQGPY	K	G	113	160	48	3	13S(79.9663),15S(79.9663),5T(79.9663)	sp|PSARSF300|silk_pSARSF300	PSARSF300						0	0	1	0	0	18559.3	0	0	0	unmatched	unmatched	MS/MS
GDAHTGSPSASASASAGASAAASAGAGAGAGPGQQGPGQQGPGQQGPY	GDAHT[79.9663]GSPSAS[79.9663]AS[79.9663]ASAGASAAASAGAGAGAGPGQQGPGQQGPGQQGPY	K	G	113	160	48	3	11S(79.9663),13S(79.9663),5T(79.9663)	sp|PSARSF300|silk_pSARSF300	PSARSF300						0	0	1	0	0	17818	0	0	0	unmatched	unmatched	MS/MS
GDAHTGSPSASASASAGASAAASAGAGAGAGPGQQGPGQQGPGQQGPY	GDAHT[79.9663]GSPS[79.9663]ASASASAGAS[79.9663]AAASAGAGAGAGPGQQGPGQQGPGQQGPY	K	G	113	160	48	3	19S(79.9663),5T(79.9663),9S(79.9663)	sp|PSARSF300|silk_pSARSF300	PSARSF300						0	0	1	0	0	22022.3	0	0	0	unmatched	unmatched	MS/MS
GPGASAAAAAAGGY	GPGAS[79.9663]AAAAAAGGY	Y	G	161	174	14	1,2	5S(79.9663)	sp|PSARSF300|silk_pSARSF300	PSARSF300						3	4	24	77535.8	372489	929647	99746.4	249917	484669	MS/MS	MS/MS	MS/MS
GPGASAAAAAAGGYGPGSGQQGPSQQGPGQQGPGGQGPY	GPGASAAAAAAGGY[79.9663]GPGSGQQGPSQQGPGQQGPGGQGPY	Y	G	161	199	39	3,4	14Y(79.9663)	sp|PSARSF300|silk_pSARSF300	PSARSF300						0	0	10	0	0	320615	0	0	0	unmatched	unmatched	MS/MS
GPGASAAAAAAGGYGPGSGQQGPSQQGPGQQGPGGQGPY	GPGAS[79.9663]AAAAAAGGY[79.9663]GPGSGQQGPSQQGPGQQGPGGQGPY	Y	G	161	199	39	3	14Y(79.9663),5S(79.9663)	sp|PSARSF300|silk_pSARSF300	PSARSF300						0	0	7	0	0	206392	0	0	0	unmatched	unmatched	MS/MS
GPGASAAAAAAGGYGPGSGQQGPSQQGPGQQGPGGQGPY	GPGASAAAAAAGGYGPGS[79.9663]GQQGPSQQGPGQQGPGGQGPY	Y	G	161	199	39	3	18S(79.9663)	sp|PSARSF300|silk_pSARSF300	PSARSF300						0	0	6	0	3622.04	257882	0	3622.04	257882	unmatched	MBR	MS/MS
GPGASAAAAAAGGYGPGSGQQGPSQQGPGQQGPGGQGPY	GPGASAAAAAAGGY[79.9663]GPGS[79.9663]GQQGPSQQGPGQQGPGGQGPY	Y	G	161	199	39	3	14Y(79.9663),18S(79.9663)	sp|PSARSF300|silk_pSARSF300	PSARSF300						0	0	2	0	0	21551.2	0	0	0	unmatched	unmatched	MS/MS
GPGASAAAAAAGGYGPGSGQQGPSQQGPGQQGPGGQGPY	GPGAS[79.9663]AAAAAAGGYGPGS[79.9663]GQQGPSQQGPGQQGPGGQGPY	Y	G	161	199	39	3	18S(79.9663),5S(79.9663)	sp|PSARSF300|silk_pSARSF300	PSARSF300						0	0	2	0	0	30480.5	0	0	0	unmatched	unmatched	MS/MS
GPGASAAAAAAGGY	GPGASAAAAAAGGY[79.9663]	Y	G	161	174	14	2	14Y(79.9663)	sp|PSARSF300|silk_pSARSF300	PSARSF300						0	0	1	0	0	1338.38	0	0	0	unmatched	unmatched	MS/MS
GPGSGQQGPSQQGPGQQGPGGQGPY	GPGSGQQGPS[79.9663]QQGPGQQGPGGQGPY	Y	G	175	199	25	3	10S(79.9663)	sp|PSARSF300|silk_pSARSF300	PSARSF300						11	5	2	28787.5	28422.2	8749.42	28787.5	28422.2	8749.42	MS/MS	MS/MS	MS/MS
GPGSGQQGPSQQGPGQQGPGGQGPY	GPGS[79.9663]GQQGPSQQGPGQQGPGGQGPY	Y	G	175	199	25	2,3	4S(79.9663)	sp|PSARSF300|silk_pSARSF300	PSARSF300						2	4	33	18448.1	79488.3	3727224	18448.1	50735.1	2.33663e+06	MS/MS	MS/MS	MS/MS
GPGSGQQGPSQQGPGQQGPGGQGPYGPGASAAAAAAGGY	GPGSGQQGPSQQGPGQQGPGGQGPY[79.9663]GPGASAAAAAAGGY	Y	G	175	213	39	3	25Y(79.9663)	sp|PSARSF300|silk_pSARSF300	PSARSF300						0	0	10	0	0	150930	0	0	0	unmatched	unmatched	MS/MS
GPGSGQQGPSQQGPGQQGPGGQGPYGPGASAAAAAAGGY	GPGSGQQGPSQQGPGQQGPGGQGPY[79.9663]GPGAS[79.9663]AAAAAAGGY	Y	G	175	213	39	3	25Y(79.9663),30S(79.9663)	sp|PSARSF300|silk_pSARSF300	PSARSF300						0	0	6	0	0	78225.5	0	0	0	unmatched	unmatched	MS/MS
GPGASAAAAAAGGYGPGSGQQGPGGQGPY	GPGAS[79.9663]AAAAAAGGYGPGSGQQGPGGQGPY	Y	G	200	228	29	2,3	5S(79.9663)	sp|PSARSF300|silk_pSARSF300	PSARSF300						5	3	1	0	0	0	0	0	0	MS/MS	MS/MS	MS/MS
GPGASAAAAAAGGYGPGSGQQGPGGQGPY	GPGASAAAAAAGGY[79.9663]GPGSGQQGPGGQGPY	Y	G	200	228	29	2,3	14Y(79.9663)	sp|PSARSF300|silk_pSARSF300	PSARSF300						2	2	14	0	0	310607	0	0	0	MS/MS	MS/MS	MS/MS
GPGASAAAAAAGGYGPGSGQQGPGGQGPY	GPGASAAAAAAGGYGPGS[79.9663]GQQGPGGQGPY	Y	G	200	228	29	2,3	18S(79.9663)	sp|PSARSF300|silk_pSARSF300	PSARSF300						0	1	11	0	0	112054	0	0	0	unmatched	MS/MS	MS/MS
GPGASAAAAAAGGYGPGSGQQGPGGQGPY	GPGASAAAAAAGGY[79.9663]GPGS[79.9663]GQQGPGGQGPY	Y	G	200	228	29	3	14Y(79.9663),18S(79.9663)	sp|PSARSF300|silk_pSARSF300	PSARSF300						0	1	0	0	14596.4	0	0	0	0	unmatched	MS/MS	unmatched
GPGASAAAAAAGGYGPGSGQQGPGGQGPY	GPGAS[79.9663]AAAAAAGGY[79.9663]GPGSGQQGPGGQGPY	Y	G	200	228	29	2,3	14Y(79.9663),5S(79.9663)	sp|PSARSF300|silk_pSARSF300	PSARSF300						0	0	9	0	0	164694	0	0	0	unmatched	unmatched	MS/MS
GPGSGQQGPGGQGPY	GPGS[79.9663]GQQGPGGQGPY	Y	G	214	228	15	1,2	4S(79.9663)	sp|PSARSF300|silk_pSARSF300	PSARSF300						1	4	28	0	34723	2.72911e+06	0	34723	2709912	MS/MS	MS/MS	MS/MS
GPGSSAAAAAAGGNGPGSGQQGAGQQGPGQQGPGGSAAAAAAGGY	GPGS[79.9663]SAAAAAAGGNGPGSGQQGAGQQGPGQQGPGGSAAAAAAGGY	Y	G	229	273	45	3,4	4S(79.9663)	sp|PSARSF300|silk_pSARSF300	PSARSF300						0	6	218	0	119979	5410524	0	119979	4.85282e+06	unmatched	MS/MS	MS/MS
GPGSSAAAAAAGGNGPGSGQQGAGQQGPGQQGPGGSAAAAAAGGY	GPGSSAAAAAAGGNGPGS[79.9663]GQQGAGQQGPGQQGPGGSAAAAAAGGY	Y	G	229	273	45	3,4	18S(79.9663)	sp|PSARSF300|silk_pSARSF300	PSARSF300						1	2	16	0	22009.5	4155354	0	22009.5	3706212	MS/MS	MS/MS	MS/MS
GPGSSAAAAAAGGNGPGSGQQGAGQQGPGQQGPGGSAAAAAAGGY	GPGSS[79.9663]AAAAAAGGNGPGSGQQGAGQQGPGQQGPGGSAAAAAAGGY	Y	G	229	273	45	3,4	5S(79.9663)	sp|PSARSF300|silk_pSARSF300	PSARSF300						0	1	22	0	20694.4	5036043	0	20694.4	4498586	unmatched	MS/MS	MS/MS
SGEQGPSGDMTTEEDSATHIK	SGEQGPSGDMTTEEDSATHIK	L	F	12	32	21	2,3		sp|PSARSF300|silk_pSARSF300	PSARSF300						3	1	3	67148.6	43759.9	49762.6	55318.3	43759.9	49762.6	MS/MS	MS/MS	MS/MS
GPGSSAAAAAAGGNGPGSGQQGAGQQGPGQQGPGGSAAAAAAGGY	GPGSSAAAAAAGGNGPGSGQQGAGQQGPGQQGPGGS[79.9663]AAAAAAGGY	Y	G	229	273	45	3,4	36S(79.9663)	sp|PSARSF300|silk_pSARSF300	PSARSF300						2	0	34	0	0	1.10084e+06	0	0	0	MS/MS	unmatched	MS/MS
GPGSSAAAAAAGGNGPGSGQQGAGQQGPGQQGPGGSAAAAAAGGY	GPGS[79.9663]SAAAAAAGGNGPGSGQQGAGQQGPGQQGPGGS[79.9663]AAAAAAGGY	Y	G	229	273	45	3,4	36S(79.9663),4S(79.9663)	sp|PSARSF300|silk_pSARSF300	PSARSF300						0	0	33	0	0	914131	0	0	0	unmatched	unmatched	MS/MS
GPGSSAAAAAAGGNGPGSGQQGAGQQGPGQQGPGGSAAAAAAGGY	GPGS[79.9663]SAAAAAAGGNGPGS[79.9663]GQQGAGQQGPGQQGPGGSAAAAAAGGY	Y	G	229	273	45	3,4	18S(79.9663),4S(79.9663)	sp|PSARSF300|silk_pSARSF300	PSARSF300						0	0	18	0	0	875905	0	0	0	unmatched	unmatched	MS/MS
GPGSSAAAAAAGGNGPGSGQQGAGQQGPGQQGPGGSAAAAAAGGY	GPGSSAAAAAAGGNGPGS[79.9663]GQQGAGQQGPGQQGPGGS[79.9663]AAAAAAGGY	Y	G	229	273	45	3,4	18S(79.9663),36S(79.9663)	sp|PSARSF300|silk_pSARSF300	PSARSF300						0	0	8	0	0	131477	0	0	0	unmatched	unmatched	MS/MS
GPGSSAAAAAAGGNGPGSGQQGAGQQGPGQQGPGGSAAAAAAGGY	GPGSS[79.9663]AAAAAAGGNGPGSGQQGAGQQGPGQQGPGGS[79.9663]AAAAAAGGY	Y	G	229	273	45	3	36S(79.9663),5S(79.9663)	sp|PSARSF300|silk_pSARSF300	PSARSF300						0	0	7	0	0	744601	0	0	0	unmatched	unmatched	MS/MS
GPGSSAAAAAAGGNGPGSGQQGAGQQGPGQQGPGGSAAAAAAGGY	GPGS[79.9663]SAAAAAAGGNGPGS[79.9663]GQQGAGQQGPGQQGPGGS[79.9663]AAAAAAGGY	Y	G	229	273	45	3	18S(79.9663),36S(79.9663),4S(79.9663)	sp|PSARSF300|silk_pSARSF300	PSARSF300						0	0	6	0	0	49108.1	0	0	0	unmatched	unmatched	MS/MS
GPGSSAAAAAAGGNGPGSGQQGAGQQGPGQQGPGGSAAAAAAGGY	GPGSS[79.9663]AAAAAAGGNGPGS[79.9663]GQQGAGQQGPGQQGPGGSAAAAAAGGY	Y	G	229	273	45	3,4	18S(79.9663),5S(79.9663)	sp|PSARSF300|silk_pSARSF300	PSARSF300						0	0	5	0	0	587624	0	0	0	unmatched	unmatched	MS/MS
GPGSSAAAAAAGGNGPGSGQQGAGQQGPGQQGPGGSAAAAAAGGY	GPGS[79.9663]S[79.9663]AAAAAAGGNGPGSGQQGAGQQGPGQQGPGGS[79.9663]AAAAAAGGY	Y	G	229	273	45	3	36S(79.9663),4S(79.9663),5S(79.9663)	sp|PSARSF300|silk_pSARSF300	PSARSF300						0	0	2	0	0	48646.5	0	0	0	unmatched	unmatched	MS/MS
GPGASAAAAAAGGYGPGSGQGPGQQGPGGQGPYGPGASAAAAAAGGY	GPGASAAAAAAGGYGPGSGQGPGQQGPGGQGPYGPGASAAAAAAGGY	Y	G	294	340	47	3		sp|PSARSF300|silk_pSARSF300	PSARSF300						1	1	2	0	0	0	0	0	0	MS/MS	MS/MS	MS/MS
GPGSSAAAAAAGGNGPGSGQQGAGQQGPGQQGPGGSAAAAAAGGY	GPGSS[79.9663]AAAAAAGGNGPGS[79.9663]GQQGAGQQGPGQQGPGGS[79.9663]AAAAAAGGY	Y	G	229	273	45	3	18S(79.9663),36S(79.9663),5S(79.9663)	sp|PSARSF300|silk_pSARSF300	PSARSF300						0	0	1	0	0	50199.7	0	0	0	unmatched	unmatched	MS/MS
GPGSSAAAAAAGGNGPGSGQQGAGQQGPGQQGPGGSAAAAAAGGY	GPGS[79.9663]S[79.9663]AAAAAAGGNGPGSGQQGAGQQGPGQQGPGGSAAAAAAGGY	Y	G	229	273	45	3	4S(79.9663),5S(79.9663)	sp|PSARSF300|silk_pSARSF300	PSARSF300						0	0	1	0	0	245524	0	0	0	unmatched	unmatched	MS/MS
GPGSGQQGPGQQGPGGQGPY	GPGS[79.9663]GQQGPGQQGPGGQGPY	Y	G	274	293	20	2	4S(79.9663)	sp|PSARSF300|silk_pSARSF300	PSARSF300						4	5	21	64530.1	135652	4.28691e+06	64530.1	135652	4.28691e+06	MS/MS	MS/MS	MS/MS
GPGSGQQGPGQQGPGGQGPYGPGASAAAAAAGGY	GPGSGQQGPGQQGPGGQGPY[79.9663]GPGASAAAAAAGGY	Y	G	274	307	34	3	20Y(79.9663)	sp|PSARSF300|silk_pSARSF300	PSARSF300						7	2	13	0	0	314453	0	0	0	MS/MS	MS/MS	MS/MS
GPGSGQQGPGQQGPGGQGPYGPGASAAAAAAGGY	GPGSGQQGPGQQGPGGQGPYGPGAS[79.9663]AAAAAAGGY	Y	G	274	307	34	3	25S(79.9663)	sp|PSARSF300|silk_pSARSF300	PSARSF300						0	1	1	0	0	0	0	0	0	unmatched	MS/MS	MS/MS
GPGSGQQGPGQQGPGGQGPYGPGASAAAAAAGGY	GPGSGQQGPGQQGPGGQGPY[79.9663]GPGAS[79.9663]AAAAAAGGY	Y	G	274	307	34	3	20Y(79.9663),25S(79.9663)	sp|PSARSF300|silk_pSARSF300	PSARSF300						0	0	3	0	0	72989.6	0	0	0	unmatched	unmatched	MS/MS
GPGSGQQGPGQQGPGGQGPYGPGASAAAAAAGGY	GPGSGQQGPGQQGPGGQGPYGPGASAAAAAAGGY[79.9663]	Y	G	274	307	34	3	34Y(79.9663)	sp|PSARSF300|silk_pSARSF300	PSARSF300						0	0	1	0	0	0	0	0	0	unmatched	unmatched	MS/MS
GPGASAAAAAAGGYGPGSGQGPGQQGPGGQGPY	GPGAS[79.9663]AAAAAAGGYGPGSGQGPGQQGPGGQGPY	Y	G	294	326	33	2,3	5S(79.9663)	sp|PSARSF300|silk_pSARSF300	PSARSF300						1	8	1	28519.4	106204	25818	34490.6	46388.8	31223.5	MS/MS	MS/MS	MS/MS
GPGASAAAAAAGGYGPGSGQGPGQQGPGGQGPY	GPGASAAAAAAGGYGPGS[79.9663]GQGPGQQGPGGQGPY	Y	G	294	326	33	3	18S(79.9663)	sp|PSARSF300|silk_pSARSF300	PSARSF300						0	0	7	0	0	61215	0	0	0	unmatched	unmatched	MS/MS
GPGASAAAAAAGGYGPGSGQGPGQQGPGGQGPY	GPGASAAAAAAGGY[79.9663]GPGSGQGPGQQGPGGQGPY	Y	G	294	326	33	3	14Y(79.9663)	sp|PSARSF300|silk_pSARSF300	PSARSF300						2	0	5	33386.7	87930.9	104040	33386.7	87930.9	104040	MS/MS	MBR	MS/MS
GPGASAAAAAAGGYGPGSGQGPGQQGPGGQGPY	GPGAS[79.9663]AAAAAAGGY[79.9663]GPGSGQGPGQQGPGGQGPY	Y	G	294	326	33	3	14Y(79.9663),5S(79.9663)	sp|PSARSF300|silk_pSARSF300	PSARSF300						0	0	4	0	0	90751.9	0	0	0	unmatched	unmatched	MS/MS
GPGASAAAAAAGGYGPGSGQGPGQQGPGGQGPYGPGASAAAAAAGGY	GPGASAAAAAAGGYGPGSGQGPGQQGPGGQGPYGPGAS[79.9663]AAAAAAGGY	Y	G	294	340	47	3	38S(79.9663)	sp|PSARSF300|silk_pSARSF300	PSARSF300						0	0	2	0	0	0	0	0	0	unmatched	unmatched	MS/MS
GPGSGQGPGQQGPGGQGPY	GPGS[79.9663]GQGPGQQGPGGQGPY	Y	G	308	326	19	2	4S(79.9663)	sp|PSARSF300|silk_pSARSF300	PSARSF300						3	7	14	13741.5	32156	1340374	13741.5	32156	1340374	MS/MS	MS/MS	MS/MS
GPGSGQGPGQQGPGGQGPYGPGASAAAAAAGGY	GPGSGQGPGQQGPGGQGPY[79.9663]GPGASAAAAAAGGY	Y	G	308	340	33	3	19Y(79.9663)	sp|PSARSF300|silk_pSARSF300	PSARSF300						0	0	5	0	0	168468	0	0	0	unmatched	unmatched	MS/MS
GPGSGQGPGQQGPGGQGPYGPGASAAAAAAGGY	GPGSGQGPGQQGPGGQGPY[79.9663]GPGAS[79.9663]AAAAAAGGY	Y	G	308	340	33	3	19Y(79.9663),24S(79.9663)	sp|PSARSF300|silk_pSARSF300	PSARSF300						0	0	2	0	0	48308.6	0	0	0	unmatched	unmatched	MS/MS
GPGSGQGPGQQGPGGQGPYGPGASAAAAAAGGY	GPGSGQGPGQQGPGGQGPYGPGAS[79.9663]AAAAAAGGY	Y	G	308	340	33	3	24S(79.9663)	sp|PSARSF300|silk_pSARSF300	PSARSF300						0	0	1	0	0	4214.06	0	0	0	unmatched	unmatched	MS/MS
GPGASAAAAAAGGYGPGSGQQGPGQQGPGQQGPGGQGPY	GPGASAAAAAAGGY[79.9663]GPGSGQQGPGQQGPGQQGPGGQGPY	Y	G	327	365	39	3,4	14Y(79.9663)	sp|PSARSF300|silk_pSARSF300	PSARSF300						0	0	11	0	0	161157	0	0	0	unmatched	unmatched	MS/MS
GPGASAAAAAAGGYGPGSGQQGPGQQGPGQQGPGGQGPY	GPGAS[79.9663]AAAAAAGGY[79.9663]GPGSGQQGPGQQGPGQQGPGGQGPY	Y	G	327	365	39	3	14Y(79.9663),5S(79.9663)	sp|PSARSF300|silk_pSARSF300	PSARSF300						0	0	6	0	0	111545	0	0	0	unmatched	unmatched	MS/MS
GPGASAAAAAAGGYGPGSGQQGPGQQGPGQQGPGGQGPY	GPGAS[79.9663]AAAAAAGGYGPGS[79.9663]GQQGPGQQGPGQQGPGGQGPY	Y	G	327	365	39	3	18S(79.9663),5S(79.9663)	sp|PSARSF300|silk_pSARSF300	PSARSF300						0	0	3	0	0	24682.1	0	0	0	unmatched	unmatched	MS/MS
GPGASAAAAAAGGYGPGSGQQGPGQQGPGQQGPGGQGPY	GPGASAAAAAAGGYGPGS[79.9663]GQQGPGQQGPGQQGPGGQGPY	Y	G	327	365	39	3,4	18S(79.9663)	sp|PSARSF300|silk_pSARSF300	PSARSF300						0	0	2	0	0	114998	0	0	0	unmatched	unmatched	MS/MS
SGEQGPSGDMTTEEDSATHIKF	SGEQGPSGDMTTEEDSATHIKF	L	S	12	33	22	3		sp|PSARSF300|silk_pSARSF300	PSARSF300						2	0	2	30928.5	0	25725.8	30928.5	0	25725.8	MS/MS	unmatched	MS/MS
GPGASAAAAAAGGYGPGSGQQGPGQQGPGQQGPGGQGPY	GPGAS[79.9663]AAAAAAGGYGPGSGQQGPGQQGPGQQGPGGQGPY	Y	G	327	365	39	3	5S(79.9663)	sp|PSARSF300|silk_pSARSF300	PSARSF300						0	0	2	0	0	43734.7	0	0	0	unmatched	unmatched	MS/MS
GPGSGQQGPGQQGPGQQGPGGQGPY	GPGS[79.9663]GQQGPGQQGPGQQGPGGQGPY	Y	G	341	365	25	2,3	4S(79.9663)	sp|PSARSF300|silk_pSARSF300	PSARSF300						24	28	53	621471	709205	4.80302e+06	352241	401664	2603776	MS/MS	MS/MS	MS/MS
GPGSGQQGPGQQGPGQQGPGGQGPYGPGASAAAAAAGGY	GPGSGQQGPGQQGPGQQGPGGQGPY[79.9663]GPGASAAAAAAGGY	Y	G	341	379	39	3	25Y(79.9663)	sp|PSARSF300|silk_pSARSF300	PSARSF300						0	0	10	0	0	164418	0	0	0	unmatched	unmatched	MS/MS
GPGSGQQGPGQQGPGQQGPGGQGPYGPGASAAAAAAGGY	GPGSGQQGPGQQGPGQQGPGGQGPY[79.9663]GPGAS[79.9663]AAAAAAGGY	Y	G	341	379	39	3	25Y(79.9663),30S(79.9663)	sp|PSARSF300|silk_pSARSF300	PSARSF300						0	0	5	0	0	66661.2	0	0	0	unmatched	unmatched	MS/MS
GPGSGQQGPGQQGPGQQGPGGQGPYGPGASAAAAAAGGY	GPGSGQQGPGQQGPGQQGPGGQGPYGPGAS[79.9663]AAAAAAGGY	Y	G	341	379	39	3	30S(79.9663)	sp|PSARSF300|silk_pSARSF300	PSARSF300						0	0	2	0	0	21687.9	0	0	0	unmatched	unmatched	MS/MS
GPGSGQQGPGQQGPGQQGPGGQGPYGPGASAAAAAAGGY	GPGS[79.9663]GQQGPGQQGPGQQGPGGQGPYGPGASAAAAAAGGY	Y	G	341	379	39	3	4S(79.9663)	sp|PSARSF300|silk_pSARSF300	PSARSF300						0	0	1	0	0	19199.1	0	0	0	unmatched	unmatched	MS/MS
GPGASAAAAAAGGYGPGYGQQGPGQQGPGGQGPY	GPGASAAAAAAGGY[79.9663]GPGYGQQGPGQQGPGGQGPY	Y	G	366	399	34	3	14Y(79.9663)	sp|PSARSF300|silk_pSARSF300	PSARSF300						1	1	3	70954.3	7766.9	53998	70954.3	7766.9	53998	MS/MS	MS/MS	MS/MS
GPGASAAAAAAGGYGPGYGQQGPGQQGPGGQGPY	GPGAS[79.9663]AAAAAAGGYGPGYGQQGPGQQGPGGQGPY	Y	G	366	399	34	3	5S(79.9663)	sp|PSARSF300|silk_pSARSF300	PSARSF300						0	1	1	0	64841.5	54504.1	0	64841.5	54504.1	unmatched	MS/MS	MS/MS
GPGASAAAAAAGGYGPGY	GPGASAAAAAAGGY[79.9663]GPGY	Y	G	366	383	18	2	14Y(79.9663)	sp|PSARSF300|silk_pSARSF300	PSARSF300						0	0	4	0	0	236199	0	0	0	unmatched	unmatched	MS/MS
GPGASAAAAAAGGYGPGY	GPGAS[79.9663]AAAAAAGGY[79.9663]GPGY	Y	G	366	383	18	2	14Y(79.9663),5S(79.9663)	sp|PSARSF300|silk_pSARSF300	PSARSF300						0	0	3	0	0	187376	0	0	0	unmatched	unmatched	MS/MS
GPGYGQQGPGQQGPGGQGPY	GPGY[79.9663]GQQGPGQQGPGGQGPY	Y	G	380	399	20	2	4Y(79.9663)	sp|PSARSF300|silk_pSARSF300	PSARSF300						0	0	10	0	0	116070	0	0	0	unmatched	unmatched	MS/MS
GQQGPGQQGPGGQGPYGPGASAASAASGGY	GQQGPGQQGPGGQGPY[79.9663]GPGASAASAASGGY	Y	G	384	413	30	3	16Y(79.9663)	sp|PSARSF300|silk_pSARSF300	PSARSF300						0	0	3	0	0	33693.9	0	0	0	unmatched	unmatched	MS/MS
GQQGPGQQGPGGQGPYGPGASAASAASGGY	GQQGPGQQGPGGQGPYGPGAS[79.9663]AASAASGGY	Y	G	384	413	30	3	21S(79.9663)	sp|PSARSF300|silk_pSARSF300	PSARSF300						0	0	1	0	0	0	0	0	0	unmatched	unmatched	MS/MS
DEDGRELAGATMELRDSSGK	DEDGRELAGATMELRDSSGK	R	T	37	56	20	3		sp|PSARSF300|silk_pSARSF300	PSARSF300						1	0	1	29843.9	0	20569.5	29843.9	0	20569.5	MS/MS	unmatched	MS/MS
GQQGPGQQGPGGQGPYGPGASAASAASGGY	GQQGPGQQGPGGQGPY[79.9663]GPGAS[79.9663]AASAASGGY	Y	G	384	413	30	3	16Y(79.9663),21S(79.9663)	sp|PSARSF300|silk_pSARSF300	PSARSF300						0	0	1	0	0	15034.6	0	0	0	unmatched	unmatched	MS/MS
GPGASAASAASGGYGPGSGQQGPGQQGPGGQGPY	GPGAS[79.9663]AASAASGGYGPGSGQQGPGQQGPGGQGPY	Y	G	400	433	34	3	5S(79.9663)	sp|PSARSF300|silk_pSARSF300	PSARSF300						4	6	5	0	35139	5411.34	0	35139	5411.34	MS/MS	MS/MS	MS/MS
ELAGATMELR	ELAGATMELR	R	D	42	51	10	2		sp|PSARSF300|silk_pSARSF300	PSARSF300						1	0	1	10388.4	0	21747.9	10388.4	0	21747.9	MS/MS	unmatched	MS/MS
GPGASAASAASGGYGPGSGQQGPGQQGPGGQGPY	GPGASAASAAS[79.9663]GGYGPGSGQQGPGQQGPGGQGPY	Y	G	400	433	34	2,3	11S(79.9663)	sp|PSARSF300|silk_pSARSF300	PSARSF300						2	5	25	30837.1	52167	2.19586e+06	30837.1	52167	1.99737e+06	MS/MS	MS/MS	MS/MS
EVATAITFTVNEQGQVTVNGEATK	EVATAITFTVNEQGQVTVNGEATK	Y	G	89	112	24	3		sp|PSARSF300|silk_pSARSF300	PSARSF300						0	0	1	0	0	0	0	0	0	unmatched	unmatched	MS/MS
GPGASAASAASGGY	GPGAS[79.9663]AASAASGGY	Y	G	400	413	14	1,2	5S(79.9663)	sp|PSARSF300|silk_pSARSF300	PSARSF300						0	3	11	0	31380.3	223456	0	31380.3	162561	unmatched	MS/MS	MS/MS
GPGASAASAASGGYGPGSGQQGPGQQGPGGQGPY	GPGASAAS[79.9663]AASGGYGPGSGQQGPGQQGPGGQGPY	Y	G	400	433	34	3	8S(79.9663)	sp|PSARSF300|silk_pSARSF300	PSARSF300						1	3	3	0	23036.2	38549	0	23036.2	38549	MS/MS	MS/MS	MS/MS
GPGASAASAASGGYGPGSGQQGPGQQGPGGQGPY	GPGASAASAASGGYGPGS[79.9663]GQQGPGQQGPGGQGPY	Y	G	400	433	34	3	18S(79.9663)	sp|PSARSF300|silk_pSARSF300	PSARSF300						5	2	3	28229.2	0	0	0	0	0	MS/MS	MS/MS	MS/MS
GPGASAASAASGGYGPGSGQQGPGQQGPGGQGPY	GPGAS[79.9663]AASAAS[79.9663]GGYGPGSGQQGPGQQGPGGQGPY	Y	G	400	433	34	2,3	11S(79.9663),5S(79.9663)	sp|PSARSF300|silk_pSARSF300	PSARSF300						0	0	17	0	0	769065	0	0	0	unmatched	unmatched	MS/MS
GPGASAASAASGGYGPGSGQQGPGQQGPGGQGPY	GPGASAASAAS[79.9663]GGYGPGS[79.9663]GQQGPGQQGPGGQGPY	Y	G	400	433	34	2,3	11S(79.9663),18S(79.9663)	sp|PSARSF300|silk_pSARSF300	PSARSF300						0	0	11	0	0	378289	0	0	0	unmatched	unmatched	MS/MS
GPGASAASAASGGYGPGSGQQGPGQQGPGGQGPY	GPGASAASAASGGY[79.9663]GPGSGQQGPGQQGPGGQGPY	Y	G	400	433	34	2,3	14Y(79.9663)	sp|PSARSF300|silk_pSARSF300	PSARSF300						0	0	9	0	0	1099096	0	0	0	unmatched	unmatched	MS/MS
GPGASAASAASGGY	GPGASAASAAS[79.9663]GGY	Y	G	400	413	14	2	11S(79.9663)	sp|PSARSF300|silk_pSARSF300	PSARSF300						0	0	9	0	0	26589.7	0	0	0	unmatched	unmatched	MS/MS
GPGASAASAASGGYGPGSGQQGPGQQGPGGQGPY	GPGAS[79.9663]AASAASGGY[79.9663]GPGSGQQGPGQQGPGGQGPY	Y	G	400	433	34	3	14Y(79.9663),5S(79.9663)	sp|PSARSF300|silk_pSARSF300	PSARSF300						0	0	3	0	0	453432	0	0	0	unmatched	unmatched	MS/MS
GPGASAASAASGGYGPGSGQQGPGQQGPGGQGPY	GPGAS[79.9663]AAS[79.9663]AASGGYGPGSGQQGPGQQGPGGQGPY	Y	G	400	433	34	3	5S(79.9663),8S(79.9663)	sp|PSARSF300|silk_pSARSF300	PSARSF300						0	0	2	0	0	4078.01	0	0	0	unmatched	unmatched	MS/MS
GPGASAASAASGGY	GPGASAASAASGGY[79.9663]	Y	G	400	413	14	2	14Y(79.9663)	sp|PSARSF300|silk_pSARSF300	PSARSF300						0	0	1	0	0	22699.7	0	0	0	unmatched	unmatched	MS/MS
GRPSLCLPPTSHTACPLPGTCHIPGNIGICGAY	GRPS[79.9663]LC[57.0215]LPPTSHTAC[57.0215]PLPGT[79.9663]C[57.0215]HIPGNIGIC[57.0215]GAY	L	G	63	95	33	3	15C(57.0215),20T(79.9663),21C(57.0215),30C(57.0215),4S(79.9663),6C(57.0215)	sp|O76014|KRT37_HUMAN	O76014	KRT37_HUMAN	KRT37	Keratin, type I cuticular Ha7			0	0	1	0	0	0	0	0	0	unmatched	unmatched	MS/MS
GSSTCSTSTPGVY	GSSTC[57.0215]STSTPGVY	W	A	216	228	13	2	5C(57.0215)	sp|P00766|CTRA_BOVIN	P00766	CTRA_BOVIN		Chymotrypsinogen A			2	1	0	20028.9	23847.8	0	20028.9	23847.8	0	MS/MS	MS/MS	unmatched
GSVANDVTDEMVR	GSVANDVTDEMVR	K	L	59	71	13	2		sp|P00551|KKA1_ECOLX	P00551	KKA1_ECOLX	aphA1	Aminoglycoside 3'-phosphotransferase			3	2	3	44863.1	39964.4	0	44863.1	39964.4	0	MS/MS	MS/MS	MS/MS
GYRSGGVCGPSPPCITTVSVNESLL	GYRSGGVC[57.0215]GPSPPC[57.0215]IT[79.9663]TVSVNESLL	F	T	81	105	25	3	14C(57.0215),16T(79.9663),8C(57.0215)	sp|P78386|KRT85_HUMAN	P78386	KRT85_HUMAN	KRT85	Keratin, type II cuticular Hb5	KRT81, KRT83, KRT86	sp|O43790|KRT86_HUMAN, sp|P15241|K2M2_SHEEP, sp|P78385|KRT83_HUMAN, sp|Q14533|KRT81_HUMAN	1	0	0	0	0	0	0	0	0	MS/MS	unmatched	unmatched
HGVQELEIEL	HGVQELEIEL	R	Q	375	384	10	2		sp|P35527|K1C9_HUMAN	P35527	K1C9_HUMAN	KRT9	Keratin, type I cytoskeletal 9			2	0	0	8265.9	0	0	0	0	0	MS/MS	unmatched	unmatched
HSSGGGSRGGSSSGGGY	HSSGGGSRGGSSSGGGY	K	G	596	612	17	2		sp|P35908|K22E_HUMAN	P35908	K22E_HUMAN	KRT2	Keratin, type II cytoskeletal 2 epidermal			0	1	0	0	0	0	0	0	0	unmatched	MS/MS	unmatched
IITHPNFNGNTL	IITHPNFNGNTL	K	D	78	89	12	2		sp|P00761|TRYP_PIG	P00761	TRYP_PIG		Trypsin			12	10	10	291248	309891	230774	291248	309891	230774	MS/MS	MS/MS	MS/MS
IITHPNFNGNTLDNDIML	IITHPNFNGNTLDNDIML	K	I	78	95	18	2		sp|P00761|TRYP_PIG	P00761	TRYP_PIG		Trypsin			5	6	5	71779.9	91475.4	69644.2	71779.9	91475.4	69644.2	MS/MS	MS/MS	MS/MS
IITHPNFNGNTLDNDIML	IITHPNFNGNTLDNDIM[15.9949]L	K	I	78	95	18	2	17M(15.9949)	sp|P00761|TRYP_PIG	P00761	TRYP_PIG		Trypsin			3	4	0	25451.7	28344.6	0	25451.7	28344.6	0	MS/MS	MS/MS	unmatched
IKDAMICAGASGVSSCMGDSGGPLVCK	IKDAMIC[57.0215]AGASGVSSC[57.0215]MGDSGGPLVC[57.0215]K	K	K	176	202	27	3	16C(57.0215),26C(57.0215),7C(57.0215)	sp|P00766|CTRA_BOVIN	P00766	CTRA_BOVIN		Chymotrypsinogen A			1	0	0	0	0	0	0	0	0	MS/MS	unmatched	unmatched
INENWVVTAAHCGVTTSDVVVAGEF	INENWVVT[79.9663]AAHC[57.0215]GVTTSDVVVAGEF	L	D	47	71	25	3	12C(57.0215),8T(79.9663)	sp|P00766|CTRA_BOVIN	P00766	CTRA_BOVIN		Chymotrypsinogen A			1	2	1	0	0	0	0	0	0	MS/MS	MS/MS	MS/MS
IRLENEIQTY	IRLENEIQTY	K	R	440	449	10	2		sp|P13645|K1C10_HUMAN	P13645	K1C10_HUMAN	KRT10	Keratin, type I cytoskeletal 10			0	2	2	0	105446	15011.7	0	105446	15011.7	unmatched	MS/MS	MS/MS
GPGASAASAASGGYGPGSGQQGPGQQGPGGQGPY	GPGASAASAASGGY[79.9663]GPGS[79.9663]GQQGPGQQGPGGQGPY	Y	G	400	433	34	3	14Y(79.9663),18S(79.9663)	sp|PSARSF300|silk_pSARSF300	PSARSF300						0	0	1	0	0	311629	0	0	0	unmatched	unmatched	MS/MS
GPGASAASAASGGYGPGSGQQGPGQQGPGGQGPY	GPGAS[79.9663]AASAASGGYGPGS[79.9663]GQQGPGQQGPGGQGPY	Y	G	400	433	34	3	18S(79.9663),5S(79.9663)	sp|PSARSF300|silk_pSARSF300	PSARSF300						0	0	1	0	0	66355.4	0	0	0	unmatched	unmatched	MS/MS
IVNGEEAVPGSWPW	IVNGEEAVPGSWPW	R	Q	16	29	14	1,2		sp|P00766|CTRA_BOVIN	P00766	CTRA_BOVIN		Chymotrypsinogen A			35	30	28	5.63117e+06	6.92347e+06	4979528	5.88021e+06	6.92347e+06	4.62815e+06	MS/MS	MS/MS	MS/MS
IVNGEEAVPGSWPWQVSLQDK	IVNGEEAVPGSWPWQVSLQDK	R	T	16	36	21	2,3		sp|P00766|CTRA_BOVIN	P00766	CTRA_BOVIN		Chymotrypsinogen A			0	7	0	0	53794.3	0	0	0	0	unmatched	MS/MS	unmatched
IVNGEEAVPGSWPW	IVNGEEAVPGS[79.9663]WPW	R	Q	16	29	14	2	11S(79.9663)	sp|P00766|CTRA_BOVIN	P00766	CTRA_BOVIN		Chymotrypsinogen A			0	1	0	0	7617.56	0	0	0	0	unmatched	MS/MS	unmatched
KLSTAASF	KLSTAASF	L	S	107	114	8	1		sp|P00766|CTRA_BOVIN	P00766	CTRA_BOVIN		Chymotrypsinogen A			3	3	4	114616	142295	113887	114616	142295	113887	MS/MS	MS/MS	MS/MS
LDNLQQEIDF	LDNLQQEIDF	K	L	305	314	10	2		sp|P04264|K2C1_HUMAN	P04264	K2C1_HUMAN	KRT1	Keratin, type II cytoskeletal 1			0	2	0	0	9578.02	0	0	0	0	unmatched	MS/MS	unmatched
LGEDNINVVEGNEQF	LGEDNINVVEGNEQF	R	I	73	87	15	2		sp|P00760|TRY1_BOVIN	P00760	TRY1_BOVIN	PRSS1	Serine protease 1			1	1	0	37183.2	42822.3	0	37183.2	42822.3	0	MS/MS	MS/MS	unmatched
LGEHNIDVLEGNEQF	LGEHNIDVLEGNEQF	R	I	58	72	15	2		sp|P00761|TRYP_PIG	P00761	TRYP_PIG		Trypsin			25	38	18	3.59648e+06	4385438	2644835	3.59648e+06	4385438	2644835	MS/MS	MS/MS	MS/MS
LNDLEDAL	LNDLEDAL	K	Q	444	451	8	1		sp|P04264|K2C1_HUMAN	P04264	K2C1_HUMAN	KRT1	Keratin, type II cytoskeletal 1			0	1	0	0	18495.8	0	0	0	0	unmatched	MS/MS	unmatched
LNDLEEAL	LNDLEEAL	K	Q	442	449	8	1		sp|P35908|K22E_HUMAN	P35908	K22E_HUMAN	KRT2	Keratin, type II cytoskeletal 2 epidermal			0	3	0	0	31059.1	0	0	0	0	unmatched	MS/MS	unmatched
LQQASLPL	LQQASLPL	R	L	155	162	8	1		sp|P00766|CTRA_BOVIN	P00766	CTRA_BOVIN		Chymotrypsinogen A			9	11	8	1.86094e+06	2.02033e+06	694490	1.86094e+06	2.02033e+06	694490	MS/MS	MS/MS	MS/MS
GPGASAASAASGGYGPGSGQQGPGQQGPGGQGPY	GPGAS[79.9663]AASAAS[79.9663]GGYGPGS[79.9663]GQQGPGQQGPGGQGPY	Y	G	400	433	34	3	11S(79.9663),18S(79.9663),5S(79.9663)	sp|PSARSF300|silk_pSARSF300	PSARSF300						0	0	1	0	0	52088.7	0	0	0	unmatched	unmatched	MS/MS
GPGASAAAAAAGGYGPGY	GPGASAAAAAAGGYGPGY	Y	G	366	383	18	2		sp|PSARSF300|silk_pSARSF300	PSARSF300						1	3	1	27869.9	34061.9	25857.1	27869.9	34061.9	25857.1	MS/MS	MS/MS	MS/MS
MSGECAPNVSVSVSTSHTTISGGGSRGGGGGGY	MSGEC[57.0215]APNVSVSVSTSHTTISGGGSRGGGGGGY	R	G	493	525	33	3	5C(57.0215)	sp|P04264|K2C1_HUMAN	P04264	K2C1_HUMAN	KRT1	Keratin, type II cytoskeletal 1			2	1	0	0	0	0	0	0	0	MS/MS	MS/MS	unmatched
NGNTLDNDIML	NGNTLDNDIML	F	I	85	95	11	2		sp|P00761|TRYP_PIG	P00761	TRYP_PIG		Trypsin			1	4	1	25507.6	25479.6	14620.9	25507.6	25479.6	14620.9	MS/MS	MS/MS	MS/MS
NLDLDSIIAEVK	NLDLDSIIAEVK	R	A	342	353	12	2		sp|P35908|K22E_HUMAN	P35908	K22E_HUMAN	KRT2	Keratin, type II cytoskeletal 2 epidermal			4	12	3	8306.71	507730	27828.4	8306.71	507730	27828.4	MS/MS	MS/MS	MS/MS
NLTTDNANILL	NLTTDNANILL	L	Q	212	222	11	2		sp|P13645|K1C10_HUMAN	P13645	K1C10_HUMAN	KRT10	Keratin, type I cytoskeletal 10			0	2	0	0	48614.5	0	0	0	0	unmatched	MS/MS	unmatched
NMQDMVEDYR	NMQDM[15.9949]VEDYR	K	N	258	267	10	2	5M(15.9949)	sp|P04264|K2C1_HUMAN	P04264	K2C1_HUMAN	KRT1	Keratin, type II cytoskeletal 1			0	1	0	0	7431.72	0	0	0	0	unmatched	MS/MS	unmatched
NNMQDLVEDY	NNMQDLVEDY	L	K	255	264	10	2		sp|P35908|K22E_HUMAN	P35908	K22E_HUMAN	KRT2	Keratin, type II cytoskeletal 2 epidermal			0	1	0	0	61858.7	0	0	0	0	unmatched	MS/MS	unmatched
NSLTINNDITL	NSLTINNDITL	Y	L	95	105	11	2		sp|P00766|CTRA_BOVIN	P00766	CTRA_BOVIN		Chymotrypsinogen A			3	1	3	15631.9	20309.7	10563.6	15631.9	20309.7	10563.6	MS/MS	MS/MS	MS/MS
NSLTINNDITLL	NSLTINNDITLL	Y	K	95	106	12	2		sp|P00766|CTRA_BOVIN	P00766	CTRA_BOVIN		Chymotrypsinogen A			4	5	3	103681	175510	90844.9	103681	175510	90844.9	MS/MS	MS/MS	MS/MS
NSRVASISLPTSCASAGTQCL	NS[79.9663]RVASISLPTSC[57.0215]ASAGTQC[57.0215]L	L	I	120	140	21	3	13C(57.0215),20C(57.0215),2S(79.9663)	sp|P00760|TRY1_BOVIN	P00760	TRY1_BOVIN	PRSS1	Serine protease 1			0	0	1	1.22117e+06	1.23911e+06	818122	1.22117e+06	1.23911e+06	818122	MBR	MBR	MS/MS
NVEIDPEIQK	NVEIDPEIQK	L	V	166	175	10	2		sp|P04264|K2C1_HUMAN	P04264	K2C1_HUMAN	KRT1	Keratin, type II cytoskeletal 1			2	4	2	16862.2	218520	29627.6	16862.2	218520	29627.6	MS/MS	MS/MS	MS/MS
NVQDAIADAEQR	NVQDAIADAEQR	K	G	419	430	12	2		sp|P35908|K22E_HUMAN	P35908	K22E_HUMAN	KRT2	Keratin, type II cytoskeletal 2 epidermal			0	3	2	0	313970	24230.2	0	313970	24230.2	unmatched	MS/MS	MS/MS
NVSTGDVNVEMNAAPGVDL	NVSTGDVNVEM[15.9949]NAAPGVDL	R	T	296	314	19	2	11M(15.9949)	sp|P13645|K1C10_HUMAN	P13645	K1C10_HUMAN	KRT10	Keratin, type I cytoskeletal 10			0	4	0	0	32692	0	0	0	0	unmatched	MS/MS	unmatched
NVSTGDVNVEMNAAPGVDLTQL	NVSTGDVNVEM[15.9949]NAAPGVDLTQL	R	L	296	317	22	2	11M(15.9949)	sp|P13645|K1C10_HUMAN	P13645	K1C10_HUMAN	KRT10	Keratin, type I cytoskeletal 10			0	3	0	0	30018.2	0	0	0	0	unmatched	MS/MS	unmatched
NYIDPETNEPVEIWADAEAHTTAVSGK	NYIDPETNEPVEIWADAEAHT[79.9663]TAVSGK	F	L	141	167	27	3	21T(79.9663)	sp|P81054|PLMP_GRIFR	P81054	PLMP_GRIFR	MEP	Peptidyl-Lys metalloendopeptidase			2	0	0	0	0	0	0	0	0	MS/MS	unmatched	unmatched
QITSGPSAIGGSITVVAPDSCAPCQPRSSSF	QITSGPSAIGGS[79.9663]ITVVAPDSC[57.0215]APC[57.0215]QPRSSSF	R	S	466	496	31	3	12S(79.9663),21C(57.0215),24C(57.0215)	sp|P78386|KRT85_HUMAN	P78386	KRT85_HUMAN	KRT85	Keratin, type II cuticular Hb5			0	1	0	0	0	0	0	0	0	unmatched	MS/MS	unmatched
QITSGPSAIGGSITVVAPDSCAPCQPRSSSF	QIT[79.9663]SGPSAIGGSITVVAPDSC[57.0215]APC[57.0215]QPRSSSF	R	S	466	496	31	4	21C(57.0215),24C(57.0215),3T(79.9663)	sp|P78386|KRT85_HUMAN	P78386	KRT85_HUMAN	KRT85	Keratin, type II cuticular Hb5			1	0	0	0	0	0	0	0	0	MS/MS	unmatched	unmatched
QITSGPSAIGGSITVVAPDSCAPCQPRSSSF	QIT[79.9663]SGPSAIGGSITVVAPDS[79.9663]C[57.0215]APC[57.0215]QPRSSSF	R	S	466	496	31	3	20S(79.9663),21C(57.0215),24C(57.0215),3T(79.9663)	sp|P78386|KRT85_HUMAN	P78386	KRT85_HUMAN	KRT85	Keratin, type II cuticular Hb5			0	0	1	0	0	0	0	0	0	unmatched	unmatched	MS/MS
QITSGPSAIGGSITVVAPDSCAPCQPRSSSF	QIT[79.9663]SGPSAIGGSIT[79.9663]VVAPDSC[57.0215]APC[57.0215]QPRSSSF	R	S	466	496	31	3	14T(79.9663),21C(57.0215),24C(57.0215),3T(79.9663)	sp|P78386|KRT85_HUMAN	P78386	KRT85_HUMAN	KRT85	Keratin, type II cuticular Hb5			0	0	2	0	0	0	0	0	0	unmatched	unmatched	MS/MS
GPGASAAAAAAGGYGPGSGQQGPGQQGPGQQGPGQQGPGGQGPY	GPGASAAAAAAGGY[79.9663]GPGSGQQGPGQQGPGQQGPGQQGPGGQGPY	Y	G	434	477	44	3,4	14Y(79.9663)	sp|PSARSF300|silk_pSARSF300	PSARSF300						0	0	7	0	0	123235	0	0	0	unmatched	unmatched	MS/MS
QQSISDAEQR	QQSISDAEQR	L	G	423	432	10	2		sp|P04264|K2C1_HUMAN	P04264	K2C1_HUMAN	KRT1	Keratin, type II cytoskeletal 1			0	1	0	0	72668.6	0	0	0	0	unmatched	MS/MS	unmatched
QSLEASLAETEGR	QSLEASLAETEGR	K	Y	387	399	13	2		sp|P13645|K1C10_HUMAN	P13645	K1C10_HUMAN	KRT10	Keratin, type I cytoskeletal 10			0	2	0	0	107591	0	0	0	0	unmatched	MS/MS	unmatched
GPGASAAAAAAGGYGPGSGQQGPGQQGPGQQGPGQQGPGGQGPY	GPGASAAAAAAGGYGPGS[79.9663]GQQGPGQQGPGQQGPGQQGPGGQGPY	Y	G	434	477	44	3	18S(79.9663)	sp|PSARSF300|silk_pSARSF300	PSARSF300						0	0	5	0	0	68677.9	0	0	0	unmatched	unmatched	MS/MS
GPGASAAAAAAGGYGPGSGQQGPGQQGPGQQGPGQQGPGGQGPY	GPGAS[79.9663]AAAAAAGGY[79.9663]GPGSGQQGPGQQGPGQQGPGQQGPGGQGPY	Y	G	434	477	44	3	14Y(79.9663),5S(79.9663)	sp|PSARSF300|silk_pSARSF300	PSARSF300						0	0	5	0	0	74595.1	0	0	0	unmatched	unmatched	MS/MS
GPGSGQQGPGQQGPGQQGPGQQGPGGQGPY	GPGS[79.9663]GQQGPGQQGPGQQGPGQQGPGGQGPY	Y	G	448	477	30	2,3	4S(79.9663)	sp|PSARSF300|silk_pSARSF300	PSARSF300						11	10	42	129914	294831	5.07289e+06	129914	251649	4.76538e+06	MS/MS	MS/MS	MS/MS
GPGSGQQGPGQQGPGQQGPGQQGPGGQGPYGPGASAAAAAAGGY	GPGSGQQGPGQQGPGQQGPGQQGPGGQGPY[79.9663]GPGASAAAAAAGGY	Y	G	448	491	44	3,4	30Y(79.9663)	sp|PSARSF300|silk_pSARSF300	PSARSF300						3	3	10	0	0	113062	0	0	0	MS/MS	MS/MS	MS/MS
RTLLEGEESR	RTLLEGEESR	Y	M	483	492	10	2		sp|P04264|K2C1_HUMAN	P04264	K2C1_HUMAN	KRT1	Keratin, type II cytoskeletal 1			0	1	0	0	19007.6	0	0	0	0	unmatched	MS/MS	unmatched
GPGSGQQGPGQQGPGQQGPGQQGPGGQGPY	GPGSGQQGPGQQGPGQQGPGQQGPGGQGPY[79.9663]	Y	G	448	477	30	3	30Y(79.9663)	sp|PSARSF300|silk_pSARSF300	PSARSF300						0	1	1	0	259367	0	0	0	0	unmatched	MS/MS	MS/MS
GPGASAAAGAAGGY	GPGAS[79.9663]AAAGAAGGY	Y	G	547	560	14	1	5S(79.9663)	sp|PSARSF300|silk_pSARSF300	PSARSF300						0	0	11	0	0	196703	0	0	0	unmatched	unmatched	MS/MS
GPGSGQQGPGQQGPGQQGPGQQGPGQQGPGQQGPGQQGPGQQGPY	GPGS[79.9663]GQQGPGQQGPGQQGPGQQGPGQQGPGQQGPGQQGPGQQGPY	Y	G	561	605	45	3,4	4S(79.9663)	sp|PSARSF300|silk_pSARSF300	PSARSF300						2	3	25	29684	71593.7	2.4795e+06	29684	71593.7	2.25153e+06	MS/MS	MS/MS	MS/MS
GPGSGQQGPGQQGPGQQGPGGQASASASAAASAASTVANSSSGIKPEVAF	GPGSGQQGPGQQGPGQQGPGGQAS[79.9663]ASASAAASAASTVANSSSGIKPEVAF	Y	Q	620	669	50	3,4	24S(79.9663)	sp|PSARSF300|silk_pSARSF300	PSARSF300						0	6	41	0	44465.6	658149	0	30042.3	403825	unmatched	MS/MS	MS/MS
GPGSGQQGPGQQGPGQQGPGGQASASASAAASAASTVANSSSGIKPEVAF	GPGSGQQGPGQQGPGQQGPGGQASASASAAAS[79.9663]AASTVANSSSGIKPEVAF	Y	Q	620	669	50	3,4	32S(79.9663)	sp|PSARSF300|silk_pSARSF300	PSARSF300						0	2	25	0	24738.6	1.20909e+06	0	24738.6	648180	unmatched	MS/MS	MS/MS
GPGSGQQGPGQQGPGQQGPGGQASASASAAASAASTVANSSSGIKPEVAF	GPGSGQQGPGQQGPGQQGPGGQASASASAAASAASTVANS[79.9663]SSGIKPEVAF	Y	Q	620	669	50	3,4	40S(79.9663)	sp|PSARSF300|silk_pSARSF300	PSARSF300						0	2	18	0	24385.1	919121	0	24385.1	495199	unmatched	MS/MS	MS/MS
GPGSGQQGPGQQGPGQQGPGGQASASASAAASAASTVANSSSGIKPEVAF	GPGSGQQGPGQQGPGQQGPGGQAS[79.9663]ASASAAASAASTVANS[79.9663]SSGIKPEVAF	Y	Q	620	669	50	3,4	24S(79.9663),40S(79.9663)	sp|PSARSF300|silk_pSARSF300	PSARSF300						0	1	27	0	0	634832	0	0	0	unmatched	MS/MS	MS/MS
GPGSGQQGPGQQGPGQQGPGGQASASASAAASAASTVANSSSGIKPEVAF	GPGSGQQGPGQQGPGQQGPGGQASASAS[79.9663]AAASAASTVANSSS[79.9663]GIKPEVAF	Y	Q	620	669	50	3,4	28S(79.9663),42S(79.9663)	sp|PSARSF300|silk_pSARSF300	PSARSF300						0	1	8	0	17753.3	471108	0	17753.3	385986	unmatched	MS/MS	MS/MS
GPGSGQQGPGQQGPGQQGPGGQASASASAAASAASTVANSSSGIKPEVAF	GPGSGQQGPGQQGPGQQGPGGQASASASAAAS[79.9663]AAS[79.9663]T[79.9663]VANSSSGIKPEVAF	Y	Q	620	669	50	4	32S(79.9663),35S(79.9663),36T(79.9663)	sp|PSARSF300|silk_pSARSF300	PSARSF300						0	1	0	0	0	0	0	0	0	unmatched	MS/MS	unmatched
GPGSGQQGPGQQGPGQQGPGGQASASASAAASAASTVANSSSGIKPEVAF	GPGSGQQGPGQQGPGQQGPGGQASASASAAASAAS[79.9663]TVANSSSGIKPEVAF	Y	Q	620	669	50	3,4	35S(79.9663)	sp|PSARSF300|silk_pSARSF300	PSARSF300						0	0	26	0	0	1.2396e+06	0	0	0	unmatched	unmatched	MS/MS
GPGSGQQGPGQQGPGQQGPGGQASASASAAASAASTVANSSSGIKPEVAF	GPGSGQQGPGQQGPGQQGPGGQASASAS[79.9663]AAAS[79.9663]AASTVANSSS[79.9663]GIKPEVAF	Y	Q	620	669	50	3,4	28S(79.9663),32S(79.9663),42S(79.9663)	sp|PSARSF300|silk_pSARSF300	PSARSF300						0	0	24	0	0	149525	0	0	0	unmatched	unmatched	MS/MS
GPGSGQQGPGQQGPGQQGPGGQASASASAAASAASTVANSSSGIKPEVAF	GPGSGQQGPGQQGPGQQGPGGQAS[79.9663]ASASAAASAASTVANSSS[79.9663]GIKPEVAF	Y	Q	620	669	50	3,4	24S(79.9663),42S(79.9663)	sp|PSARSF300|silk_pSARSF300	PSARSF300						0	0	22	0	0	679880	0	0	0	unmatched	unmatched	MS/MS
GPGSGQQGPGQQGPGQQGPGGQASASASAAASAASTVANSSSGIKPEVAF	GPGSGQQGPGQQGPGQQGPGGQASASASAAAS[79.9663]AASTVANS[79.9663]SSGIKPEVAF	Y	Q	620	669	50	3,4	32S(79.9663),40S(79.9663)	sp|PSARSF300|silk_pSARSF300	PSARSF300						0	0	13	0	0	695210	0	0	0	unmatched	unmatched	MS/MS
GPGSGQQGPGQQGPGQQGPGGQASASASAAASAASTVANSSSGIKPEVAF	GPGSGQQGPGQQGPGQQGPGGQAS[79.9663]AS[79.9663]ASAAASAASTVANSSSGIKPEVAF	Y	Q	620	669	50	3,4	24S(79.9663),26S(79.9663)	sp|PSARSF300|silk_pSARSF300	PSARSF300						0	0	12	0	0	539116	0	0	0	unmatched	unmatched	MS/MS
GPGSGQQGPGQQGPGQQGPGGQASASASAAASAASTVANSSSGIKPEVAF	GPGSGQQGPGQQGPGQQGPGGQASASASAAASAAST[79.9663]VANSSSGIKPEVAF	Y	Q	620	669	50	3,4	36T(79.9663)	sp|PSARSF300|silk_pSARSF300	PSARSF300						0	0	10	0	0	851276	0	0	0	unmatched	unmatched	MS/MS
GPGSGQQGPGQQGPGQQGPGGQASASASAAASAASTVANSSSGIKPEVAF	GPGSGQQGPGQQGPGQQGPGGQASASASAAAS[79.9663]AAST[79.9663]VANS[79.9663]SSGIKPEVAF	Y	Q	620	669	50	3,4	32S(79.9663),36T(79.9663),40S(79.9663)	sp|PSARSF300|silk_pSARSF300	PSARSF300						1	0	10	0	0	80295.6	0	0	0	MS/MS	unmatched	MS/MS
GPGSGQQGPGQQGPGQQGPGGQASASASAAASAASTVANSSSGIKPEVAF	GPGSGQQGPGQQGPGQQGPGGQASASASAAASAASTVANSS[79.9663]SGIKPEVAF	Y	Q	620	669	50	3,4	41S(79.9663)	sp|PSARSF300|silk_pSARSF300	PSARSF300						0	0	7	0	0	174774	0	0	0	unmatched	unmatched	MS/MS
SGGGGGGGLGSGGSIR	SGGGGGGGLGSGGSIR	R	S	14	29	16	2		sp|P35527|K1C9_HUMAN	P35527	K1C9_HUMAN	KRT9	Keratin, type I cytoskeletal 9			0	5	0	0	15633.1	0	0	0	0	unmatched	MS/MS	unmatched
GPGSGQQGPGQQGPGQQGPGGQASASASAAASAASTVANSSSGIKPEVAF	GPGSGQQGPGQQGPGQQGPGGQASASASAAAS[79.9663]AASTVANSS[79.9663]SGIKPEVAF	Y	Q	620	669	50	3	32S(79.9663),41S(79.9663)	sp|PSARSF300|silk_pSARSF300	PSARSF300						0	0	6	0	0	361677	0	0	0	unmatched	unmatched	MS/MS
GPGSGQQGPGQQGPGQQGPGGQASASASAAASAASTVANSSSGIKPEVAF	GPGSGQQGPGQQGPGQQGPGGQASASASAAAS[79.9663]AAS[79.9663]TVANSSSGIKPEVAF	Y	Q	620	669	50	3,4	32S(79.9663),35S(79.9663)	sp|PSARSF300|silk_pSARSF300	PSARSF300						0	0	6	0	0	472886	0	0	0	unmatched	unmatched	MS/MS
GPGSGQQGPGQQGPGQQGPGGQASASASAAASAASTVANSSSGIKPEVAF	GPGSGQQGPGQQGPGQQGPGGQASAS[79.9663]ASAAASAASTVANSSSGIKPEVAF	Y	Q	620	669	50	3,4	26S(79.9663)	sp|PSARSF300|silk_pSARSF300	PSARSF300						0	0	6	0	0	596771	0	0	0	unmatched	unmatched	MS/MS
GPGSGQQGPGQQGPGQQGPGGQASASASAAASAASTVANSSSGIKPEVAF	GPGSGQQGPGQQGPGQQGPGGQASAS[79.9663]ASAAASAAS[79.9663]TVANSS[79.9663]SGIKPEVAF	Y	Q	620	669	50	3,4	26S(79.9663),35S(79.9663),41S(79.9663)	sp|PSARSF300|silk_pSARSF300	PSARSF300						0	0	6	0	0	92763.8	0	0	0	unmatched	unmatched	MS/MS
GPGSGQQGPGQQGPGQQGPGGQASASASAAASAASTVANSSSGIKPEVAF	GPGSGQQGPGQQGPGQQGPGGQASAS[79.9663]ASAAASAAS[79.9663]TVANS[79.9663]SSGIKPEVAF	Y	Q	620	669	50	3,4	26S(79.9663),35S(79.9663),40S(79.9663)	sp|PSARSF300|silk_pSARSF300	PSARSF300						0	0	6	0	0	68538.9	0	0	0	unmatched	unmatched	MS/MS
GPGSGQQGPGQQGPGQQGPGGQASASASAAASAASTVANSSSGIKPEVAF	GPGSGQQGPGQQGPGQQGPGGQAS[79.9663]ASASAAASAASTVANSS[79.9663]SGIKPEVAF	Y	Q	620	669	50	3,4	24S(79.9663),41S(79.9663)	sp|PSARSF300|silk_pSARSF300	PSARSF300						0	0	6	0	0	289818	0	0	0	unmatched	unmatched	MS/MS
GPGSGQQGPGQQGPGQQGPGGQASASASAAASAASTVANSSSGIKPEVAF	GPGSGQQGPGQQGPGQQGPGGQASAS[79.9663]ASAAASAASTVANS[79.9663]SSGIKPEVAF	Y	Q	620	669	50	3,4	26S(79.9663),40S(79.9663)	sp|PSARSF300|silk_pSARSF300	PSARSF300						0	0	5	0	0	421825	0	0	0	unmatched	unmatched	MS/MS
GPGSGQQGPGQQGPGQQGPGGQASASASAAASAASTVANSSSGIKPEVAF	GPGSGQQGPGQQGPGQQGPGGQASASASAAASAAST[79.9663]VANS[79.9663]SSGIKPEVAF	Y	Q	620	669	50	3,4	36T(79.9663),40S(79.9663)	sp|PSARSF300|silk_pSARSF300	PSARSF300						0	0	4	0	0	275162	0	0	0	unmatched	unmatched	MS/MS
GPGSGQQGPGQQGPGQQGPGGQASASASAAASAASTVANSSSGIKPEVAF	GPGSGQQGPGQQGPGQQGPGGQASASASAAASAAS[79.9663]TVANS[79.9663]SSGIKPEVAF	Y	Q	620	669	50	3	35S(79.9663),40S(79.9663)	sp|PSARSF300|silk_pSARSF300	PSARSF300						0	0	3	0	0	325900	0	0	0	unmatched	unmatched	MS/MS
GPGSGQQGPGQQGPGQQGPGGQASASASAAASAASTVANSSSGIKPEVAF	GPGSGQQGPGQQGPGQQGPGGQASASAS[79.9663]AAASAASTVANSSSGIKPEVAF	Y	Q	620	669	50	3,4	28S(79.9663)	sp|PSARSF300|silk_pSARSF300	PSARSF300						0	0	3	0	0	606122	0	0	0	unmatched	unmatched	MS/MS
GPGSGQQGPGQQGPGQQGPGGQASASASAAASAASTVANSSSGIKPEVAF	GPGSGQQGPGQQGPGQQGPGGQASASAS[79.9663]AAASAASTVANS[79.9663]SSGIKPEVAF	Y	Q	620	669	50	3,4	28S(79.9663),40S(79.9663)	sp|PSARSF300|silk_pSARSF300	PSARSF300						0	0	3	0	0	658676	0	0	0	unmatched	unmatched	MS/MS
GPGSGQQGPGQQGPGQQGPGGQASASASAAASAASTVANSSSGIKPEVAF	GPGSGQQGPGQQGPGQQGPGGQAS[79.9663]ASASAAASAASTVANSS[79.9663]S[79.9663]GIKPEVAF	Y	Q	620	669	50	4	24S(79.9663),41S(79.9663),42S(79.9663)	sp|PSARSF300|silk_pSARSF300	PSARSF300						0	0	3	0	0	40644.1	0	0	0	unmatched	unmatched	MS/MS
GPGSGQQGPGQQGPGQQGPGGQASASASAAASAASTVANSSSGIKPEVAF	GPGSGQQGPGQQGPGQQGPGGQAS[79.9663]ASASAAASAAST[79.9663]VANSS[79.9663]SGIKPEVAF	Y	Q	620	669	50	3,4	24S(79.9663),36T(79.9663),41S(79.9663)	sp|PSARSF300|silk_pSARSF300	PSARSF300						0	0	3	0	0	144404	0	0	0	unmatched	unmatched	MS/MS
GPGSGQQGPGQQGPGQQGPGGQASASASAAASAASTVANSSSGIKPEVAF	GPGSGQQGPGQQGPGQQGPGGQAS[79.9663]ASASAAASAAS[79.9663]TVANSSS[79.9663]GIKPEVAF	Y	Q	620	669	50	3,4	24S(79.9663),35S(79.9663),42S(79.9663)	sp|PSARSF300|silk_pSARSF300	PSARSF300						0	0	3	0	0	144550	0	0	0	unmatched	unmatched	MS/MS
GPGSGQQGPGQQGPGQQGPGGQASASASAAASAASTVANSSSGIKPEVAF	GPGSGQQGPGQQGPGQQGPGGQAS[79.9663]AS[79.9663]ASAAASAASTVANS[79.9663]SSGIKPEVAF	Y	Q	620	669	50	3	24S(79.9663),26S(79.9663),40S(79.9663)	sp|PSARSF300|silk_pSARSF300	PSARSF300						0	0	3	0	0	97292.4	0	0	0	unmatched	unmatched	MS/MS
GPGSGQQGPGQQGPGQQGPGGQASASASAAASAASTVANSSSGIKPEVAF	GPGSGQQGPGQQGPGQQGPGGQASASASAAASAASTVANSSS[79.9663]GIKPEVAF	Y	Q	620	669	50	3,4	42S(79.9663)	sp|PSARSF300|silk_pSARSF300	PSARSF300						0	0	2	0	0	90900.3	0	0	0	unmatched	unmatched	MS/MS
GPGSGQQGPGQQGPGQQGPGGQASASASAAASAASTVANSSSGIKPEVAF	GPGSGQQGPGQQGPGQQGPGGQASASASAAASAASTVANS[79.9663]S[79.9663]SGIKPEVAF	Y	Q	620	669	50	3	40S(79.9663),41S(79.9663)	sp|PSARSF300|silk_pSARSF300	PSARSF300						0	0	2	0	0	154550	0	0	0	unmatched	unmatched	MS/MS
GPGSGQQGPGQQGPGQQGPGGQASASASAAASAASTVANSSSGIKPEVAF	GPGSGQQGPGQQGPGQQGPGGQASASASAAASAAS[79.9663]TVANSS[79.9663]SGIKPEVAF	Y	Q	620	669	50	3	35S(79.9663),41S(79.9663)	sp|PSARSF300|silk_pSARSF300	PSARSF300						0	0	2	0	0	504023	0	0	0	unmatched	unmatched	MS/MS
GPGSGQQGPGQQGPGQQGPGGQASASASAAASAASTVANSSSGIKPEVAF	GPGSGQQGPGQQGPGQQGPGGQASAS[79.9663]ASAAASAASTVANSS[79.9663]SGIKPEVAF	Y	Q	620	669	50	3,4	26S(79.9663),41S(79.9663)	sp|PSARSF300|silk_pSARSF300	PSARSF300						0	0	2	0	0	258015	0	0	0	unmatched	unmatched	MS/MS
GPGSGQQGPGQQGPGQQGPGGQASASASAAASAASTVANSSSGIKPEVAF	GPGSGQQGPGQQGPGQQGPGGQASAS[79.9663]ASAAASAAS[79.9663]TVANSSSGIKPEVAF	Y	Q	620	669	50	3	26S(79.9663),35S(79.9663)	sp|PSARSF300|silk_pSARSF300	PSARSF300						0	0	2	0	0	465326	0	0	0	unmatched	unmatched	MS/MS
GPGSGQQGPGQQGPGQQGPGGQASASASAAASAASTVANSSSGIKPEVAF	GPGSGQQGPGQQGPGQQGPGGQAS[79.9663]ASASAAASAASTVANS[79.9663]S[79.9663]SGIKPEVAF	Y	Q	620	669	50	3	24S(79.9663),40S(79.9663),41S(79.9663)	sp|PSARSF300|silk_pSARSF300	PSARSF300						0	0	2	0	0	55167.8	0	0	0	unmatched	unmatched	MS/MS
GPGSGQQGPGQQGPGQQGPGGQASASASAAASAASTVANSSSGIKPEVAF	GPGSGQQGPGQQGPGQQGPGGQAS[79.9663]ASASAAASAAST[79.9663]VANSSSGIKPEVAF	Y	Q	620	669	50	3,4	24S(79.9663),36T(79.9663)	sp|PSARSF300|silk_pSARSF300	PSARSF300						0	0	2	0	0	165356	0	0	0	unmatched	unmatched	MS/MS
GPGSGQQGPGQQGPGQQGPGGQASASASAAASAASTVANSSSGIKPEVAF	GPGSGQQGPGQQGPGQQGPGGQAS[79.9663]ASASAAASAAS[79.9663]TVANSS[79.9663]SGIKPEVAF	Y	Q	620	669	50	4	24S(79.9663),35S(79.9663),41S(79.9663)	sp|PSARSF300|silk_pSARSF300	PSARSF300						0	0	2	0	0	48566.5	0	0	0	unmatched	unmatched	MS/MS
GPGSGQQGPGQQGPGQQGPGGQASASASAAASAASTVANSSSGIKPEVAF	GPGS[79.9663]GQQGPGQQGPGQQGPGGQASASASAAAS[79.9663]AASTVANS[79.9663]SSGIKPEVAF	Y	Q	620	669	50	3	32S(79.9663),40S(79.9663),4S(79.9663)	sp|PSARSF300|silk_pSARSF300	PSARSF300						0	0	2	0	0	28937	0	0	0	unmatched	unmatched	MS/MS
GPGSGQQGPGQQGPGQQGPGGQASASASAAASAASTVANSSSGIKPEVAF	GPGSGQQGPGQQGPGQQGPGGQASASASAAASAASTVANSS[79.9663]S[79.9663]GIKPEVAF	Y	Q	620	669	50	3	41S(79.9663),42S(79.9663)	sp|PSARSF300|silk_pSARSF300	PSARSF300						0	0	1	0	0	25192.1	0	0	0	unmatched	unmatched	MS/MS
SGLSGEQGPSGDMTTEEDSATHIK	SGLSGEQGPSGDMTTEEDSATHIK	L	F	9	32	24	3		sp|PSARSF300|silk_pSARSF300	PSARSF300						2	1	1	52861.6	31777	40075	52861.6	31777	40075	MS/MS	MS/MS	MS/MS
SLDLDSIIAEVK	SLDLDSIIAEVK	R	A	344	355	12	2		sp|P04264|K2C1_HUMAN	P04264	K2C1_HUMAN	KRT1	Keratin, type II cytoskeletal 1			1	7	2	27844.9	394193	59177.2	27844.9	394193	59177.2	MS/MS	MS/MS	MS/MS
SLLEGEGSSGGGGR	SLLEGEGSSGGGGR	R	G	451	464	14	2		sp|P13645|K1C10_HUMAN	P13645	K1C10_HUMAN	KRT10	Keratin, type I cytoskeletal 10			0	1	2	0	51709.2	18809.9	0	51709.2	18809.9	unmatched	MS/MS	MS/MS
SLLEGEGSSGGGGRGGGSF	SLLEGEGSSGGGGRGGGSF	R	G	451	469	19	2		sp|P13645|K1C10_HUMAN	P13645	K1C10_HUMAN	KRT10	Keratin, type I cytoskeletal 10			0	6	0	0	0	0	0	0	0	unmatched	MS/MS	unmatched
SPNEQNKHIGEVVKPATMSNNAETQVNQNITVTGYPGDKPVATMW	SPNEQNKHIGEVVKPATMSNNAETQVNQNIT[79.9663]VT[79.9663]GYPGDKPVATMW	F	E	168	212	45	5	31T(79.9663),33T(79.9663)	sp|P0C1U8|SSPA_STAAU	P0C1U8	SSPA_STAAU	sspA	Glutamyl endopeptidase			0	0	4	0	0	1.84209e+06	0	0	0	unmatched	unmatched	MS/MS
SPNEQNKHIGEVVKPATMSNNAETQVNQNITVTGYPGDKPVATMW	SPNEQNKHIGEVVKPAT[79.9663]MSNNAETQVNQNITVTGY[79.9663]PGDKPVATMW	F	E	168	212	45	5	17T(79.9663),35Y(79.9663)	sp|P0C1U8|SSPA_STAAU	P0C1U8	SSPA_STAAU	sspA	Glutamyl endopeptidase			2	0	0	1326901	2.07467e+06	1.84674e+06	1326901	2.07467e+06	1.84674e+06	MS/MS	MBR	MBR
SPNEQNKHIGEVVKPATMSNNAETQVNQNITVTGYPGDKPVATMW	SPNEQNKHIGEVVKPAT[79.9663]MSNNAETQVNQNIT[79.9663]VTGYPGDKPVATMW	F	E	168	212	45	5	17T(79.9663),31T(79.9663)	sp|P0C1U8|SSPA_STAAU	P0C1U8	SSPA_STAAU	sspA	Glutamyl endopeptidase			0	0	1	0	0	58683.5	0	0	0	unmatched	unmatched	MS/MS
SPNEQNKHIGEVVKPATMSNNAETQVNQNITVTGYPGDKPVATMW	SPNEQNKHIGEVVKPAT[79.9663]MS[79.9663]NNAETQVNQNITVTGYPGDKPVATMW	F	E	168	212	45	5	17T(79.9663),19S(79.9663)	sp|P0C1U8|SSPA_STAAU	P0C1U8	SSPA_STAAU	sspA	Glutamyl endopeptidase			4	2	1	1736578	2087403	1.69999e+06	1736578	2087403	1.69999e+06	MS/MS	MS/MS	MS/MS
SQIQAQISALEEQL	SQIQAQISALEEQL	L	Q	405	418	14	2		sp|P13645|K1C10_HUMAN	P13645	K1C10_HUMAN	KRT10	Keratin, type I cytoskeletal 10			0	2	0	0	37451.5	0	0	0	0	unmatched	MS/MS	unmatched
SQTVSAVCLPSASDDF	SQTVSAVC[57.0215]LPSASDDF	F	A	115	130	16	2	8C(57.0215)	sp|P00766|CTRA_BOVIN	P00766	CTRA_BOVIN		Chymotrypsinogen A			2	4	1	66932.7	49050	51947.9	66932.7	49050	51947.9	MS/MS	MS/MS	MS/MS
SSGSSYPSLL	SSGSSYPSLL	K	Q	134	143	10	1		sp|P00761|TRYP_PIG	P00761	TRYP_PIG		Trypsin			14	10	3	192190	182158	70648	192190	182158	70648	MS/MS	MS/MS	MS/MS
GPGSGQQGPGQQGPGQQGPGGQASASASAAASAASTVANSSSGIKPEVAF	GPGSGQQGPGQQGPGQQGPGGQASASASAAASAAST[79.9663]VANSS[79.9663]SGIKPEVAF	Y	Q	620	669	50	3	36T(79.9663),41S(79.9663)	sp|PSARSF300|silk_pSARSF300	PSARSF300						0	0	1	0	0	24815.2	0	0	0	unmatched	unmatched	MS/MS
GPGSGQQGPGQQGPGQQGPGGQASASASAAASAASTVANSSSGIKPEVAF	GPGSGQQGPGQQGPGQQGPGGQASASASAAASAAS[79.9663]T[79.9663]VANSSSGIKPEVAF	Y	Q	620	669	50	3	35S(79.9663),36T(79.9663)	sp|PSARSF300|silk_pSARSF300	PSARSF300						0	0	1	0	0	154766	0	0	0	unmatched	unmatched	MS/MS
GPGSGQQGPGQQGPGQQGPGGQASASASAAASAASTVANSSSGIKPEVAF	GPGSGQQGPGQQGPGQQGPGGQASASASAAAS[79.9663]AAS[79.9663]TVANSS[79.9663]SGIKPEVAF	Y	Q	620	669	50	3	32S(79.9663),35S(79.9663),41S(79.9663)	sp|PSARSF300|silk_pSARSF300	PSARSF300						0	0	1	0	0	96919.3	0	0	0	unmatched	unmatched	MS/MS
SGLSGEQGPSGDMTTEEDSATHIKF	SGLSGEQGPSGDM[15.9949]TTEEDSATHIKF	L	S	9	33	25	3	13M(15.9949)	sp|PSARSF300|silk_pSARSF300	PSARSF300						0	0	1	0	0	36765.9	0	0	0	unmatched	unmatched	MS/MS
GPGSGQQGPGQQGPGQQGPGGQASASASAAASAASTVANSSSGIKPEVAF	GPGSGQQGPGQQGPGQQGPGGQASASAS[79.9663]AAASAAST[79.9663]VANSSS[79.9663]GIKPEVAF	Y	Q	620	669	50	3	28S(79.9663),36T(79.9663),42S(79.9663)	sp|PSARSF300|silk_pSARSF300	PSARSF300						0	0	1	0	0	84920.1	0	0	0	unmatched	unmatched	MS/MS
GPGSGQQGPGQQGPGQQGPGGQASASASAAASAASTVANSSSGIKPEVAF	GPGSGQQGPGQQGPGQQGPGGQASASAS[79.9663]AAASAAST[79.9663]VANSS[79.9663]SGIKPEVAF	Y	Q	620	669	50	3	28S(79.9663),36T(79.9663),41S(79.9663)	sp|PSARSF300|silk_pSARSF300	PSARSF300						0	0	1	0	0	68609.7	0	0	0	unmatched	unmatched	MS/MS
TAAENDFVTL	TAAENDFVTL	R	K	276	285	10	1		sp|P35908|K22E_HUMAN	P35908	K22E_HUMAN	KRT2	Keratin, type II cytoskeletal 2 epidermal			0	3	0	0	15669.5	0	0	0	0	unmatched	MS/MS	unmatched
GPGSGQQGPGQQGPGQQGPGGQASASASAAASAASTVANSSSGIKPEVAF	GPGSGQQGPGQQGPGQQGPGGQASASAS[79.9663]AAASAAS[79.9663]TVANSSSGIKPEVAF	Y	Q	620	669	50	3	28S(79.9663),35S(79.9663)	sp|PSARSF300|silk_pSARSF300	PSARSF300						0	0	1	0	0	196350	0	0	0	unmatched	unmatched	MS/MS
GPGSGQQGPGQQGPGQQGPGGQASASASAAASAASTVANSSSGIKPEVAF	GPGSGQQGPGQQGPGQQGPGGQASASAS[79.9663]AAAS[79.9663]AASTVANSSSGIKPEVAF	Y	Q	620	669	50	3	28S(79.9663),32S(79.9663)	sp|PSARSF300|silk_pSARSF300	PSARSF300						0	0	1	0	0	8150.7	0	0	0	unmatched	unmatched	MS/MS
GPGSGQQGPGQQGPGQQGPGGQASASASAAASAASTVANSSSGIKPEVAF	GPGSGQQGPGQQGPGQQGPGGQASAS[79.9663]ASAAASAASTVANSSS[79.9663]GIKPEVAF	Y	Q	620	669	50	4	26S(79.9663),42S(79.9663)	sp|PSARSF300|silk_pSARSF300	PSARSF300						0	0	1	0	0	119997	0	0	0	unmatched	unmatched	MS/MS
GPGSGQQGPGQQGPGQQGPGGQASASASAAASAASTVANSSSGIKPEVAF	GPGSGQQGPGQQGPGQQGPGGQASAS[79.9663]ASAAAS[79.9663]AASTVANSSS[79.9663]GIKPEVAF	Y	Q	620	669	50	3	26S(79.9663),32S(79.9663),42S(79.9663)	sp|PSARSF300|silk_pSARSF300	PSARSF300						0	0	1	0	0	104086	0	0	0	unmatched	unmatched	MS/MS
GPGSGQQGPGQQGPGQQGPGGQASASASAAASAASTVANSSSGIKPEVAF	GPGSGQQGPGQQGPGQQGPGGQASAS[79.9663]ASAAAS[79.9663]AAS[79.9663]TVANSSSGIKPEVAF	Y	Q	620	669	50	3	26S(79.9663),32S(79.9663),35S(79.9663)	sp|PSARSF300|silk_pSARSF300	PSARSF300						0	0	1	0	0	25834.6	0	0	0	unmatched	unmatched	MS/MS
GPGSGQQGPGQQGPGQQGPGGQASASASAAASAASTVANSSSGIKPEVAF	GPGSGQQGPGQQGPGQQGPGGQAS[79.9663]ASASAAASAAST[79.9663]VANS[79.9663]SSGIKPEVAF	Y	Q	620	669	50	3	24S(79.9663),36T(79.9663),40S(79.9663)	sp|PSARSF300|silk_pSARSF300	PSARSF300						0	0	1	0	0	76791.2	0	0	0	unmatched	unmatched	MS/MS
TINNDITL	TINNDITL	L	L	98	105	8	1		sp|P00766|CTRA_BOVIN	P00766	CTRA_BOVIN		Chymotrypsinogen A			3	5	1	256622	337090	86907.4	256622	337090	86907.4	MS/MS	MS/MS	MS/MS
TINNDITLL	TINNDITLL	L	K	98	106	9	1		sp|P00766|CTRA_BOVIN	P00766	CTRA_BOVIN		Chymotrypsinogen A			5	6	6	850836	915781	607817	850836	915781	607817	MS/MS	MS/MS	MS/MS
TINNDITLLK	TINNDITLLK	L	L	98	107	10	2		sp|P00766|CTRA_BOVIN	P00766	CTRA_BOVIN		Chymotrypsinogen A			3	4	5	372372	389178	411585	372372	389178	411585	MS/MS	MS/MS	MS/MS
GPGSGQQGPGQQGPGQQGPGGQASASASAAASAASTVANSSSGIKPEVAF	GPGSGQQGPGQQGPGQQGPGGQAS[79.9663]ASASAAASAAS[79.9663]TVANS[79.9663]SSGIKPEVAF	Y	Q	620	669	50	3	24S(79.9663),35S(79.9663),40S(79.9663)	sp|PSARSF300|silk_pSARSF300	PSARSF300						0	0	1	0	0	95647.1	0	0	0	unmatched	unmatched	MS/MS
GPGSGQQGPGQQGPGQQGPGGQASASASAAASAASTVANSSSGIKPEVAF	GPGSGQQGPGQQGPGQQGPGGQAS[79.9663]AS[79.9663]ASAAASAASTVANSSS[79.9663]GIKPEVAF	Y	Q	620	669	50	3	24S(79.9663),26S(79.9663),42S(79.9663)	sp|PSARSF300|silk_pSARSF300	PSARSF300						0	0	1	0	0	39634.7	0	0	0	unmatched	unmatched	MS/MS
GPGSGQQGPGQQGPGQQGPGGQASASASAAASAASTVANSSSGIKPEVAF	GPGSGQQGPGQQGPGQQGPGGQAS[79.9663]AS[79.9663]ASAAASAASTVANSS[79.9663]SGIKPEVAF	Y	Q	620	669	50	4	24S(79.9663),26S(79.9663),41S(79.9663)	sp|PSARSF300|silk_pSARSF300	PSARSF300						0	0	1	0	0	20476.7	0	0	0	unmatched	unmatched	MS/MS
TLVGIVSW	TLVGIVSW	W	G	208	215	8	1		sp|P00766|CTRA_BOVIN	P00766	CTRA_BOVIN		Chymotrypsinogen A			6	7	3	1.20326e+06	1.22019e+06	1.04558e+06	1.20326e+06	1.22019e+06	1.04558e+06	MS/MS	MS/MS	MS/MS
TNANTPDRLQQASLPLL	TNANTPDRLQQASLPLL	Y	S	147	163	17	2		sp|P00766|CTRA_BOVIN	P00766	CTRA_BOVIN		Chymotrypsinogen A			3	1	0	23630.7	12240.1	0	23630.7	12240.1	0	MS/MS	MS/MS	unmatched
TSQNSELNNMQDLVEDY	TSQNSELNNMQDLVEDY	R	K	248	264	17	2		sp|P35908|K22E_HUMAN	P35908	K22E_HUMAN	KRT2	Keratin, type II cytoskeletal 2 epidermal			0	2	0	0	34216.9	0	0	0	0	unmatched	MS/MS	unmatched
TTEIDNNIEQISSY	TTEIDNNIEQISSY	L	K	348	361	14	2		sp|P13645|K1C10_HUMAN	P13645	K1C10_HUMAN	KRT10	Keratin, type I cytoskeletal 10			0	14	1	0	254276	23046.3	0	254276	23046.3	unmatched	MS/MS	MS/MS
GPGSGQQGPGQQGPGQQGPGGQASASASAAASAASTVANSSSGIKPEVAF	GPGSGQQGPGQQGPGQQGPGGQAS[79.9663]AS[79.9663]ASAAASAAS[79.9663]TVANSSSGIKPEVAF	Y	Q	620	669	50	3	24S(79.9663),26S(79.9663),35S(79.9663)	sp|PSARSF300|silk_pSARSF300	PSARSF300						0	0	1	0	0	19049.5	0	0	0	unmatched	unmatched	MS/MS
GPGSGQQGPGQQGPGQQGPGGQASASASAAASAASTVANSSSGIKPEVAF	GPGS[79.9663]GQQGPGQQGPGQQGPGGQASASASAAASAAST[79.9663]VANSSS[79.9663]GIKPEVAF	Y	Q	620	669	50	3	36T(79.9663),42S(79.9663),4S(79.9663)	sp|PSARSF300|silk_pSARSF300	PSARSF300						0	0	1	0	0	6748.68	0	0	0	unmatched	unmatched	MS/MS
GPGSGQQGPGQQGPGQQGPGGQASASASAAASAASTVANSSSGIKPEVAF	GPGS[79.9663]GQQGPGQQGPGQQGPGGQASASASAAASAAST[79.9663]VANSS[79.9663]SGIKPEVAF	Y	Q	620	669	50	3	36T(79.9663),41S(79.9663),4S(79.9663)	sp|PSARSF300|silk_pSARSF300	PSARSF300						0	0	1	0	0	11564.8	0	0	0	unmatched	unmatched	MS/MS
GPGSGQQGPGQQGPGQQGPGGQASASASAAASAASTVANSSSGIKPEVAF	GPGS[79.9663]GQQGPGQQGPGQQGPGGQASASAS[79.9663]AAASAASTVANSSS[79.9663]GIKPEVAF	Y	Q	620	669	50	4	28S(79.9663),42S(79.9663),4S(79.9663)	sp|PSARSF300|silk_pSARSF300	PSARSF300						0	0	1	0	0	31360.1	0	0	0	unmatched	unmatched	MS/MS
VDLLNQEIEF	VDLLNQEIEF	K	L	303	312	10	2		sp|P35908|K22E_HUMAN	P35908	K22E_HUMAN	KRT2	Keratin, type II cytoskeletal 2 epidermal			0	7	0	0	52377	0	0	0	0	unmatched	MS/MS	unmatched
GPGSGQQGPGQQGPGQQGPGGQASASASAAASAASTVANSSSGIKPEVAF	GPGS[79.9663]GQQGPGQQGPGQQGPGGQAS[79.9663]ASASAAASAASTVANSSS[79.9663]GIKPEVAF	Y	Q	620	669	50	3	24S(79.9663),42S(79.9663),4S(79.9663)	sp|PSARSF300|silk_pSARSF300	PSARSF300						0	0	1	0	0	88640.8	0	0	0	unmatched	unmatched	MS/MS
GPGSGQQGPGQQGPGQQGPGGQASASASAAASAASTVANSSSGIKPEVAF	GPGS[79.9663]GQQGPGQQGPGQQGPGGQAS[79.9663]ASASAAASAASTVANSS[79.9663]SGIKPEVAF	Y	Q	620	669	50	4	24S(79.9663),41S(79.9663),4S(79.9663)	sp|PSARSF300|silk_pSARSF300	PSARSF300						0	0	1	0	0	30415.8	0	0	0	unmatched	unmatched	MS/MS
QVSQDDVKQPVVPTGTHHHHHH	QVSQDDVKQPVVPT[79.9663]GTHHHHHH	F	-	670	691	22	3,4	14T(79.9663)	sp|PSARSF300|silk_pSARSF300	PSARSF300						0	0	4	0	0	113358	0	0	0	unmatched	unmatched	MS/MS
QVSQDDVKQPVVPTGTHHHHHH	QVSQDDVKQPVVPTGT[79.9663]HHHHHH	F	-	670	691	22	4	16T(79.9663)	sp|PSARSF300|silk_pSARSF300	PSARSF300						0	0	1	0	0	68477.5	0	0	0	unmatched	unmatched	MS/MS
QPVVPTGTHHHHHH	QPVVPT[79.9663]GTHHHHHH	K	-	678	691	14	2,3	6T(79.9663)	sp|PSARSF300|silk_pSARSF300	PSARSF300						0	0	5	0	0	106302	0	0	0	unmatched	unmatched	MS/MS
VNWIQQTIAAN	VNWIQQTIAAN	Y	-	221	231	11	2		sp|P00761|TRYP_PIG	P00761	TRYP_PIG		Trypsin			4	3	3	17939.1	16640.1	11804	17939.1	16640.1	11804	MS/MS	MS/MS	MS/MS
VQALEEANNDLENK	VQALEEANNDLENK	K	I	171	184	14	2		sp|P35527|K1C9_HUMAN	P35527	K1C9_HUMAN	KRT9	Keratin, type I cytoskeletal 9			2	1	2	8845.06	19534.8	17339.2	8845.06	19534.8	17339.2	MS/MS	MS/MS	MS/MS
VTALVNWVQQTL	VTALVNWVQQTL	R	A	231	242	12	2		sp|P00766|CTRA_BOVIN	P00766	CTRA_BOVIN		Chymotrypsinogen A			1	4	0	5682.86	10899.5	0	5682.86	10899.5	0	MS/MS	MS/MS	unmatched
VVTAAHCGVTTSDVVVAGEF	VVTAAHC[57.0215]GVTTS[79.9663]DVVVAGEF	W	D	52	71	20	2	12S(79.9663),7C(57.0215)	sp|P00766|CTRA_BOVIN	P00766	CTRA_BOVIN		Chymotrypsinogen A		sp|P00767|CTRB_BOVIN	0	1	0	0	0	0	0	0	0	unmatched	MS/MS	unmatched
VVTAAHCGVTTSDVVVAGEF	VVT[79.9663]AAHC[57.0215]GVTTSDVVVAGEF	W	D	52	71	20	2	3T(79.9663),7C(57.0215)	sp|P00766|CTRA_BOVIN	P00766	CTRA_BOVIN		Chymotrypsinogen A		sp|P00767|CTRB_BOVIN	1	0	1	0	0	1271.84	0	0	0	MS/MS	unmatched	MS/MS
VVTAAHCGVTTSDVVVAGEFDQGSSSEK	VVT[79.9663]AAHC[57.0215]GVTTSDVVVAGEFDQGSSSEK	W	I	52	79	28	3	3T(79.9663),7C(57.0215)	sp|P00766|CTRA_BOVIN	P00766	CTRA_BOVIN		Chymotrypsinogen A			1	0	0	0	0	0	0	0	0	MS/MS	unmatched	unmatched
GPGSGQQGPSQQGPGQQGPGGQGPYGPGASAAAAAAGGY	GPGSGQQGPSQQGPGQQGPGGQGPYGPGASAAAAAAGGY	Y	G	175	213	39	3		sp|PSARSF300|silk_pSARSF300	PSARSF300						1	2	0	19340.4	48032.9	0	19340.4	48032.9	0	MS/MS	MS/MS	unmatched
YNTIDDLKDQIVDL	YNTIDDLKDQIVDL	Y	T	205	218	14	2		sp|P35527|K1C9_HUMAN	P35527	K1C9_HUMAN	KRT9	Keratin, type I cytoskeletal 9			2	1	1	8147.46	24390.9	18150	8147.46	24390.9	18150	MS/MS	MS/MS	MS/MS
ISDGHVKDF	ISDGHVKDF	W	Y	62	70	9	2		sp|PSARSF300|silk_pSARSF300	PSARSF300						1	1	0	8321	5138.42	0	8321	5138.42	0	MS/MS	MS/MS	unmatched
YLYPGK	YLYPGK	F	Y	71	76	6	1		sp|PSARSF300|silk_pSARSF300	PSARSF300						2	1	0	105715	48817.1	0	105715	48817.1	0	MS/MS	MS/MS	unmatched
YTFVETAAPDGY	YTFVETAAPDGY	K	E	77	88	12	2		sp|PSARSF300|silk_pSARSF300	PSARSF300						1	0	0	11744.2	0	0	0	0	0	MS/MS	unmatched	unmatched

## Sheet: Location of phos aa in peptide
Peptide Sequence	Modified Sequence	Prev AA	Next AA	Start	End	Peptide Length	Charges	Assigned Modifications	is mod other than M	is the place of 1 phos 1 digit	place of 1 phos	S/T/Y	is there more than one phos (is there ",")	place of the , if true	is 2. mod other than M	is the place of 2 phos 1 digit	place of 2 phos	S/T/Y	more than 2 phos	place of the , if true	is 3. mod other than M	is the place of 3 phos 1 digit	place of 3 phos	S/T/Y	Place of 1. phos	Place of 2. Phos	Place of 3. Phos
AAAASAAQSY	AAAASAAQSY	L	V	195	204	10	1										sp|P81054|PLMP_GRIFR		P81054	PLMP_GRIFR	MEP	Peptidyl-Lys metalloendopeptidase				48	45	43	627624	640063	617321	627624	640063	617321	MS/MS	MS/MS	MS/MS
AAAASAAQSY	AAAAS[79.9663]AAQSY	L	V	195	204	10	1	5S(79.9663)									sp|P81054|PLMP_GRIFR		P81054	PLMP_GRIFR	MEP	Peptidyl-Lys metalloendopeptidase				0	0	8	0	0	0	0	0	0	unmatched	unmatched	MS/MS
ADLEMQIESL	ADLEM[15.9949]QIESL	K	T	267	276	10	2	5M(15.9949)									sp|P13645|K1C10_HUMAN		P13645	K1C10_HUMAN	KRT10	Keratin, type I cytoskeletal 10				0	2	0	0	9403.76	0	0	0	0	unmatched	MS/MS	unmatched
ADLEMQIESLTEEL	ADLEM[15.9949]QIESLTEEL	K	A	267	280	14	2	5M(15.9949)									sp|P13645|K1C10_HUMAN		P13645	K1C10_HUMAN	KRT10	Keratin, type I cytoskeletal 10				0	3	0	0	21806.5	0	0	0	0	unmatched	MS/MS	unmatched
AETECQNTEY	AETEC[57.0215]QNTEY	R	Q	423	432	10	2	5C(57.0215)									sp|P13645|K1C10_HUMAN		P13645	K1C10_HUMAN	KRT10	Keratin, type I cytoskeletal 10				0	2	0	0	50317.2	0	0	0	0	unmatched	MS/MS	unmatched
GPGSSAAAAAAGGNGPGSGQQGAGQQGPGQQGPGGSAAAAAAGGY	GPGSSAAAAAAGGNGPGSGQQGAGQQGPGQQGPGGSAAAAAAGGY	Y	G	229	273	45	3,4,5										sp|PSARSF300|silk_pSARSF300		PSARSF300							632	622	638	16368456	16708687	15015991	9812787	9813237	9119149	MS/MS	MS/MS	MS/MS
ARVTALVNWVQQTL	ARVTALVNWVQQTL	Y	A	229	242	14	2										sp|P00766|CTRA_BOVIN		P00766	CTRA_BOVIN		Chymotrypsinogen A				3	2	2	17680.2	43791.8	20687.7	17680.2	43791.8	20687.7	MS/MS	MS/MS	MS/MS
CGVPAIQPVL	C[57.0215]GVPAIQPVL	-	S	1	10	10	1	1C(57.0215)									sp|P00766|CTRA_BOVIN		P00766	CTRA_BOVIN		Chymotrypsinogen A			sp|P00767|CTRB_BOVIN	6	10	1	52772	50068.7	23017	52772	50068.7	23017	MS/MS	MS/MS	MS/MS
CGVPAIQPVLSGL	C[57.0215]GVPAIQPVLSGL	-	S	1	13	13	2	1C(57.0215)									sp|P00766|CTRA_BOVIN		P00766	CTRA_BOVIN		Chymotrypsinogen A			sp|P00767|CTRB_BOVIN	21	17	17	378632	545245	231224	378632	545245	231224	MS/MS	MS/MS	MS/MS
CLPPTSHTACPLPGTCHIPGNIGICGAY	C[57.0215]LPPTSHTAC[57.0215]PLPGTC[57.0215]HIPGNIGIC[57.0215]GAY	L	G	68	95	28	3,4	10C(57.0215),16C(57.0215),1C(57.0215),25C(57.0215)									sp|O76014|KRT37_HUMAN		O76014	KRT37_HUMAN	KRT37	Keratin, type I cuticular Ha7				14	2	4	68886.9	0	0	0	0	0	MS/MS	MS/MS	MS/MS
CLPPTSHTACPLPGTCHIPGNIGICGAY	C[57.0215]LPPTSHTAC[57.0215]PLPGTC[57.0215]HIPGNIGIC[57.0215]GAY[79.9663]	L	G	68	95	28	3	10C(57.0215),16C(57.0215),1C(57.0215),25C(57.0215),28Y(79.9663)									sp|O76014|KRT37_HUMAN		O76014	KRT37_HUMAN	KRT37	Keratin, type I cuticular Ha7				0	0	1	0	0	0	0	0	0	unmatched	unmatched	MS/MS
CLPPTSHTACPLPGTCHIPGNIGICGAYGK	C[57.0215]LPPTSHTAC[57.0215]PLPGT[79.9663]C[57.0215]HIPGNIGIC[57.0215]GAYGK	L	N	68	97	30	4	10C(57.0215),15T(79.9663),16C(57.0215),1C(57.0215),25C(57.0215)									sp|O76014|KRT37_HUMAN		O76014	KRT37_HUMAN	KRT37	Keratin, type I cuticular Ha7				2	0	0	0	0	0	0	0	0	MS/MS	unmatched	unmatched
GDAHTGSPSASASASAGASAAASAGAGAGAGPGQQGPGQQGPGQQGPY	GDAHTGSPSASASASAGASAAASAGAGAGAGPGQQGPGQQGPGQQGPY	K	G	113	160	48	3,4,5										sp|PSARSF300|silk_pSARSF300		PSARSF300							493	434	492	1.59017e+06	1.37154e+06	1.21408e+06	865149	759918	667573	MS/MS	MS/MS	MS/MS
DLDSIIAEVK	DLDSIIAEVK	L	A	344	353	10	2										sp|P35908|K22E_HUMAN		P35908	K22E_HUMAN	KRT2	Keratin, type II cytoskeletal 2 epidermal	KRT1		sp|P04264|K2C1_HUMAN	3	1	3	17503.8	61688.4	16692.2	17503.8	61688.4	16692.2	MS/MS	MS/MS	MS/MS
DLVGNNTPIFF	DLVGNNTPIFF	W	I	144	154	11	2										sp|P04040|CATA_HUMAN		P04040	CATA_HUMAN	CAT	Catalase				3	0	4	10328.3	0	43860.3	10328.3	0	43860.3	MS/MS	unmatched	MS/MS
DNLQQEIDFL	DNLQQEIDFL	L	T	306	315	10	2										sp|P04264|K2C1_HUMAN		P04264	K2C1_HUMAN	KRT1	Keratin, type II cytoskeletal 1				0	2	0	0	16942.2	0	0	0	0	unmatched	MS/MS	unmatched
TVNEQGQVTVNGEATK	TVNEQGQVTVNGEATK	F	G	97	112	16	2										sp|PSARSF300|silk_pSARSF300		PSARSF300							245	200	229	14604666	13219203	12039530	14604666	13219203	12039530	MS/MS	MS/MS	MS/MS
MGAMVTTLSGLSGEQGPSGDMTTEEDSATHIKF	MGAMVT[79.9663]TLSGLSGEQGPSGDMTTEEDSATHIKF	-	S	1	33	33	3	6T(79.9663)	TRUE	TRUE	6	T	FALSE		FALSE	FALSE			FALSE		FALSE	FALSE			6
GPGSGQQGPGQQGPGQQGPGGQGPY	GPGSGQQGPGQQGPGQQGPGGQGPY	Y	G	341	365	25	2,3										sp|PSARSF300|silk_pSARSF300		PSARSF300							127	139	122	23116036	24166276	22235954	16362958	17034296	14946700	MS/MS	MS/MS	MS/MS
GPGSGQQGPGQQGPGQQGPGQQGPGGQGPY	GPGSGQQGPGQQGPGQQGPGQQGPGGQGPY	Y	G	448	477	30	2,3,4										sp|PSARSF300|silk_pSARSF300		PSARSF300							88	88	94	24779986	24145844	21758290	23013254	22050886	20283808	MS/MS	MS/MS	MS/MS
EIELQSQL	EIELQSQL	L	A	376	383	8	1										sp|P13645|K1C10_HUMAN		P13645	K1C10_HUMAN	KRT10	Keratin, type I cytoskeletal 10	KRT15, KRT9		sp|O77727|K1C15_SHEEP, sp|P35527|K1C9_HUMAN	0	5	0	0	11795.2	0	0	0	0	unmatched	MS/MS	unmatched
GPGSGQQGPSQQGPGQQGPGGQGPY	GPGSGQQGPSQQGPGQQGPGGQGPY	Y	G	175	199	25	2,3										sp|PSARSF300|silk_pSARSF300		PSARSF300							85	97	94	15934117	16275832	12697678	9924332	9847558	7781150	MS/MS	MS/MS	MS/MS
MGAMVTTLSGLSGEQGPSGDMTTEEDSATHIKF	MGAMVT[79.9663]TLSGLSGEQGPSGDMTTEEDSAT[79.9663]HIKF	-	S	1	33	33	3	29T(79.9663),6T(79.9663)	TRUE	FALSE	29	T	TRUE	13	TRUE	TRUE	6	T	FALSE		FALSE	FALSE			29	6
ELTTEIDNNIEQISSY	ELTTEIDNNIEQISSY	K	K	346	361	16	2										sp|P13645|K1C10_HUMAN		P13645	K1C10_HUMAN	KRT10	Keratin, type I cytoskeletal 10				0	13	1	0	266277	21190.4	0	266277	21190.4	unmatched	MS/MS	MS/MS
GPGSGQQGPGQQGPGQQGPGQQGPGQQGPGQQGPGQQGPGQQGPY	GPGSGQQGPGQQGPGQQGPGQQGPGQQGPGQQGPGQQGPGQQGPY	Y	G	561	605	45	3,4,5										sp|PSARSF300|silk_pSARSF300		PSARSF300							104	87	86	12706194	13559227	12139454	9467189	10495259	8907207	MS/MS	MS/MS	MS/MS
GAMVTTLSGL	GAMVT[79.9663]T[79.9663]LSGL	M	S	2	11	10	1	5T(79.9663),6T(79.9663)	TRUE	TRUE	5	T	TRUE	12	TRUE	TRUE	6	T	FALSE		FALSE	FALSE			5	6
GPGASAAAAAAGGY	GPGASAAAAAAGGY	Y	G	161	174	14	1										sp|PSARSF300|silk_pSARSF300		PSARSF300							99	89	67	1.72652e+06	1.94499e+06	1.49667e+06	1.72652e+06	1.94499e+06	1.49667e+06	MS/MS	MS/MS	MS/MS
GPGASAAAGAAGGY	GPGASAAAGAAGGY	Y	G	547	560	14	1										sp|PSARSF300|silk_pSARSF300		PSARSF300							162	148	59	331249	387085	407269	331249	387085	407269	MS/MS	MS/MS	MS/MS
GAMVTTL	GAMVTT[79.9663]L	M	S	2	8	7	1	6T(79.9663)	TRUE	TRUE	6	T	FALSE		FALSE	FALSE			FALSE		FALSE	FALSE			6
FLEQQNQVL	FLEQQNQVL	R	Q	198	206	9	2										sp|P35908|K22E_HUMAN		P35908	K22E_HUMAN	KRT2	Keratin, type II cytoskeletal 2 epidermal	KRT1		sp|P04264|K2C1_HUMAN	0	1	1	0	239812	35948.6	0	239812	35948.6	unmatched	MS/MS	MS/MS
GPGSGQQGPGQQGPGGQGPY	GPGSGQQGPGQQGPGGQGPY	Y	G	274	293	20	2										sp|PSARSF300|silk_pSARSF300		PSARSF300							56	66	55	19797416	21043004	20024204	19797416	21043004	20024204	MS/MS	MS/MS	MS/MS
GAMVTTLSGL	GAMVTT[79.9663]LSGL	M	S	2	11	10	1	6T(79.9663)	TRUE	TRUE	6	T	FALSE		FALSE	FALSE			FALSE		FALSE	FALSE			6
GQQGPGQQGPGGQGPY	GQQGPGQQGPGGQGPY	Y	G	384	399	16	1,2										sp|PSARSF300|silk_pSARSF300		PSARSF300							40	45	50	10557595	11807497	11177316	9177556	11792306	11851390	MS/MS	MS/MS	MS/MS
GPGSGQGPGQQGPGGQGPY	GPGSGQGPGQQGPGGQGPY	Y	G	308	326	19	2										sp|PSARSF300|silk_pSARSF300		PSARSF300							49	51	48	11901015	14647546	13832532	11901015	14647546	13832532	MS/MS	MS/MS	MS/MS
GPGSGQQGPGGQGPY	GPGSGQQGPGGQGPY	Y	G	214	228	15	1,2										sp|PSARSF300|silk_pSARSF300		PSARSF300							40	49	42	8905990	7.66063e+06	6218139	7940264	6985027	6337625	MS/MS	MS/MS	MS/MS
SGLSGEQGPSGDMTTEEDSATHIKF	SGLSGEQGPSGDMTTEEDSAT[79.9663]HIKF	L	S	9	33	25	2,3	21T(79.9663)	TRUE	FALSE	21	T	FALSE		FALSE	FALSE			FALSE		FALSE	FALSE			21
SGLSGEQGPSGDMTTEEDSATHIK	SGLSGEQGPSGDMTTEEDS[79.9663]ATHIK	L	F	9	32	24	2,3	19S(79.9663)	TRUE	FALSE	19	S	FALSE		FALSE	FALSE			FALSE		FALSE	FALSE			19
SGLSGEQGPSGDMTTEEDSATHIKF	SGLSGEQGPSGDMTTEEDS[79.9663]ATHIKF	L	S	9	33	25	2,3	19S(79.9663)	TRUE	FALSE	19	S	FALSE		FALSE	FALSE			FALSE		FALSE	FALSE			19
SGLSGEQGPSGDMTTEEDSATHIK	SGLSGEQGPSGDMTTEEDSAT[79.9663]HIK	L	F	9	32	24	3	21T(79.9663)	TRUE	FALSE	21	T	FALSE		FALSE	FALSE			FALSE		FALSE	FALSE			21
SGLSGEQGPSGDMTTEEDSATHIKF	SGLSGEQGPSGDM[15.9949]TTEEDSAT[79.9663]HIKF	L	S	9	33	25	3	13M(15.9949),21T(79.9663)	FALSE	FALSE			TRUE	13	TRUE	FALSE	21	T	FALSE		FALSE	FALSE				21
SGLSGEQGPSGDMTTEEDSATHIK	SGLSGEQGPSGDMTT[79.9663]EEDSATHIK	L	F	9	32	24	3	15T(79.9663)	TRUE	FALSE	15	T	FALSE		FALSE	FALSE			FALSE		FALSE	FALSE			15
SGLSGEQGPSGDMTTEEDSATHIKF	SGLSGEQGPSGDMTTEEDS[79.9663]AT[79.9663]HIKF	L	S	9	33	25	3	19S(79.9663),21T(79.9663)	TRUE	FALSE	19	S	TRUE	13	TRUE	FALSE	21	T	FALSE		FALSE	FALSE			19	21
SGLSGEQGPSGDMTTEEDSATHIK	SGLSGEQGPSGDM[15.9949]TTEEDSAT[79.9663]HIK	L	F	9	32	24	3	13M(15.9949),21T(79.9663)	FALSE	FALSE			TRUE	13	TRUE	FALSE	21	T	FALSE		FALSE	FALSE				21
SGLSGEQGPSGDMTTEEDSATHIKF	SGLSGEQGPSGDMTT[79.9663]EEDSATHIKF	L	S	9	33	25	3	15T(79.9663)	TRUE	FALSE	15	T	FALSE		FALSE	FALSE			FALSE		FALSE	FALSE			15
SGLSGEQGPSGDMTTEEDSATHIKF	SGLSGEQGPSGDM[15.9949]TTEEDS[79.9663]ATHIKF	L	S	9	33	25	3	13M(15.9949),19S(79.9663)	FALSE	FALSE			TRUE	13	TRUE	FALSE	19	S	FALSE		FALSE	FALSE				19
SGLSGEQGPSGDMTTEEDSATHIKF	SGLSGEQGPS[79.9663]GDMT[79.9663]TEEDSATHIKF	L	S	9	33	25	3	10S(79.9663),14T(79.9663)	TRUE	FALSE	10	S	TRUE	13	TRUE	FALSE	14	T	FALSE		FALSE	FALSE			10	14
TFVETAAPDGYEVATAITF	TFVETAAPDGYEVATAITF	Y	T	78	96	19	2										sp|PSARSF300|silk_pSARSF300		PSARSF300							36	31	27	463671	724740	1.39556e+06	463671	724740	1.39556e+06	MS/MS	MS/MS	MS/MS
SGLSGEQGPSGDMTTEEDSATHIKF	SGLSGEQGPS[79.9663]GDM[15.9949]T[79.9663]TEEDSATHIKF	L	S	9	33	25	3	10S(79.9663),13M(15.9949),14T(79.9663)	TRUE	FALSE	10	S	TRUE	13	FALSE	FALSE			TRUE	26	TRUE	FALSE	14	T	10		14
SGLSGEQGPSGDMTTEEDSATHIK	SGLS[79.9663]GEQGPSGDMTTEEDS[79.9663]ATHIK	L	F	9	32	24	3	19S(79.9663),4S(79.9663)	TRUE	FALSE	19	S	TRUE	13	TRUE	TRUE	4	S	FALSE		FALSE	FALSE			19	4
VETAAPDGYEVATAITF	VETAAPDGYEVATAITF	F	T	80	96	17	2										sp|PSARSF300|silk_pSARSF300		PSARSF300							22	21	26	3484145	3.24274e+06	3310887	3484145	3.24274e+06	3310887	MS/MS	MS/MS	MS/MS
SGLSGEQGPSGDMTTEEDSATHIKF	S[79.9663]GLSGEQGPSGDMTTEEDSAT[79.9663]HIKF	L	S	9	33	25	3	1S(79.9663),21T(79.9663)	TRUE	TRUE	1	S	TRUE	12	TRUE	FALSE	21	T	FALSE		FALSE	FALSE			1	21
SGLSGEQGPSGDMTTEEDSATHIKF	S[79.9663]GLSGEQGPSGDMTTEEDS[79.9663]ATHIKF	L	S	9	33	25	3	19S(79.9663),1S(79.9663)	TRUE	FALSE	19	S	TRUE	13	TRUE	TRUE	1	S	FALSE		FALSE	FALSE			19	1
SGLSGEQGPSGDMTTEEDSATHIKF	S[79.9663]GLSGEQGPSGDM[15.9949]TTEEDSAT[79.9663]HIKF	L	S	9	33	25	3	13M(15.9949),1S(79.9663),21T(79.9663)	FALSE	FALSE			TRUE	13	TRUE	TRUE	1	S	TRUE	25	TRUE	FALSE	21	T		1	21
SGLSGEQGPSGDMTTEEDSATHIK	SGLSGEQGPSGDMTTEEDS[79.9663]AT[79.9663]HIK	L	F	9	32	24	3	19S(79.9663),21T(79.9663)	TRUE	FALSE	19	S	TRUE	13	TRUE	FALSE	21	T	FALSE		FALSE	FALSE			19	21
SGLSGEQGPSGDMTTEEDSATHIKF	SGLSGEQGPSGDMT[79.9663]TEEDSAT[79.9663]HIKF	L	S	9	33	25	3	14T(79.9663),21T(79.9663)	TRUE	FALSE	14	T	TRUE	13	TRUE	FALSE	21	T	FALSE		FALSE	FALSE			14	21
SGLSGEQGPSGDMTTEEDSATHIK	SGLSGEQGPSGDM[15.9949]TTEEDS[79.9663]ATHIK	L	F	9	32	24	3	13M(15.9949),19S(79.9663)	FALSE	FALSE			TRUE	13	TRUE	FALSE	19	S	FALSE		FALSE	FALSE				19
GQQGPGQQGPGGQGPYGPGASAASAASGGY	GQQGPGQQGPGGQGPYGPGASAASAASGGY	Y	G	384	413	30	3										sp|PSARSF300|silk_pSARSF300		PSARSF300							27	19	23	565.712	0	18351.3	565.712	0	18351.3	MS/MS	MS/MS	MS/MS
SGLSGEQGPSGDMTTEEDSATHIKF	SGLSGEQGPSGDM[15.9949]TTEEDS[79.9663]AT[79.9663]HIKF	L	S	9	33	25	3	13M(15.9949),19S(79.9663),21T(79.9663)	FALSE	FALSE			TRUE	13	TRUE	FALSE	19	S	TRUE	26	TRUE	FALSE	21	T		19	21
SGLSGEQGPSGDMTTEEDSATHIKF	SGLSGEQGPSGDM[15.9949]T[79.9663]TEEDSATHIKF	L	S	9	33	25	3	13M(15.9949),14T(79.9663)	FALSE	FALSE			TRUE	13	TRUE	FALSE	14	T	FALSE		FALSE	FALSE				14
EVATAITF	EVATAITF	Y	T	89	96	8	1										sp|PSARSF300|silk_pSARSF300		PSARSF300							24	23	21	5093793	2161932	6.38531e+06	5093793	2161932	6.38531e+06	MS/MS	MS/MS	MS/MS
SGLSGEQGPSGDMTTEEDSATHIK	SGLSGEQGPS[79.9663]GDMTTEEDSAT[79.9663]HIK	L	F	9	32	24	3	10S(79.9663),21T(79.9663)	TRUE	FALSE	10	S	TRUE	13	TRUE	FALSE	21	T	FALSE		FALSE	FALSE			10	21
SGLSGEQGPSGDMTTEEDSATHIKF	SGLSGEQGPS[79.9663]GDMTTEEDSAT[79.9663]HIKF	L	S	9	33	25	3	10S(79.9663),21T(79.9663)	TRUE	FALSE	10	S	TRUE	13	TRUE	FALSE	21	T	FALSE		FALSE	FALSE			10	21
SGLSGEQGPSGDMTTEEDSATHIK	SGLSGEQGPS[79.9663]GDMTTEEDS[79.9663]ATHIK	L	F	9	32	24	3	10S(79.9663),19S(79.9663)	TRUE	FALSE	10	S	TRUE	13	TRUE	FALSE	19	S	FALSE		FALSE	FALSE			10	19
TFVETAAPDGY	TFVETAAPDGY	Y	E	78	88	11	1,2										sp|PSARSF300|silk_pSARSF300		PSARSF300							18	18	20	7031391	6656645	5443273	4.97691e+06	4.87308e+06	3.82727e+06	MS/MS	MS/MS	MS/MS
SGLSGEQGPSGDMTTEEDSATHIKF	SGLSGEQGPS[79.9663]GDMTTEEDS[79.9663]ATHIKF	L	S	9	33	25	3	10S(79.9663),19S(79.9663)	TRUE	FALSE	10	S	TRUE	13	TRUE	FALSE	19	S	FALSE		FALSE	FALSE			10	19
SGLSGEQGPSGDMTTEEDSATHIKF	SGLS[79.9663]GEQGPSGDMTTEEDSAT[79.9663]HIKF	L	S	9	33	25	3	21T(79.9663),4S(79.9663)	TRUE	FALSE	21	T	TRUE	13	TRUE	TRUE	4	S	FALSE		FALSE	FALSE			21	4
SGLSGEQGPSGDMTTEEDSATHIK	S[79.9663]GLSGEQGPSGDMTTEEDS[79.9663]ATHIK	L	F	9	32	24	3	19S(79.9663),1S(79.9663)	TRUE	FALSE	19	S	TRUE	13	TRUE	TRUE	1	S	FALSE		FALSE	FALSE			19	1
GPGASAASAASGGYGPGSGQQGPGQQGPGGQGPY	GPGASAASAASGGYGPGSGQQGPGQQGPGGQGPY	Y	G	400	433	34	2,3										sp|PSARSF300|silk_pSARSF300		PSARSF300							5	6	18	58212.2	86494.4	150289	58212.2	86494.4	138349	MS/MS	MS/MS	MS/MS
SGLSGEQGPSGDMTTEEDSATHIKF	S[79.9663]GLSGEQGPSGDMT[79.9663]TEEDSATHIKF	L	S	9	33	25	3	14T(79.9663),1S(79.9663)	TRUE	FALSE	14	T	TRUE	13	TRUE	TRUE	1	S	FALSE		FALSE	FALSE			14	1
SGLSGEQGPSGDMTTEEDSATHIKF	S[79.9663]GLSGEQGPS[79.9663]GDMTTEEDS[79.9663]ATHIKF	L	S	9	33	25	3	10S(79.9663),19S(79.9663),1S(79.9663)	TRUE	FALSE	10	S	TRUE	13	TRUE	FALSE	19	S	TRUE	26	TRUE	TRUE	1	S	10	19	1
SGEQGPSGDMTTEEDSATHIKF	SGEQGPSGDMTTEEDS[79.9663]ATHIKF	L	S	12	33	22	2,3	16S(79.9663)	TRUE	FALSE	16	S	FALSE		FALSE	FALSE			FALSE		FALSE	FALSE			16
GPGASAAAAAAGGYGPGSGQQGPSQQGPGQQGPGGQGPY	GPGASAAAAAAGGYGPGSGQQGPSQQGPGQQGPGGQGPY	Y	G	161	199	39	3,4										sp|PSARSF300|silk_pSARSF300		PSARSF300							11	16	16	255447	537105	191068	208357	375056	224429	MS/MS	MS/MS	MS/MS
SGEQGPSGDMTTEEDSATHIKF	SGEQGPSGDMTTEEDSAT[79.9663]HIKF	L	S	12	33	22	2,3	18T(79.9663)	TRUE	FALSE	18	T	FALSE		FALSE	FALSE			FALSE		FALSE	FALSE			18
SGEQGPSGDMTTEEDSATHIK	SGEQGPSGDMTTEEDSAT[79.9663]HIK	L	F	12	32	21	2,3	18T(79.9663)	TRUE	FALSE	18	T	FALSE		FALSE	FALSE			FALSE		FALSE	FALSE			18
SGEQGPSGDMTTEEDSATHIK	SGEQGPSGDMTTEEDS[79.9663]ATHIK	L	F	12	32	21	2,3	16S(79.9663)	TRUE	FALSE	16	S	FALSE		FALSE	FALSE			FALSE		FALSE	FALSE			16
SGEQGPSGDMTTEEDSATHIKF	SGEQGPSGDMTT[79.9663]EEDSATHIKF	L	S	12	33	22	2,3	12T(79.9663)	TRUE	FALSE	12	T	FALSE		FALSE	FALSE			FALSE		FALSE	FALSE			12
SGEQGPSGDMTTEEDSATHIKF	SGEQGPSGDMTTEEDS[79.9663]AT[79.9663]HIKF	L	S	12	33	22	2,3	16S(79.9663),18T(79.9663)	TRUE	FALSE	16	S	TRUE	13	TRUE	FALSE	18	T	FALSE		FALSE	FALSE			16	18
SGEQGPSGDMTTEEDSATHIKF	SGEQGPSGDM[15.9949]TTEEDSAT[79.9663]HIKF	L	S	12	33	22	3	10M(15.9949),18T(79.9663)	FALSE	FALSE			TRUE	13	TRUE	FALSE	18	T	FALSE		FALSE	FALSE				18
SGEQGPSGDMTTEEDSATHIK	SGEQGPSGDM[15.9949]TTEEDSAT[79.9663]HIK	L	F	12	32	21	3	10M(15.9949),18T(79.9663)	FALSE	FALSE			TRUE	13	TRUE	FALSE	18	T	FALSE		FALSE	FALSE				18
GEHNIDVLEGNEQF	GEHNIDVLEGNEQF	L	I	59	72	14	2										sp|P00761|TRYP_PIG		P00761	TRYP_PIG		Trypsin				2	1	1	23601.4	36317.6	22796.1	23601.4	36317.6	22796.1	MS/MS	MS/MS	MS/MS
GGGFGGDGGLL	GGGFGGDGGLL	F	S	132	142	11	1										sp|P13645|K1C10_HUMAN		P13645	K1C10_HUMAN	KRT10	Keratin, type I cytoskeletal 10				0	6	0	0	65250.5	0	0	0	0	unmatched	MS/MS	unmatched
GGGSSSGGHGGSSSGGY	GGGSSSGGHGGSSSGGY	Y	G	514	530	17	2										sp|P13645|K1C10_HUMAN		P13645	K1C10_HUMAN	KRT10	Keratin, type I cytoskeletal 10				0	18	0	0	21444.9	0	0	0	0	unmatched	MS/MS	unmatched
GGPGGFGPGGYPGGIHEVSVNQSL	GGPGGFGPGGYPGGIHEVS[79.9663]VNQSL	L	L	136	159	24	3	19S(79.9663)									sp|P35908|K22E_HUMAN		P35908	K22E_HUMAN	KRT2	Keratin, type II cytoskeletal 2 epidermal				1	0	0	0	0	0	0	0	0	MS/MS	unmatched	unmatched
GGSISGGGY	GGSISGGGY	K	G	581	589	9	1										sp|P35908|K22E_HUMAN		P35908	K22E_HUMAN	KRT2	Keratin, type II cytoskeletal 2 epidermal				6	2	2	103187	104476	108141	103187	104476	108141	MS/MS	MS/MS	MS/MS
GGSGGGGSISGGGY	GGS[79.9663]GGGGSIS[79.9663]GGGY	R	G	550	563	14	2	10S(79.9663),3S(79.9663)									sp|P35908|K22E_HUMAN		P35908	K22E_HUMAN	KRT2	Keratin, type II cytoskeletal 2 epidermal				0	0	1	0	0	18168.9	0	0	0	unmatched	unmatched	MS/MS
SGEQGPSGDMTTEEDSATHIKF	SGEQGPSGDM[15.9949]TTEEDS[79.9663]ATHIKF	L	S	12	33	22	3	10M(15.9949),16S(79.9663)	FALSE	FALSE			TRUE	13	TRUE	FALSE	16	S	FALSE		FALSE	FALSE				16
SGEQGPSGDMTTEEDSATHIKF	SGEQGPSGDMT[79.9663]TEEDSATHIKF	L	S	12	33	22	3	11T(79.9663)	TRUE	FALSE	11	T	FALSE		FALSE	FALSE			FALSE		FALSE	FALSE			11
GPGSGQQGPGQQGPGQQGPGGQGPYGPGASAAAAAAGGY	GPGSGQQGPGQQGPGQQGPGGQGPYGPGASAAAAAAGGY	Y	G	341	379	39	3										sp|PSARSF300|silk_pSARSF300		PSARSF300							36	24	13	828624	250566	394548	828624	250566	394548	MS/MS	MS/MS	MS/MS
GPGYGQQGPGQQGPGGQGPY	GPGYGQQGPGQQGPGGQGPY	Y	G	380	399	20	2										sp|PSARSF300|silk_pSARSF300		PSARSF300							11	12	13	357188	240747	488782	357188	240747	488782	MS/MS	MS/MS	MS/MS
SGEQGPSGDMTTEEDSATHIK	SGEQGPSGDMTTEEDS[79.9663]AT[79.9663]HIK	L	F	12	32	21	2	16S(79.9663),18T(79.9663)	TRUE	FALSE	16	S	TRUE	13	TRUE	FALSE	18	T	FALSE		FALSE	FALSE			16	18
SGEQGPSGDMTTEEDSATHIKF	SGEQGPSGDMT[79.9663]T[79.9663]EEDSATHIKF	L	S	12	33	22	3	11T(79.9663),12T(79.9663)	TRUE	FALSE	11	T	TRUE	13	TRUE	FALSE	12	T	FALSE		FALSE	FALSE			11	12
GPGSGQQGPGQQGPGGQGPYGPGASAAAAAAGGY	GPGSGQQGPGQQGPGGQGPYGPGASAAAAAAGGY	Y	G	274	307	34	3										sp|PSARSF300|silk_pSARSF300		PSARSF300							13	16	12	35056.8	33225.7	29444.2	35056.8	33225.7	29444.2	MS/MS	MS/MS	MS/MS
SGEQGPSGDMTTEEDSATHIK	SGEQGPSGDM[15.9949]TTEEDS[79.9663]ATHIK	L	F	12	32	21	3	10M(15.9949),16S(79.9663)	FALSE	FALSE			TRUE	13	TRUE	FALSE	16	S	FALSE		FALSE	FALSE				16
QVSQDDVK	QVSQDDVK	F	Q	670	677	8	1										sp|PSARSF300|silk_pSARSF300		PSARSF300							14	22	12	640192	694464	982498	640192	694464	982498	MS/MS	MS/MS	MS/MS
SGEQGPSGDMTTEEDSATHIKF	SGEQGPS[79.9663]GDMTTEEDSAT[79.9663]HIKF	L	S	12	33	22	3	18T(79.9663),7S(79.9663)	TRUE	FALSE	18	T	TRUE	13	TRUE	TRUE	7	S	FALSE		FALSE	FALSE			18	7
SGEQGPSGDMTTEEDSATHIKF	SGEQGPS[79.9663]GDMTTEEDS[79.9663]ATHIKF	L	S	12	33	22	3	16S(79.9663),7S(79.9663)	TRUE	FALSE	16	S	TRUE	13	TRUE	TRUE	7	S	FALSE		FALSE	FALSE			16	7
ELAGATMELR	ELAGAT[79.9663]M[15.9949]ELR	R	D	42	51	10	2	6T(79.9663),7M(15.9949)	TRUE	TRUE	6	T	TRUE	12	FALSE	FALSE			FALSE		FALSE	FALSE			6
GPGASAASAASGGY	GPGASAASAASGGY	Y	G	400	413	14	1,2										sp|PSARSF300|silk_pSARSF300		PSARSF300							6	7	11	603622	538363	596101	381516	367270	402828	MS/MS	MS/MS	MS/MS
AGATMELRDSSGK	AGAT[79.9663]MELRDS[79.9663]SGK	L	T	44	56	13	2	10S(79.9663),4T(79.9663)	TRUE	FALSE	10	S	TRUE	13	TRUE	TRUE	4	T	FALSE		FALSE	FALSE			10	4
RDSSGKTISTW	RDS[79.9663]SGKT[79.9663]ISTW	L	I	51	61	11	2	3S(79.9663),7T(79.9663)	TRUE	TRUE	3	S	TRUE	12	TRUE	TRUE	7	T	FALSE		FALSE	FALSE			3	7
DSSGKTISTW	DS[79.9663]SGKT[79.9663]ISTW	R	I	52	61	10	1,2	2S(79.9663),6T(79.9663)	TRUE	TRUE	2	S	TRUE	12	TRUE	TRUE	6	T	FALSE		FALSE	FALSE			2	6
GPGSGQQGPGQQGPGQQGPGGQASASASAAASAASTVANSSSGIKPEVAF	GPGSGQQGPGQQGPGQQGPGGQASASASAAASAASTVANSSSGIKPEVAF	Y	Q	620	669	50	3,4										sp|PSARSF300|silk_pSARSF300		PSARSF300							27	37	11	159592	257875	85654.8	111910	183872	59023.8	MS/MS	MS/MS	MS/MS
DSSGKTISTW	DSSGKT[79.9663]IST[79.9663]W	R	I	52	61	10	2	6T(79.9663),9T(79.9663)	TRUE	TRUE	6	T	TRUE	12	TRUE	TRUE	9	T	FALSE		FALSE	FALSE			6	9
GPGASAAAAAAGGYGPGSGQGPGQQGPGGQGPY	GPGASAAAAAAGGYGPGSGQGPGQQGPGGQGPY	Y	G	294	326	33	2,3										sp|PSARSF300|silk_pSARSF300		PSARSF300							4	5	10	50962.1	78342.4	128921	50962.1	78342.4	106655	MS/MS	MS/MS	MS/MS
DSSGKTISTW	DSS[79.9663]GKT[79.9663]ISTW	R	I	52	61	10	2	3S(79.9663),6T(79.9663)	TRUE	TRUE	3	S	TRUE	12	TRUE	TRUE	6	T	FALSE		FALSE	FALSE			3	6
GPGSGQGPGQQGPGGQGPYGPGASAAAAAAGGY	GPGSGQGPGQQGPGGQGPYGPGASAAAAAAGGY	Y	G	308	340	33	3										sp|PSARSF300|silk_pSARSF300		PSARSF300							9	10	10	0	8088.74	0	0	0	0	MS/MS	MS/MS	MS/MS
DSSGKTISTW	DS[79.9663]SGKT[79.9663]IST[79.9663]W	R	I	52	61	10	2	2S(79.9663),6T(79.9663),9T(79.9663)	TRUE	TRUE	2	S	TRUE	12	TRUE	TRUE	6	T	TRUE	24	TRUE	TRUE	9	T	2	6	9
TISTWISDGHVK	TIS[79.9663]T[79.9663]WISDGHVK	K	D	57	68	12	2	3S(79.9663),4T(79.9663)	TRUE	TRUE	3	S	TRUE	12	TRUE	TRUE	4	T	FALSE		FALSE	FALSE			3	4
TISTW	T[79.9663]ISTW	K	I	57	61	5	1	1T(79.9663)	TRUE	TRUE	1	T	FALSE		FALSE	FALSE			FALSE		FALSE	FALSE			1
TISTW	TIST[79.9663]W	K	I	57	61	5	1	4T(79.9663)	TRUE	TRUE	4	T	FALSE		FALSE	FALSE			FALSE		FALSE	FALSE			4
TISTWISDGHVK	TIST[79.9663]WIS[79.9663]DGHVK	K	D	57	68	12	2	4T(79.9663),7S(79.9663)	TRUE	TRUE	4	T	TRUE	12	TRUE	TRUE	7	S	FALSE		FALSE	FALSE			4	7
YLYPGK	Y[79.9663]LYPGK	F	Y	71	76	6	1	1Y(79.9663)	TRUE	TRUE	1	Y	FALSE		FALSE	FALSE			FALSE		FALSE	FALSE			1
GPGASAAAAAAGGYGPGSGQQGPGQQGPGQQGPGQQGPGGQGPY	GPGASAAAAAAGGYGPGSGQQGPGQQGPGQQGPGQQGPGGQGPY	Y	G	434	477	44	3,4										sp|PSARSF300|silk_pSARSF300		PSARSF300							8	10	9	98180.3	138697	190443	53444.1	75392.6	102738	MS/MS	MS/MS	MS/MS
YTFVETAAPDGY	Y[79.9663]TFVETAAPDGY	K	E	77	88	12	2	1Y(79.9663)	TRUE	TRUE	1	Y	FALSE		FALSE	FALSE			FALSE		FALSE	FALSE			1
TFVETAAPDGYEVATAITF	TFVETAAPDGYEVAT[79.9663]AITF	Y	T	78	96	19	2,3	15T(79.9663)	TRUE	FALSE	15	T	FALSE		FALSE	FALSE			FALSE		FALSE	FALSE			15
TFVETAAPDGYEVATAITF	TFVETAAPDGYEVAT[79.9663]AIT[79.9663]F	Y	T	78	96	19	2	15T(79.9663),18T(79.9663)	TRUE	FALSE	15	T	TRUE	13	TRUE	FALSE	18	T	FALSE		FALSE	FALSE			15	18
TFVETAAPDGYEVATAITF	TFVETAAPDGY[79.9663]EVATAITF	Y	T	78	96	19	2	11Y(79.9663)	TRUE	FALSE	11	Y	FALSE		FALSE	FALSE			FALSE		FALSE	FALSE			11
TFVETAAPDGYEVATAITF	TFVETAAPDGY[79.9663]EVAT[79.9663]AITF	Y	T	78	96	19	2	11Y(79.9663),15T(79.9663)	TRUE	FALSE	11	Y	TRUE	13	TRUE	FALSE	15	T	FALSE		FALSE	FALSE			11	15
VETAAPDGYEVATAITF	VETAAPDGYEVAT[79.9663]AITF	F	T	80	96	17	2,3	13T(79.9663)	TRUE	FALSE	13	T	FALSE		FALSE	FALSE			FALSE		FALSE	FALSE			13
VETAAPDGYEVATAITF	VETAAPDGYEVAT[79.9663]AIT[79.9663]F	F	T	80	96	17	2	13T(79.9663),16T(79.9663)	TRUE	FALSE	13	T	TRUE	13	TRUE	FALSE	16	T	FALSE		FALSE	FALSE			13	16
VETAAPDGYEVATAITF	VETAAPDGY[79.9663]EVAT[79.9663]AITF	F	T	80	96	17	2	13T(79.9663),9Y(79.9663)	TRUE	FALSE	13	T	TRUE	13	TRUE	TRUE	9	Y	FALSE		FALSE	FALSE			13	9
ISDGHVKDFY	ISDGHVKDFY	W	L	62	71	10	2										sp|PSARSF300|silk_pSARSF300		PSARSF300							2	2	8	68133.3	27304.7	688338	68133.3	27304.7	688338	MS/MS	MS/MS	MS/MS
EVATAITF	EVAT[79.9663]AITF	Y	T	89	96	8	1	4T(79.9663)	TRUE	TRUE	4	T	FALSE		FALSE	FALSE			FALSE		FALSE	FALSE			4
EVATAITF	EVATAIT[79.9663]F	Y	T	89	96	8	1	7T(79.9663)	TRUE	TRUE	7	T	FALSE		FALSE	FALSE			FALSE		FALSE	FALSE			7
EVATAITF	EVAT[79.9663]AIT[79.9663]F	Y	T	89	96	8	1	4T(79.9663),7T(79.9663)	TRUE	TRUE	4	T	TRUE	12	TRUE	TRUE	7	T	FALSE		FALSE	FALSE			4	7
GPGASAAAAAAGGYGPGSGQQGPGGQGPY	GPGASAAAAAAGGYGPGSGQQGPGGQGPY	Y	G	200	228	29	2,3										sp|PSARSF300|silk_pSARSF300		PSARSF300							10	10	7	168154	205360	252361	100936	124827	155358	MS/MS	MS/MS	MS/MS
TVNEQGQVTVNGEATK	TVNEQGQVT[79.9663]VNGEATK	F	G	97	112	16	2	9T(79.9663)	TRUE	TRUE	9	T	FALSE		FALSE	FALSE			FALSE		FALSE	FALSE			9
TVNEQGQVTVNGEATK	TVNEQGQVTVNGEAT[79.9663]K	F	G	97	112	16	2	15T(79.9663)	TRUE	FALSE	15	T	FALSE		FALSE	FALSE			FALSE		FALSE	FALSE			15
GDAHTGSPSASASASAGASAAASAGAGAGAGPGQQGPGQQGPGQQGPY	GDAHTGSPSASASAS[79.9663]AGASAAASAGAGAGAGPGQQGPGQQGPGQQGPY	K	G	113	160	48	3,4	15S(79.9663)	TRUE	FALSE	15	S	FALSE		FALSE	FALSE			FALSE		FALSE	FALSE			15
GDAHTGSPSASASASAGASAAASAGAGAGAGPGQQGPGQQGPGQQGPY	GDAHTGSPSASAS[79.9663]ASAGASAAASAGAGAGAGPGQQGPGQQGPGQQGPY	K	G	113	160	48	3,4	13S(79.9663)	TRUE	FALSE	13	S	FALSE		FALSE	FALSE			FALSE		FALSE	FALSE			13
GDAHTGSPSASASASAGASAAASAGAGAGAGPGQQGPGQQGPGQQGPY	GDAHTGSPSASASASAGAS[79.9663]AAASAGAGAGAGPGQQGPGQQGPGQQGPY	K	G	113	160	48	3,4	19S(79.9663)	TRUE	FALSE	19	S	FALSE		FALSE	FALSE			FALSE		FALSE	FALSE			19
GDAHTGSPSASASASAGASAAASAGAGAGAGPGQQGPGQQGPGQQGPY	GDAHTGSPSAS[79.9663]ASASAGASAAASAGAGAGAGPGQQGPGQQGPGQQGPY	K	G	113	160	48	3,4	11S(79.9663)	TRUE	FALSE	11	S	FALSE		FALSE	FALSE			FALSE		FALSE	FALSE			11
GAMVTTLSGLSGEQGPSGDMTTEEDSATHIK	GAMVTTLSGLSGEQGPSGDMTTEEDSATHIK	M	F	2	32	31	3,4										sp|PSARSF300|silk_pSARSF300		PSARSF300							2	3	6	17499.8	20396.6	113872	17499.8	20396.6	107206	MS/MS	MS/MS	MS/MS
GAMVTTLSGLSGEQGPSGDMTTEEDSATHIK	GAMVTTLSGLSGEQGPSGDM[15.9949]TTEEDSATHIK	M	F	2	32	31	3	20M(15.9949)									sp|PSARSF300|silk_pSARSF300		PSARSF300							0	0	6	0	0	25031.4	0	0	0	unmatched	unmatched	MS/MS
GDAHTGSPSASASASAGASAAASAGAGAGAGPGQQGPGQQGPGQQGPY	GDAHT[79.9663]GSPSASASASAGASAAASAGAGAGAGPGQQGPGQQGPGQQGPY	K	G	113	160	48	3,4	5T(79.9663)	TRUE	TRUE	5	T	FALSE		FALSE	FALSE			FALSE		FALSE	FALSE			5
GDAHTGSPSASASASAGASAAASAGAGAGAGPGQQGPGQQGPGQQGPY	GDAHTGSPSASASASAGAS[79.9663]AAAS[79.9663]AGAGAGAGPGQQGPGQQGPGQQGPY	K	G	113	160	48	3,4	19S(79.9663),23S(79.9663)	TRUE	FALSE	19	S	TRUE	13	TRUE	FALSE	23	S	FALSE		FALSE	FALSE			19	23
GDAHTGSPSASASASAGASAAASAGAGAGAGPGQQGPGQQGPGQQGPY	GDAHTGSPS[79.9663]ASASASAGASAAASAGAGAGAGPGQQGPGQQGPGQQGPY	K	G	113	160	48	3,4	9S(79.9663)	TRUE	TRUE	9	S	FALSE		FALSE	FALSE			FALSE		FALSE	FALSE			9
GDAHTGSPSASASASAGASAAASAGAGAGAGPGQQGPGQQGPGQQGPY	GDAHTGSPSASAS[79.9663]AS[79.9663]AGASAAASAGAGAGAGPGQQGPGQQGPGQQGPY	K	G	113	160	48	3	13S(79.9663),15S(79.9663)	TRUE	FALSE	13	S	TRUE	13	TRUE	FALSE	15	S	FALSE		FALSE	FALSE			13	15
GPGASAAAAAAGGYGPGSGQQGPGQQGPGQQGPGGQGPY	GPGASAAAAAAGGYGPGSGQQGPGQQGPGQQGPGGQGPY	Y	G	327	365	39	3,4										sp|PSARSF300|silk_pSARSF300		PSARSF300							6	9	6	144127	181373	260430	115028	150448	213806	MS/MS	MS/MS	MS/MS
GDAHTGSPSASASASAGASAAASAGAGAGAGPGQQGPGQQGPGQQGPY	GDAHTGSPSAS[79.9663]ASASAGAS[79.9663]AAASAGAGAGAGPGQQGPGQQGPGQQGPY	K	G	113	160	48	3	11S(79.9663),19S(79.9663)	TRUE	FALSE	11	S	TRUE	13	TRUE	FALSE	19	S	FALSE		FALSE	FALSE			11	19
GDAHTGSPSASASASAGASAAASAGAGAGAGPGQQGPGQQGPGQQGPY	GDAHTGSPSAS[79.9663]AS[79.9663]ASAGASAAASAGAGAGAGPGQQGPGQQGPGQQGPY	K	G	113	160	48	3,4	11S(79.9663),13S(79.9663)	TRUE	FALSE	11	S	TRUE	13	TRUE	FALSE	13	S	FALSE		FALSE	FALSE			11	13
GDAHTGSPSASASASAGASAAASAGAGAGAGPGQQGPGQQGPGQQGPY	GDAHTGSPSAS[79.9663]ASAS[79.9663]AGASAAASAGAGAGAGPGQQGPGQQGPGQQGPY	K	G	113	160	48	3	11S(79.9663),15S(79.9663)	TRUE	FALSE	11	S	TRUE	13	TRUE	FALSE	15	S	FALSE		FALSE	FALSE			11	15
GPGGYPGGIHEVSVNQSL	GPGGYPGGIHEVSVNQS[79.9663]L	F	L	142	159	18	2	17S(79.9663)									sp|P35908|K22E_HUMAN		P35908	K22E_HUMAN	KRT2	Keratin, type II cytoskeletal 2 epidermal				0	0	1	642426	0	589239	642426	0	589239	MBR	unmatched	MS/MS
GDAHTGSPSASASASAGASAAASAGAGAGAGPGQQGPGQQGPGQQGPY	GDAHTGSPS[79.9663]ASASASAGAS[79.9663]AAASAGAGAGAGPGQQGPGQQGPGQQGPY	K	G	113	160	48	3,4	19S(79.9663),9S(79.9663)	TRUE	FALSE	19	S	TRUE	13	TRUE	TRUE	9	S	FALSE		FALSE	FALSE			19	9
GDAHTGSPSASASASAGASAAASAGAGAGAGPGQQGPGQQGPGQQGPY	GDAHTGSPSASASAS[79.9663]AGAS[79.9663]AAASAGAGAGAGPGQQGPGQQGPGQQGPY	K	G	113	160	48	3	15S(79.9663),19S(79.9663)	TRUE	FALSE	15	S	TRUE	13	TRUE	FALSE	19	S	FALSE		FALSE	FALSE			15	19
GDAHTGSPSASASASAGASAAASAGAGAGAGPGQQGPGQQGPGQQGPY	GDAHTGSPS[79.9663]ASASAS[79.9663]AGASAAASAGAGAGAGPGQQGPGQQGPGQQGPY	K	G	113	160	48	3,4	15S(79.9663),9S(79.9663)	TRUE	FALSE	15	S	TRUE	13	TRUE	TRUE	9	S	FALSE		FALSE	FALSE			15	9
GDAHTGSPSASASASAGASAAASAGAGAGAGPGQQGPGQQGPGQQGPY	GDAHTGSPS[79.9663]AS[79.9663]ASASAGASAAASAGAGAGAGPGQQGPGQQGPGQQGPY	K	G	113	160	48	3,4	11S(79.9663),9S(79.9663)	TRUE	FALSE	11	S	TRUE	13	TRUE	TRUE	9	S	FALSE		FALSE	FALSE			11	9
GDAHTGSPSASASASAGASAAASAGAGAGAGPGQQGPGQQGPGQQGPY	GDAHTGSPS[79.9663]ASAS[79.9663]ASAGASAAASAGAGAGAGPGQQGPGQQGPGQQGPY	K	G	113	160	48	3	13S(79.9663),9S(79.9663)	TRUE	FALSE	13	S	TRUE	13	TRUE	TRUE	9	S	FALSE		FALSE	FALSE			13	9
GDAHTGSPSASASASAGASAAASAGAGAGAGPGQQGPGQQGPGQQGPY	GDAHTGS[79.9663]PSASASASAGASAAAS[79.9663]AGAGAGAGPGQQGPGQQGPGQQGPY	K	G	113	160	48	3,4	23S(79.9663),7S(79.9663)	TRUE	FALSE	23	S	TRUE	13	TRUE	TRUE	7	S	FALSE		FALSE	FALSE			23	7
GDAHTGSPSASASASAGASAAASAGAGAGAGPGQQGPGQQGPGQQGPY	GDAHT[79.9663]GSPSASASASAGAS[79.9663]AAASAGAGAGAGPGQQGPGQQGPGQQGPY	K	G	113	160	48	3	19S(79.9663),5T(79.9663)	TRUE	FALSE	19	S	TRUE	13	TRUE	TRUE	5	T	FALSE		FALSE	FALSE			19	5
SGLSGEQGPSGDMTTEEDSATHIKF	SGLSGEQGPSGDMTTEEDSATHIKF	L	S	9	33	25	3										sp|PSARSF300|silk_pSARSF300		PSARSF300							4	2	6	67790.6	26994.7	370875	67790.6	26994.7	370875	MS/MS	MS/MS	MS/MS
GDAHTGSPSASASASAGASAAASAGAGAGAGPGQQGPGQQGPGQQGPY	GDAHT[79.9663]GSPSASAS[79.9663]ASAGASAAASAGAGAGAGPGQQGPGQQGPGQQGPY	K	G	113	160	48	3,4	13S(79.9663),5T(79.9663)	TRUE	FALSE	13	S	TRUE	13	TRUE	TRUE	5	T	FALSE		FALSE	FALSE			13	5
VETAAPDGY	VETAAPDGY	F	E	80	88	9	1										sp|PSARSF300|silk_pSARSF300		PSARSF300							6	8	6	200985	357024	251657	200985	357024	251657	MS/MS	MS/MS	MS/MS
GDAHTGSPSASASASAGASAAASAGAGAGAGPGQQGPGQQGPGQQGPY	GDAHTGSPSASASASAGASAAAS[79.9663]AGAGAGAGPGQQGPGQQGPGQQGPY	K	G	113	160	48	3,4	23S(79.9663)	TRUE	FALSE	23	S	FALSE		FALSE	FALSE			FALSE		FALSE	FALSE			23
GDAHTGSPSASASASAGASAAASAGAGAGAGPGQQGPGQQGPGQQGPY	GDAHTGSPSASAS[79.9663]ASAGAS[79.9663]AAASAGAGAGAGPGQQGPGQQGPGQQGPY	K	G	113	160	48	3	13S(79.9663),19S(79.9663)	TRUE	FALSE	13	S	TRUE	13	TRUE	FALSE	19	S	FALSE		FALSE	FALSE			13	19
GDAHTGSPSASASASAGASAAASAGAGAGAGPGQQGPGQQGPGQQGPY	GDAHTGSPS[79.9663]ASASASAGASAAAS[79.9663]AGAGAGAGPGQQGPGQQGPGQQGPY	K	G	113	160	48	3	23S(79.9663),9S(79.9663)	TRUE	FALSE	23	S	TRUE	13	TRUE	TRUE	9	S	FALSE		FALSE	FALSE			23	9
GDAHTGSPSASASASAGASAAASAGAGAGAGPGQQGPGQQGPGQQGPY	GDAHT[79.9663]GSPSASASAS[79.9663]AGASAAASAGAGAGAGPGQQGPGQQGPGQQGPY	K	G	113	160	48	3	15S(79.9663),5T(79.9663)	TRUE	FALSE	15	S	TRUE	13	TRUE	TRUE	5	T	FALSE		FALSE	FALSE			15	5
GDAHTGSPSASASASAGASAAASAGAGAGAGPGQQGPGQQGPGQQGPY	GDAHTGS[79.9663]PSASASASAGASAAASAGAGAGAGPGQQGPGQQGPGQQGPY	K	G	113	160	48	3,4	7S(79.9663)	TRUE	TRUE	7	S	FALSE		FALSE	FALSE			FALSE		FALSE	FALSE			7
GDAHTGSPSASASASAGASAAASAGAGAGAGPGQQGPGQQGPGQQGPY	GDAHTGSPSASASAS[79.9663]AGASAAAS[79.9663]AGAGAGAGPGQQGPGQQGPGQQGPY	K	G	113	160	48	3,4	15S(79.9663),23S(79.9663)	TRUE	FALSE	15	S	TRUE	13	TRUE	FALSE	23	S	FALSE		FALSE	FALSE			15	23
GDAHTGSPSASASASAGASAAASAGAGAGAGPGQQGPGQQGPGQQGPY	GDAHTGSPSAS[79.9663]ASASAGASAAAS[79.9663]AGAGAGAGPGQQGPGQQGPGQQGPY	K	G	113	160	48	3	11S(79.9663),23S(79.9663)	TRUE	FALSE	11	S	TRUE	13	TRUE	FALSE	23	S	FALSE		FALSE	FALSE			11	23
GDAHTGSPSASASASAGASAAASAGAGAGAGPGQQGPGQQGPGQQGPY	GDAHT[79.9663]GSPSASASASAGAS[79.9663]AAAS[79.9663]AGAGAGAGPGQQGPGQQGPGQQGPY	K	G	113	160	48	3	19S(79.9663),23S(79.9663),5T(79.9663)	TRUE	FALSE	19	S	TRUE	13	TRUE	FALSE	23	S	TRUE	26	TRUE	TRUE	5	T	19	23	5
GDAHTGSPSASASASAGASAAASAGAGAGAGPGQQGPGQQGPGQQGPY	GDAHT[79.9663]GSPSAS[79.9663]ASASAGASAAASAGAGAGAGPGQQGPGQQGPGQQGPY	K	G	113	160	48	3	11S(79.9663),5T(79.9663)	TRUE	FALSE	11	S	TRUE	13	TRUE	TRUE	5	T	FALSE		FALSE	FALSE			11	5
GDAHTGSPSASASASAGASAAASAGAGAGAGPGQQGPGQQGPGQQGPY	GDAHT[79.9663]GSPS[79.9663]ASASASAGASAAASAGAGAGAGPGQQGPGQQGPGQQGPY	K	G	113	160	48	3	5T(79.9663),9S(79.9663)	TRUE	TRUE	5	T	TRUE	12	TRUE	TRUE	9	S	FALSE		FALSE	FALSE			5	9
GDAHTGSPSASASASAGASAAASAGAGAGAGPGQQGPGQQGPGQQGPY	GDAHTGS[79.9663]PS[79.9663]ASASASAGASAAASAGAGAGAGPGQQGPGQQGPGQQGPY	K	G	113	160	48	3,4	7S(79.9663),9S(79.9663)	TRUE	TRUE	7	S	TRUE	12	TRUE	TRUE	9	S	FALSE		FALSE	FALSE			7	9
GDAHTGSPSASASASAGASAAASAGAGAGAGPGQQGPGQQGPGQQGPY	GDAHT[79.9663]GSPS[79.9663]AS[79.9663]ASASAGASAAASAGAGAGAGPGQQGPGQQGPGQQGPY	K	G	113	160	48	3	11S(79.9663),5T(79.9663),9S(79.9663)	TRUE	FALSE	11	S	TRUE	13	TRUE	TRUE	5	T	TRUE	25	TRUE	TRUE	9	S	11	5	9
GDAHTGSPSASASASAGASAAASAGAGAGAGPGQQGPGQQGPGQQGPY	GDAHTGSPSASASASAGASAAASAGAGAGAGPGQQGPGQQGPGQQGPY[79.9663]	K	G	113	160	48	3	48Y(79.9663)	TRUE	FALSE	48	Y	FALSE		FALSE	FALSE			FALSE		FALSE	FALSE			48
GDAHTGSPSASASASAGASAAASAGAGAGAGPGQQGPGQQGPGQQGPY	GDAHTGSPSASAS[79.9663]ASAGASAAASAGAGAGAGPGQQGPGQQGPGQQGPY[79.9663]	K	G	113	160	48	3	13S(79.9663),48Y(79.9663)	TRUE	FALSE	13	S	TRUE	13	TRUE	FALSE	48	Y	FALSE		FALSE	FALSE			13	48
GDAHTGSPSASASASAGASAAASAGAGAGAGPGQQGPGQQGPGQQGPY	GDAHTGSPSASAS[79.9663]AS[79.9663]AGAS[79.9663]AAASAGAGAGAGPGQQGPGQQGPGQQGPY	K	G	113	160	48	3	13S(79.9663),15S(79.9663),19S(79.9663)	TRUE	FALSE	13	S	TRUE	13	TRUE	FALSE	15	S	TRUE	26	TRUE	FALSE	19	S	13	15	19
GDAHTGSPSASASASAGASAAASAGAGAGAGPGQQGPGQQGPGQQGPY	GDAHTGSPS[79.9663]ASAS[79.9663]AS[79.9663]AGASAAASAGAGAGAGPGQQGPGQQGPGQQGPY	K	G	113	160	48	3	13S(79.9663),15S(79.9663),9S(79.9663)	TRUE	FALSE	13	S	TRUE	13	TRUE	FALSE	15	S	TRUE	26	TRUE	TRUE	9	S	13	15	9
GDAHTGSPSASASASAGASAAASAGAGAGAGPGQQGPGQQGPGQQGPY	GDAHTGSPS[79.9663]AS[79.9663]ASASAGAS[79.9663]AAASAGAGAGAGPGQQGPGQQGPGQQGPY	K	G	113	160	48	3	11S(79.9663),19S(79.9663),9S(79.9663)	TRUE	FALSE	11	S	TRUE	13	TRUE	FALSE	19	S	TRUE	26	TRUE	TRUE	9	S	11	19	9
GDAHTGSPSASASASAGASAAASAGAGAGAGPGQQGPGQQGPGQQGPY	GDAHTGS[79.9663]PSASAS[79.9663]ASAGASAAASAGAGAGAGPGQQGPGQQGPGQQGPY	K	G	113	160	48	3	13S(79.9663),7S(79.9663)	TRUE	FALSE	13	S	TRUE	13	TRUE	TRUE	7	S	FALSE		FALSE	FALSE			13	7
GPGASAAAAAAGGYGPGYGQQGPGQQGPGGQGPY	GPGASAAAAAAGGYGPGYGQQGPGQQGPGGQGPY	Y	G	366	399	34	3,4										sp|PSARSF300|silk_pSARSF300		PSARSF300							12	10	4	138961	143672	66119.6	121817	141484	66119.6	MS/MS	MS/MS	MS/MS
GDAHTGSPSASASASAGASAAASAGAGAGAGPGQQGPGQQGPGQQGPY	GDAHTGS[79.9663]PSAS[79.9663]ASASAGASAAASAGAGAGAGPGQQGPGQQGPGQQGPY	K	G	113	160	48	3	11S(79.9663),7S(79.9663)	TRUE	FALSE	11	S	TRUE	13	TRUE	TRUE	7	S	FALSE		FALSE	FALSE			11	7
GDAHTGSPSASASASAGASAAASAGAGAGAGPGQQGPGQQGPGQQGPY	GDAHT[79.9663]GSPSASASASAGASAAAS[79.9663]AGAGAGAGPGQQGPGQQGPGQQGPY	K	G	113	160	48	3	23S(79.9663),5T(79.9663)	TRUE	FALSE	23	S	TRUE	13	TRUE	TRUE	5	T	FALSE		FALSE	FALSE			23	5
GDAHTGSPSASASASAGASAAASAGAGAGAGPGQQGPGQQGPGQQGPY	GDAHT[79.9663]GSPSASAS[79.9663]ASAGAS[79.9663]AAASAGAGAGAGPGQQGPGQQGPGQQGPY	K	G	113	160	48	3	13S(79.9663),19S(79.9663),5T(79.9663)	TRUE	FALSE	13	S	TRUE	13	TRUE	FALSE	19	S	TRUE	26	TRUE	TRUE	5	T	13	19	5
GDAHTGSPSASASASAGASAAASAGAGAGAGPGQQGPGQQGPGQQGPY	GDAHT[79.9663]GSPSASAS[79.9663]AS[79.9663]AGASAAASAGAGAGAGPGQQGPGQQGPGQQGPY	K	G	113	160	48	3	13S(79.9663),15S(79.9663),5T(79.9663)	TRUE	FALSE	13	S	TRUE	13	TRUE	FALSE	15	S	TRUE	26	TRUE	TRUE	5	T	13	15	5
GDAHTGSPSASASASAGASAAASAGAGAGAGPGQQGPGQQGPGQQGPY	GDAHT[79.9663]GSPSAS[79.9663]AS[79.9663]ASAGASAAASAGAGAGAGPGQQGPGQQGPGQQGPY	K	G	113	160	48	3	11S(79.9663),13S(79.9663),5T(79.9663)	TRUE	FALSE	11	S	TRUE	13	TRUE	FALSE	13	S	TRUE	26	TRUE	TRUE	5	T	11	13	5
GDAHTGSPSASASASAGASAAASAGAGAGAGPGQQGPGQQGPGQQGPY	GDAHT[79.9663]GSPS[79.9663]ASASASAGAS[79.9663]AAASAGAGAGAGPGQQGPGQQGPGQQGPY	K	G	113	160	48	3	19S(79.9663),5T(79.9663),9S(79.9663)	TRUE	FALSE	19	S	TRUE	13	TRUE	TRUE	5	T	TRUE	25	TRUE	TRUE	9	S	19	5	9
GPGASAAAAAAGGY	GPGAS[79.9663]AAAAAAGGY	Y	G	161	174	14	1,2	5S(79.9663)	TRUE	TRUE	5	S	FALSE		FALSE	FALSE			FALSE		FALSE	FALSE			5
GPGASAAAAAAGGYGPGSGQQGPSQQGPGQQGPGGQGPY	GPGASAAAAAAGGY[79.9663]GPGSGQQGPSQQGPGQQGPGGQGPY	Y	G	161	199	39	3,4	14Y(79.9663)	TRUE	FALSE	14	Y	FALSE		FALSE	FALSE			FALSE		FALSE	FALSE			14
GPGASAAAAAAGGYGPGSGQQGPSQQGPGQQGPGGQGPY	GPGAS[79.9663]AAAAAAGGY[79.9663]GPGSGQQGPSQQGPGQQGPGGQGPY	Y	G	161	199	39	3	14Y(79.9663),5S(79.9663)	TRUE	FALSE	14	Y	TRUE	13	TRUE	TRUE	5	S	FALSE		FALSE	FALSE			14	5
GPGASAAAAAAGGYGPGSGQQGPSQQGPGQQGPGGQGPY	GPGASAAAAAAGGYGPGS[79.9663]GQQGPSQQGPGQQGPGGQGPY	Y	G	161	199	39	3	18S(79.9663)	TRUE	FALSE	18	S	FALSE		FALSE	FALSE			FALSE		FALSE	FALSE			18
GPGASAAAAAAGGYGPGSGQQGPSQQGPGQQGPGGQGPY	GPGASAAAAAAGGY[79.9663]GPGS[79.9663]GQQGPSQQGPGQQGPGGQGPY	Y	G	161	199	39	3	14Y(79.9663),18S(79.9663)	TRUE	FALSE	14	Y	TRUE	13	TRUE	FALSE	18	S	FALSE		FALSE	FALSE			14	18
GPGASAAAAAAGGYGPGSGQQGPSQQGPGQQGPGGQGPY	GPGAS[79.9663]AAAAAAGGYGPGS[79.9663]GQQGPSQQGPGQQGPGGQGPY	Y	G	161	199	39	3	18S(79.9663),5S(79.9663)	TRUE	FALSE	18	S	TRUE	13	TRUE	TRUE	5	S	FALSE		FALSE	FALSE			18	5
GPGASAAAAAAGGY	GPGASAAAAAAGGY[79.9663]	Y	G	161	174	14	2	14Y(79.9663)	TRUE	FALSE	14	Y	FALSE		FALSE	FALSE			FALSE		FALSE	FALSE			14
GPGSGQQGPSQQGPGQQGPGGQGPY	GPGSGQQGPS[79.9663]QQGPGQQGPGGQGPY	Y	G	175	199	25	3	10S(79.9663)	TRUE	FALSE	10	S	FALSE		FALSE	FALSE			FALSE		FALSE	FALSE			10
GPGSGQQGPSQQGPGQQGPGGQGPY	GPGS[79.9663]GQQGPSQQGPGQQGPGGQGPY	Y	G	175	199	25	2,3	4S(79.9663)	TRUE	TRUE	4	S	FALSE		FALSE	FALSE			FALSE		FALSE	FALSE			4
GPGSGQQGPSQQGPGQQGPGGQGPYGPGASAAAAAAGGY	GPGSGQQGPSQQGPGQQGPGGQGPY[79.9663]GPGASAAAAAAGGY	Y	G	175	213	39	3	25Y(79.9663)	TRUE	FALSE	25	Y	FALSE		FALSE	FALSE			FALSE		FALSE	FALSE			25
GPGSGQQGPSQQGPGQQGPGGQGPYGPGASAAAAAAGGY	GPGSGQQGPSQQGPGQQGPGGQGPY[79.9663]GPGAS[79.9663]AAAAAAGGY	Y	G	175	213	39	3	25Y(79.9663),30S(79.9663)	TRUE	FALSE	25	Y	TRUE	13	TRUE	FALSE	30	S	FALSE		FALSE	FALSE			25	30
GPGASAAAAAAGGYGPGSGQQGPGGQGPY	GPGAS[79.9663]AAAAAAGGYGPGSGQQGPGGQGPY	Y	G	200	228	29	2,3	5S(79.9663)	TRUE	TRUE	5	S	FALSE		FALSE	FALSE			FALSE		FALSE	FALSE			5
GPGASAAAAAAGGYGPGSGQQGPGGQGPY	GPGASAAAAAAGGY[79.9663]GPGSGQQGPGGQGPY	Y	G	200	228	29	2,3	14Y(79.9663)	TRUE	FALSE	14	Y	FALSE		FALSE	FALSE			FALSE		FALSE	FALSE			14
GPGASAAAAAAGGYGPGSGQQGPGGQGPY	GPGASAAAAAAGGYGPGS[79.9663]GQQGPGGQGPY	Y	G	200	228	29	2,3	18S(79.9663)	TRUE	FALSE	18	S	FALSE		FALSE	FALSE			FALSE		FALSE	FALSE			18
GPGASAAAAAAGGYGPGSGQQGPGGQGPY	GPGASAAAAAAGGY[79.9663]GPGS[79.9663]GQQGPGGQGPY	Y	G	200	228	29	3	14Y(79.9663),18S(79.9663)	TRUE	FALSE	14	Y	TRUE	13	TRUE	FALSE	18	S	FALSE		FALSE	FALSE			14	18
GPGASAAAAAAGGYGPGSGQQGPGGQGPY	GPGAS[79.9663]AAAAAAGGY[79.9663]GPGSGQQGPGGQGPY	Y	G	200	228	29	2,3	14Y(79.9663),5S(79.9663)	TRUE	FALSE	14	Y	TRUE	13	TRUE	TRUE	5	S	FALSE		FALSE	FALSE			14	5
GPGSGQQGPGGQGPY	GPGS[79.9663]GQQGPGGQGPY	Y	G	214	228	15	1,2	4S(79.9663)	TRUE	TRUE	4	S	FALSE		FALSE	FALSE			FALSE		FALSE	FALSE			4
GPGSSAAAAAAGGNGPGSGQQGAGQQGPGQQGPGGSAAAAAAGGY	GPGS[79.9663]SAAAAAAGGNGPGSGQQGAGQQGPGQQGPGGSAAAAAAGGY	Y	G	229	273	45	3,4	4S(79.9663)	TRUE	TRUE	4	S	FALSE		FALSE	FALSE			FALSE		FALSE	FALSE			4
GPGSSAAAAAAGGNGPGSGQQGAGQQGPGQQGPGGSAAAAAAGGY	GPGSSAAAAAAGGNGPGS[79.9663]GQQGAGQQGPGQQGPGGSAAAAAAGGY	Y	G	229	273	45	3,4	18S(79.9663)	TRUE	FALSE	18	S	FALSE		FALSE	FALSE			FALSE		FALSE	FALSE			18
GPGSSAAAAAAGGNGPGSGQQGAGQQGPGQQGPGGSAAAAAAGGY	GPGSS[79.9663]AAAAAAGGNGPGSGQQGAGQQGPGQQGPGGSAAAAAAGGY	Y	G	229	273	45	3,4	5S(79.9663)	TRUE	TRUE	5	S	FALSE		FALSE	FALSE			FALSE		FALSE	FALSE			5
SGEQGPSGDMTTEEDSATHIK	SGEQGPSGDMTTEEDSATHIK	L	F	12	32	21	2,3										sp|PSARSF300|silk_pSARSF300		PSARSF300							3	1	3	67148.6	43759.9	49762.6	55318.3	43759.9	49762.6	MS/MS	MS/MS	MS/MS
GPGSSAAAAAAGGNGPGSGQQGAGQQGPGQQGPGGSAAAAAAGGY	GPGSSAAAAAAGGNGPGSGQQGAGQQGPGQQGPGGS[79.9663]AAAAAAGGY	Y	G	229	273	45	3,4	36S(79.9663)	TRUE	FALSE	36	S	FALSE		FALSE	FALSE			FALSE		FALSE	FALSE			36
GPGSSAAAAAAGGNGPGSGQQGAGQQGPGQQGPGGSAAAAAAGGY	GPGS[79.9663]SAAAAAAGGNGPGSGQQGAGQQGPGQQGPGGS[79.9663]AAAAAAGGY	Y	G	229	273	45	3,4	36S(79.9663),4S(79.9663)	TRUE	FALSE	36	S	TRUE	13	TRUE	TRUE	4	S	FALSE		FALSE	FALSE			36	4
GPGSSAAAAAAGGNGPGSGQQGAGQQGPGQQGPGGSAAAAAAGGY	GPGS[79.9663]SAAAAAAGGNGPGS[79.9663]GQQGAGQQGPGQQGPGGSAAAAAAGGY	Y	G	229	273	45	3,4	18S(79.9663),4S(79.9663)	TRUE	FALSE	18	S	TRUE	13	TRUE	TRUE	4	S	FALSE		FALSE	FALSE			18	4
GPGSSAAAAAAGGNGPGSGQQGAGQQGPGQQGPGGSAAAAAAGGY	GPGSSAAAAAAGGNGPGS[79.9663]GQQGAGQQGPGQQGPGGS[79.9663]AAAAAAGGY	Y	G	229	273	45	3,4	18S(79.9663),36S(79.9663)	TRUE	FALSE	18	S	TRUE	13	TRUE	FALSE	36	S	FALSE		FALSE	FALSE			18	36
GPGSSAAAAAAGGNGPGSGQQGAGQQGPGQQGPGGSAAAAAAGGY	GPGSS[79.9663]AAAAAAGGNGPGSGQQGAGQQGPGQQGPGGS[79.9663]AAAAAAGGY	Y	G	229	273	45	3	36S(79.9663),5S(79.9663)	TRUE	FALSE	36	S	TRUE	13	TRUE	TRUE	5	S	FALSE		FALSE	FALSE			36	5
GPGSSAAAAAAGGNGPGSGQQGAGQQGPGQQGPGGSAAAAAAGGY	GPGS[79.9663]SAAAAAAGGNGPGS[79.9663]GQQGAGQQGPGQQGPGGS[79.9663]AAAAAAGGY	Y	G	229	273	45	3	18S(79.9663),36S(79.9663),4S(79.9663)	TRUE	FALSE	18	S	TRUE	13	TRUE	FALSE	36	S	TRUE	26	TRUE	TRUE	4	S	18	36	4
GPGSSAAAAAAGGNGPGSGQQGAGQQGPGQQGPGGSAAAAAAGGY	GPGSS[79.9663]AAAAAAGGNGPGS[79.9663]GQQGAGQQGPGQQGPGGSAAAAAAGGY	Y	G	229	273	45	3,4	18S(79.9663),5S(79.9663)	TRUE	FALSE	18	S	TRUE	13	TRUE	TRUE	5	S	FALSE		FALSE	FALSE			18	5
GPGSSAAAAAAGGNGPGSGQQGAGQQGPGQQGPGGSAAAAAAGGY	GPGS[79.9663]S[79.9663]AAAAAAGGNGPGSGQQGAGQQGPGQQGPGGS[79.9663]AAAAAAGGY	Y	G	229	273	45	3	36S(79.9663),4S(79.9663),5S(79.9663)	TRUE	FALSE	36	S	TRUE	13	TRUE	TRUE	4	S	TRUE	25	TRUE	TRUE	5	S	36	4	5
GPGASAAAAAAGGYGPGSGQGPGQQGPGGQGPYGPGASAAAAAAGGY	GPGASAAAAAAGGYGPGSGQGPGQQGPGGQGPYGPGASAAAAAAGGY	Y	G	294	340	47	3										sp|PSARSF300|silk_pSARSF300		PSARSF300							1	1	2	0	0	0	0	0	0	MS/MS	MS/MS	MS/MS
GPGSSAAAAAAGGNGPGSGQQGAGQQGPGQQGPGGSAAAAAAGGY	GPGSS[79.9663]AAAAAAGGNGPGS[79.9663]GQQGAGQQGPGQQGPGGS[79.9663]AAAAAAGGY	Y	G	229	273	45	3	18S(79.9663),36S(79.9663),5S(79.9663)	TRUE	FALSE	18	S	TRUE	13	TRUE	FALSE	36	S	TRUE	26	TRUE	TRUE	5	S	18	36	5
GPGSSAAAAAAGGNGPGSGQQGAGQQGPGQQGPGGSAAAAAAGGY	GPGS[79.9663]S[79.9663]AAAAAAGGNGPGSGQQGAGQQGPGQQGPGGSAAAAAAGGY	Y	G	229	273	45	3	4S(79.9663),5S(79.9663)	TRUE	TRUE	4	S	TRUE	12	TRUE	TRUE	5	S	FALSE		FALSE	FALSE			4	5
GPGSGQQGPGQQGPGGQGPY	GPGS[79.9663]GQQGPGQQGPGGQGPY	Y	G	274	293	20	2	4S(79.9663)	TRUE	TRUE	4	S	FALSE		FALSE	FALSE			FALSE		FALSE	FALSE			4
GPGSGQQGPGQQGPGGQGPYGPGASAAAAAAGGY	GPGSGQQGPGQQGPGGQGPY[79.9663]GPGASAAAAAAGGY	Y	G	274	307	34	3	20Y(79.9663)	TRUE	FALSE	20	Y	FALSE		FALSE	FALSE			FALSE		FALSE	FALSE			20
GPGSGQQGPGQQGPGGQGPYGPGASAAAAAAGGY	GPGSGQQGPGQQGPGGQGPYGPGAS[79.9663]AAAAAAGGY	Y	G	274	307	34	3	25S(79.9663)	TRUE	FALSE	25	S	FALSE		FALSE	FALSE			FALSE		FALSE	FALSE			25
GPGSGQQGPGQQGPGGQGPYGPGASAAAAAAGGY	GPGSGQQGPGQQGPGGQGPY[79.9663]GPGAS[79.9663]AAAAAAGGY	Y	G	274	307	34	3	20Y(79.9663),25S(79.9663)	TRUE	FALSE	20	Y	TRUE	13	TRUE	FALSE	25	S	FALSE		FALSE	FALSE			20	25
GPGSGQQGPGQQGPGGQGPYGPGASAAAAAAGGY	GPGSGQQGPGQQGPGGQGPYGPGASAAAAAAGGY[79.9663]	Y	G	274	307	34	3	34Y(79.9663)	TRUE	FALSE	34	Y	FALSE		FALSE	FALSE			FALSE		FALSE	FALSE			34
GPGASAAAAAAGGYGPGSGQGPGQQGPGGQGPY	GPGAS[79.9663]AAAAAAGGYGPGSGQGPGQQGPGGQGPY	Y	G	294	326	33	2,3	5S(79.9663)	TRUE	TRUE	5	S	FALSE		FALSE	FALSE			FALSE		FALSE	FALSE			5
GPGASAAAAAAGGYGPGSGQGPGQQGPGGQGPY	GPGASAAAAAAGGYGPGS[79.9663]GQGPGQQGPGGQGPY	Y	G	294	326	33	3	18S(79.9663)	TRUE	FALSE	18	S	FALSE		FALSE	FALSE			FALSE		FALSE	FALSE			18
GPGASAAAAAAGGYGPGSGQGPGQQGPGGQGPY	GPGASAAAAAAGGY[79.9663]GPGSGQGPGQQGPGGQGPY	Y	G	294	326	33	3	14Y(79.9663)	TRUE	FALSE	14	Y	FALSE		FALSE	FALSE			FALSE		FALSE	FALSE			14
GPGASAAAAAAGGYGPGSGQGPGQQGPGGQGPY	GPGAS[79.9663]AAAAAAGGY[79.9663]GPGSGQGPGQQGPGGQGPY	Y	G	294	326	33	3	14Y(79.9663),5S(79.9663)	TRUE	FALSE	14	Y	TRUE	13	TRUE	TRUE	5	S	FALSE		FALSE	FALSE			14	5
GPGASAAAAAAGGYGPGSGQGPGQQGPGGQGPYGPGASAAAAAAGGY	GPGASAAAAAAGGYGPGSGQGPGQQGPGGQGPYGPGAS[79.9663]AAAAAAGGY	Y	G	294	340	47	3	38S(79.9663)	TRUE	FALSE	38	S	FALSE		FALSE	FALSE			FALSE		FALSE	FALSE			38
GPGSGQGPGQQGPGGQGPY	GPGS[79.9663]GQGPGQQGPGGQGPY	Y	G	308	326	19	2	4S(79.9663)	TRUE	TRUE	4	S	FALSE		FALSE	FALSE			FALSE		FALSE	FALSE			4
GPGSGQGPGQQGPGGQGPYGPGASAAAAAAGGY	GPGSGQGPGQQGPGGQGPY[79.9663]GPGASAAAAAAGGY	Y	G	308	340	33	3	19Y(79.9663)	TRUE	FALSE	19	Y	FALSE		FALSE	FALSE			FALSE		FALSE	FALSE			19
GPGSGQGPGQQGPGGQGPYGPGASAAAAAAGGY	GPGSGQGPGQQGPGGQGPY[79.9663]GPGAS[79.9663]AAAAAAGGY	Y	G	308	340	33	3	19Y(79.9663),24S(79.9663)	TRUE	FALSE	19	Y	TRUE	13	TRUE	FALSE	24	S	FALSE		FALSE	FALSE			19	24
GPGSGQGPGQQGPGGQGPYGPGASAAAAAAGGY	GPGSGQGPGQQGPGGQGPYGPGAS[79.9663]AAAAAAGGY	Y	G	308	340	33	3	24S(79.9663)	TRUE	FALSE	24	S	FALSE		FALSE	FALSE			FALSE		FALSE	FALSE			24
GPGASAAAAAAGGYGPGSGQQGPGQQGPGQQGPGGQGPY	GPGASAAAAAAGGY[79.9663]GPGSGQQGPGQQGPGQQGPGGQGPY	Y	G	327	365	39	3,4	14Y(79.9663)	TRUE	FALSE	14	Y	FALSE		FALSE	FALSE			FALSE		FALSE	FALSE			14
GPGASAAAAAAGGYGPGSGQQGPGQQGPGQQGPGGQGPY	GPGAS[79.9663]AAAAAAGGY[79.9663]GPGSGQQGPGQQGPGQQGPGGQGPY	Y	G	327	365	39	3	14Y(79.9663),5S(79.9663)	TRUE	FALSE	14	Y	TRUE	13	TRUE	TRUE	5	S	FALSE		FALSE	FALSE			14	5
GPGASAAAAAAGGYGPGSGQQGPGQQGPGQQGPGGQGPY	GPGAS[79.9663]AAAAAAGGYGPGS[79.9663]GQQGPGQQGPGQQGPGGQGPY	Y	G	327	365	39	3	18S(79.9663),5S(79.9663)	TRUE	FALSE	18	S	TRUE	13	TRUE	TRUE	5	S	FALSE		FALSE	FALSE			18	5
GPGASAAAAAAGGYGPGSGQQGPGQQGPGQQGPGGQGPY	GPGASAAAAAAGGYGPGS[79.9663]GQQGPGQQGPGQQGPGGQGPY	Y	G	327	365	39	3,4	18S(79.9663)	TRUE	FALSE	18	S	FALSE		FALSE	FALSE			FALSE		FALSE	FALSE			18
SGEQGPSGDMTTEEDSATHIKF	SGEQGPSGDMTTEEDSATHIKF	L	S	12	33	22	3										sp|PSARSF300|silk_pSARSF300		PSARSF300							2	0	2	30928.5	0	25725.8	30928.5	0	25725.8	MS/MS	unmatched	MS/MS
GPGASAAAAAAGGYGPGSGQQGPGQQGPGQQGPGGQGPY	GPGAS[79.9663]AAAAAAGGYGPGSGQQGPGQQGPGQQGPGGQGPY	Y	G	327	365	39	3	5S(79.9663)	TRUE	TRUE	5	S	FALSE		FALSE	FALSE			FALSE		FALSE	FALSE			5
GPGSGQQGPGQQGPGQQGPGGQGPY	GPGS[79.9663]GQQGPGQQGPGQQGPGGQGPY	Y	G	341	365	25	2,3	4S(79.9663)	TRUE	TRUE	4	S	FALSE		FALSE	FALSE			FALSE		FALSE	FALSE			4
GPGSGQQGPGQQGPGQQGPGGQGPYGPGASAAAAAAGGY	GPGSGQQGPGQQGPGQQGPGGQGPY[79.9663]GPGASAAAAAAGGY	Y	G	341	379	39	3	25Y(79.9663)	TRUE	FALSE	25	Y	FALSE		FALSE	FALSE			FALSE		FALSE	FALSE			25
GPGSGQQGPGQQGPGQQGPGGQGPYGPGASAAAAAAGGY	GPGSGQQGPGQQGPGQQGPGGQGPY[79.9663]GPGAS[79.9663]AAAAAAGGY	Y	G	341	379	39	3	25Y(79.9663),30S(79.9663)	TRUE	FALSE	25	Y	TRUE	13	TRUE	FALSE	30	S	FALSE		FALSE	FALSE			25	30
GPGSGQQGPGQQGPGQQGPGGQGPYGPGASAAAAAAGGY	GPGSGQQGPGQQGPGQQGPGGQGPYGPGAS[79.9663]AAAAAAGGY	Y	G	341	379	39	3	30S(79.9663)	TRUE	FALSE	30	S	FALSE		FALSE	FALSE			FALSE		FALSE	FALSE			30
GPGSGQQGPGQQGPGQQGPGGQGPYGPGASAAAAAAGGY	GPGS[79.9663]GQQGPGQQGPGQQGPGGQGPYGPGASAAAAAAGGY	Y	G	341	379	39	3	4S(79.9663)	TRUE	TRUE	4	S	FALSE		FALSE	FALSE			FALSE		FALSE	FALSE			4
GPGASAAAAAAGGYGPGYGQQGPGQQGPGGQGPY	GPGASAAAAAAGGY[79.9663]GPGYGQQGPGQQGPGGQGPY	Y	G	366	399	34	3	14Y(79.9663)	TRUE	FALSE	14	Y	FALSE		FALSE	FALSE			FALSE		FALSE	FALSE			14
GPGASAAAAAAGGYGPGYGQQGPGQQGPGGQGPY	GPGAS[79.9663]AAAAAAGGYGPGYGQQGPGQQGPGGQGPY	Y	G	366	399	34	3	5S(79.9663)	TRUE	TRUE	5	S	FALSE		FALSE	FALSE			FALSE		FALSE	FALSE			5
GPGASAAAAAAGGYGPGY	GPGASAAAAAAGGY[79.9663]GPGY	Y	G	366	383	18	2	14Y(79.9663)	TRUE	FALSE	14	Y	FALSE		FALSE	FALSE			FALSE		FALSE	FALSE			14
GPGASAAAAAAGGYGPGY	GPGAS[79.9663]AAAAAAGGY[79.9663]GPGY	Y	G	366	383	18	2	14Y(79.9663),5S(79.9663)	TRUE	FALSE	14	Y	TRUE	13	TRUE	TRUE	5	S	FALSE		FALSE	FALSE			14	5
GPGYGQQGPGQQGPGGQGPY	GPGY[79.9663]GQQGPGQQGPGGQGPY	Y	G	380	399	20	2	4Y(79.9663)	TRUE	TRUE	4	Y	FALSE		FALSE	FALSE			FALSE		FALSE	FALSE			4
GQQGPGQQGPGGQGPYGPGASAASAASGGY	GQQGPGQQGPGGQGPY[79.9663]GPGASAASAASGGY	Y	G	384	413	30	3	16Y(79.9663)	TRUE	FALSE	16	Y	FALSE		FALSE	FALSE			FALSE		FALSE	FALSE			16
GQQGPGQQGPGGQGPYGPGASAASAASGGY	GQQGPGQQGPGGQGPYGPGAS[79.9663]AASAASGGY	Y	G	384	413	30	3	21S(79.9663)	TRUE	FALSE	21	S	FALSE		FALSE	FALSE			FALSE		FALSE	FALSE			21
DEDGRELAGATMELRDSSGK	DEDGRELAGATMELRDSSGK	R	T	37	56	20	3										sp|PSARSF300|silk_pSARSF300		PSARSF300							1	0	1	29843.9	0	20569.5	29843.9	0	20569.5	MS/MS	unmatched	MS/MS
GQQGPGQQGPGGQGPYGPGASAASAASGGY	GQQGPGQQGPGGQGPY[79.9663]GPGAS[79.9663]AASAASGGY	Y	G	384	413	30	3	16Y(79.9663),21S(79.9663)	TRUE	FALSE	16	Y	TRUE	13	TRUE	FALSE	21	S	FALSE		FALSE	FALSE			16	21
GPGASAASAASGGYGPGSGQQGPGQQGPGGQGPY	GPGAS[79.9663]AASAASGGYGPGSGQQGPGQQGPGGQGPY	Y	G	400	433	34	3	5S(79.9663)	TRUE	TRUE	5	S	FALSE		FALSE	FALSE			FALSE		FALSE	FALSE			5
ELAGATMELR	ELAGATMELR	R	D	42	51	10	2										sp|PSARSF300|silk_pSARSF300		PSARSF300							1	0	1	10388.4	0	21747.9	10388.4	0	21747.9	MS/MS	unmatched	MS/MS
GPGASAASAASGGYGPGSGQQGPGQQGPGGQGPY	GPGASAASAAS[79.9663]GGYGPGSGQQGPGQQGPGGQGPY	Y	G	400	433	34	2,3	11S(79.9663)	TRUE	FALSE	11	S	FALSE		FALSE	FALSE			FALSE		FALSE	FALSE			11
EVATAITFTVNEQGQVTVNGEATK	EVATAITFTVNEQGQVTVNGEATK	Y	G	89	112	24	3										sp|PSARSF300|silk_pSARSF300		PSARSF300							0	0	1	0	0	0	0	0	0	unmatched	unmatched	MS/MS
GPGASAASAASGGY	GPGAS[79.9663]AASAASGGY	Y	G	400	413	14	1,2	5S(79.9663)	TRUE	TRUE	5	S	FALSE		FALSE	FALSE			FALSE		FALSE	FALSE			5
GPGASAASAASGGYGPGSGQQGPGQQGPGGQGPY	GPGASAAS[79.9663]AASGGYGPGSGQQGPGQQGPGGQGPY	Y	G	400	433	34	3	8S(79.9663)	TRUE	TRUE	8	S	FALSE		FALSE	FALSE			FALSE		FALSE	FALSE			8
GPGASAASAASGGYGPGSGQQGPGQQGPGGQGPY	GPGASAASAASGGYGPGS[79.9663]GQQGPGQQGPGGQGPY	Y	G	400	433	34	3	18S(79.9663)	TRUE	FALSE	18	S	FALSE		FALSE	FALSE			FALSE		FALSE	FALSE			18
GPGASAASAASGGYGPGSGQQGPGQQGPGGQGPY	GPGAS[79.9663]AASAAS[79.9663]GGYGPGSGQQGPGQQGPGGQGPY	Y	G	400	433	34	2,3	11S(79.9663),5S(79.9663)	TRUE	FALSE	11	S	TRUE	13	TRUE	TRUE	5	S	FALSE		FALSE	FALSE			11	5
GPGASAASAASGGYGPGSGQQGPGQQGPGGQGPY	GPGASAASAAS[79.9663]GGYGPGS[79.9663]GQQGPGQQGPGGQGPY	Y	G	400	433	34	2,3	11S(79.9663),18S(79.9663)	TRUE	FALSE	11	S	TRUE	13	TRUE	FALSE	18	S	FALSE		FALSE	FALSE			11	18
GPGASAASAASGGYGPGSGQQGPGQQGPGGQGPY	GPGASAASAASGGY[79.9663]GPGSGQQGPGQQGPGGQGPY	Y	G	400	433	34	2,3	14Y(79.9663)	TRUE	FALSE	14	Y	FALSE		FALSE	FALSE			FALSE		FALSE	FALSE			14
GPGASAASAASGGY	GPGASAASAAS[79.9663]GGY	Y	G	400	413	14	2	11S(79.9663)	TRUE	FALSE	11	S	FALSE		FALSE	FALSE			FALSE		FALSE	FALSE			11
GPGASAASAASGGYGPGSGQQGPGQQGPGGQGPY	GPGAS[79.9663]AASAASGGY[79.9663]GPGSGQQGPGQQGPGGQGPY	Y	G	400	433	34	3	14Y(79.9663),5S(79.9663)	TRUE	FALSE	14	Y	TRUE	13	TRUE	TRUE	5	S	FALSE		FALSE	FALSE			14	5
GPGASAASAASGGYGPGSGQQGPGQQGPGGQGPY	GPGAS[79.9663]AAS[79.9663]AASGGYGPGSGQQGPGQQGPGGQGPY	Y	G	400	433	34	3	5S(79.9663),8S(79.9663)	TRUE	TRUE	5	S	TRUE	12	TRUE	TRUE	8	S	FALSE		FALSE	FALSE			5	8
GPGASAASAASGGY	GPGASAASAASGGY[79.9663]	Y	G	400	413	14	2	14Y(79.9663)	TRUE	FALSE	14	Y	FALSE		FALSE	FALSE			FALSE		FALSE	FALSE			14
GRPSLCLPPTSHTACPLPGTCHIPGNIGICGAY	GRPS[79.9663]LC[57.0215]LPPTSHTAC[57.0215]PLPGT[79.9663]C[57.0215]HIPGNIGIC[57.0215]GAY	L	G	63	95	33	3	15C(57.0215),20T(79.9663),21C(57.0215),30C(57.0215),4S(79.9663),6C(57.0215)									sp|O76014|KRT37_HUMAN		O76014	KRT37_HUMAN	KRT37	Keratin, type I cuticular Ha7				0	0	1	0	0	0	0	0	0	unmatched	unmatched	MS/MS
GSSTCSTSTPGVY	GSSTC[57.0215]STSTPGVY	W	A	216	228	13	2	5C(57.0215)									sp|P00766|CTRA_BOVIN		P00766	CTRA_BOVIN		Chymotrypsinogen A				2	1	0	20028.9	23847.8	0	20028.9	23847.8	0	MS/MS	MS/MS	unmatched
GSVANDVTDEMVR	GSVANDVTDEMVR	K	L	59	71	13	2										sp|P00551|KKA1_ECOLX		P00551	KKA1_ECOLX	aphA1	Aminoglycoside 3'-phosphotransferase				3	2	3	44863.1	39964.4	0	44863.1	39964.4	0	MS/MS	MS/MS	MS/MS
GYRSGGVCGPSPPCITTVSVNESLL	GYRSGGVC[57.0215]GPSPPC[57.0215]IT[79.9663]TVSVNESLL	F	T	81	105	25	3	14C(57.0215),16T(79.9663),8C(57.0215)									sp|P78386|KRT85_HUMAN		P78386	KRT85_HUMAN	KRT85	Keratin, type II cuticular Hb5	KRT81, KRT83, KRT86		sp|O43790|KRT86_HUMAN, sp|P15241|K2M2_SHEEP, sp|P78385|KRT83_HUMAN, sp|Q14533|KRT81_HUMAN	1	0	0	0	0	0	0	0	0	MS/MS	unmatched	unmatched
HGVQELEIEL	HGVQELEIEL	R	Q	375	384	10	2										sp|P35527|K1C9_HUMAN		P35527	K1C9_HUMAN	KRT9	Keratin, type I cytoskeletal 9				2	0	0	8265.9	0	0	0	0	0	MS/MS	unmatched	unmatched
HSSGGGSRGGSSSGGGY	HSSGGGSRGGSSSGGGY	K	G	596	612	17	2										sp|P35908|K22E_HUMAN		P35908	K22E_HUMAN	KRT2	Keratin, type II cytoskeletal 2 epidermal				0	1	0	0	0	0	0	0	0	unmatched	MS/MS	unmatched
IITHPNFNGNTL	IITHPNFNGNTL	K	D	78	89	12	2										sp|P00761|TRYP_PIG		P00761	TRYP_PIG		Trypsin				12	10	10	291248	309891	230774	291248	309891	230774	MS/MS	MS/MS	MS/MS
IITHPNFNGNTLDNDIML	IITHPNFNGNTLDNDIML	K	I	78	95	18	2										sp|P00761|TRYP_PIG		P00761	TRYP_PIG		Trypsin				5	6	5	71779.9	91475.4	69644.2	71779.9	91475.4	69644.2	MS/MS	MS/MS	MS/MS
IITHPNFNGNTLDNDIML	IITHPNFNGNTLDNDIM[15.9949]L	K	I	78	95	18	2	17M(15.9949)									sp|P00761|TRYP_PIG		P00761	TRYP_PIG		Trypsin				3	4	0	25451.7	28344.6	0	25451.7	28344.6	0	MS/MS	MS/MS	unmatched
IKDAMICAGASGVSSCMGDSGGPLVCK	IKDAMIC[57.0215]AGASGVSSC[57.0215]MGDSGGPLVC[57.0215]K	K	K	176	202	27	3	16C(57.0215),26C(57.0215),7C(57.0215)									sp|P00766|CTRA_BOVIN		P00766	CTRA_BOVIN		Chymotrypsinogen A				1	0	0	0	0	0	0	0	0	MS/MS	unmatched	unmatched
INENWVVTAAHCGVTTSDVVVAGEF	INENWVVT[79.9663]AAHC[57.0215]GVTTSDVVVAGEF	L	D	47	71	25	3	12C(57.0215),8T(79.9663)									sp|P00766|CTRA_BOVIN		P00766	CTRA_BOVIN		Chymotrypsinogen A				1	2	1	0	0	0	0	0	0	MS/MS	MS/MS	MS/MS
IRLENEIQTY	IRLENEIQTY	K	R	440	449	10	2										sp|P13645|K1C10_HUMAN		P13645	K1C10_HUMAN	KRT10	Keratin, type I cytoskeletal 10				0	2	2	0	105446	15011.7	0	105446	15011.7	unmatched	MS/MS	MS/MS
GPGASAASAASGGYGPGSGQQGPGQQGPGGQGPY	GPGASAASAASGGY[79.9663]GPGS[79.9663]GQQGPGQQGPGGQGPY	Y	G	400	433	34	3	14Y(79.9663),18S(79.9663)	TRUE	FALSE	14	Y	TRUE	13	TRUE	FALSE	18	S	FALSE		FALSE	FALSE			14	18
GPGASAASAASGGYGPGSGQQGPGQQGPGGQGPY	GPGAS[79.9663]AASAASGGYGPGS[79.9663]GQQGPGQQGPGGQGPY	Y	G	400	433	34	3	18S(79.9663),5S(79.9663)	TRUE	FALSE	18	S	TRUE	13	TRUE	TRUE	5	S	FALSE		FALSE	FALSE			18	5
IVNGEEAVPGSWPW	IVNGEEAVPGSWPW	R	Q	16	29	14	1,2										sp|P00766|CTRA_BOVIN		P00766	CTRA_BOVIN		Chymotrypsinogen A				35	30	28	5.63117e+06	6.92347e+06	4979528	5.88021e+06	6.92347e+06	4.62815e+06	MS/MS	MS/MS	MS/MS
IVNGEEAVPGSWPWQVSLQDK	IVNGEEAVPGSWPWQVSLQDK	R	T	16	36	21	2,3										sp|P00766|CTRA_BOVIN		P00766	CTRA_BOVIN		Chymotrypsinogen A				0	7	0	0	53794.3	0	0	0	0	unmatched	MS/MS	unmatched
IVNGEEAVPGSWPW	IVNGEEAVPGS[79.9663]WPW	R	Q	16	29	14	2	11S(79.9663)									sp|P00766|CTRA_BOVIN		P00766	CTRA_BOVIN		Chymotrypsinogen A				0	1	0	0	7617.56	0	0	0	0	unmatched	MS/MS	unmatched
KLSTAASF	KLSTAASF	L	S	107	114	8	1										sp|P00766|CTRA_BOVIN		P00766	CTRA_BOVIN		Chymotrypsinogen A				3	3	4	114616	142295	113887	114616	142295	113887	MS/MS	MS/MS	MS/MS
LDNLQQEIDF	LDNLQQEIDF	K	L	305	314	10	2										sp|P04264|K2C1_HUMAN		P04264	K2C1_HUMAN	KRT1	Keratin, type II cytoskeletal 1				0	2	0	0	9578.02	0	0	0	0	unmatched	MS/MS	unmatched
LGEDNINVVEGNEQF	LGEDNINVVEGNEQF	R	I	73	87	15	2										sp|P00760|TRY1_BOVIN		P00760	TRY1_BOVIN	PRSS1	Serine protease 1				1	1	0	37183.2	42822.3	0	37183.2	42822.3	0	MS/MS	MS/MS	unmatched
LGEHNIDVLEGNEQF	LGEHNIDVLEGNEQF	R	I	58	72	15	2										sp|P00761|TRYP_PIG		P00761	TRYP_PIG		Trypsin				25	38	18	3.59648e+06	4385438	2644835	3.59648e+06	4385438	2644835	MS/MS	MS/MS	MS/MS
LNDLEDAL	LNDLEDAL	K	Q	444	451	8	1										sp|P04264|K2C1_HUMAN		P04264	K2C1_HUMAN	KRT1	Keratin, type II cytoskeletal 1				0	1	0	0	18495.8	0	0	0	0	unmatched	MS/MS	unmatched
LNDLEEAL	LNDLEEAL	K	Q	442	449	8	1										sp|P35908|K22E_HUMAN		P35908	K22E_HUMAN	KRT2	Keratin, type II cytoskeletal 2 epidermal				0	3	0	0	31059.1	0	0	0	0	unmatched	MS/MS	unmatched
LQQASLPL	LQQASLPL	R	L	155	162	8	1										sp|P00766|CTRA_BOVIN		P00766	CTRA_BOVIN		Chymotrypsinogen A				9	11	8	1.86094e+06	2.02033e+06	694490	1.86094e+06	2.02033e+06	694490	MS/MS	MS/MS	MS/MS
GPGASAASAASGGYGPGSGQQGPGQQGPGGQGPY	GPGAS[79.9663]AASAAS[79.9663]GGYGPGS[79.9663]GQQGPGQQGPGGQGPY	Y	G	400	433	34	3	11S(79.9663),18S(79.9663),5S(79.9663)	TRUE	FALSE	11	S	TRUE	13	TRUE	FALSE	18	S	TRUE	26	TRUE	TRUE	5	S	11	18	5
GPGASAAAAAAGGYGPGY	GPGASAAAAAAGGYGPGY	Y	G	366	383	18	2										sp|PSARSF300|silk_pSARSF300		PSARSF300							1	3	1	27869.9	34061.9	25857.1	27869.9	34061.9	25857.1	MS/MS	MS/MS	MS/MS
MSGECAPNVSVSVSTSHTTISGGGSRGGGGGGY	MSGEC[57.0215]APNVSVSVSTSHTTISGGGSRGGGGGGY	R	G	493	525	33	3	5C(57.0215)									sp|P04264|K2C1_HUMAN		P04264	K2C1_HUMAN	KRT1	Keratin, type II cytoskeletal 1				2	1	0	0	0	0	0	0	0	MS/MS	MS/MS	unmatched
NGNTLDNDIML	NGNTLDNDIML	F	I	85	95	11	2										sp|P00761|TRYP_PIG		P00761	TRYP_PIG		Trypsin				1	4	1	25507.6	25479.6	14620.9	25507.6	25479.6	14620.9	MS/MS	MS/MS	MS/MS
NLDLDSIIAEVK	NLDLDSIIAEVK	R	A	342	353	12	2										sp|P35908|K22E_HUMAN		P35908	K22E_HUMAN	KRT2	Keratin, type II cytoskeletal 2 epidermal				4	12	3	8306.71	507730	27828.4	8306.71	507730	27828.4	MS/MS	MS/MS	MS/MS
NLTTDNANILL	NLTTDNANILL	L	Q	212	222	11	2										sp|P13645|K1C10_HUMAN		P13645	K1C10_HUMAN	KRT10	Keratin, type I cytoskeletal 10				0	2	0	0	48614.5	0	0	0	0	unmatched	MS/MS	unmatched
NMQDMVEDYR	NMQDM[15.9949]VEDYR	K	N	258	267	10	2	5M(15.9949)									sp|P04264|K2C1_HUMAN		P04264	K2C1_HUMAN	KRT1	Keratin, type II cytoskeletal 1				0	1	0	0	7431.72	0	0	0	0	unmatched	MS/MS	unmatched
NNMQDLVEDY	NNMQDLVEDY	L	K	255	264	10	2										sp|P35908|K22E_HUMAN		P35908	K22E_HUMAN	KRT2	Keratin, type II cytoskeletal 2 epidermal				0	1	0	0	61858.7	0	0	0	0	unmatched	MS/MS	unmatched
NSLTINNDITL	NSLTINNDITL	Y	L	95	105	11	2										sp|P00766|CTRA_BOVIN		P00766	CTRA_BOVIN		Chymotrypsinogen A				3	1	3	15631.9	20309.7	10563.6	15631.9	20309.7	10563.6	MS/MS	MS/MS	MS/MS
NSLTINNDITLL	NSLTINNDITLL	Y	K	95	106	12	2										sp|P00766|CTRA_BOVIN		P00766	CTRA_BOVIN		Chymotrypsinogen A				4	5	3	103681	175510	90844.9	103681	175510	90844.9	MS/MS	MS/MS	MS/MS
NSRVASISLPTSCASAGTQCL	NS[79.9663]RVASISLPTSC[57.0215]ASAGTQC[57.0215]L	L	I	120	140	21	3	13C(57.0215),20C(57.0215),2S(79.9663)									sp|P00760|TRY1_BOVIN		P00760	TRY1_BOVIN	PRSS1	Serine protease 1				0	0	1	1.22117e+06	1.23911e+06	818122	1.22117e+06	1.23911e+06	818122	MBR	MBR	MS/MS
NVEIDPEIQK	NVEIDPEIQK	L	V	166	175	10	2										sp|P04264|K2C1_HUMAN		P04264	K2C1_HUMAN	KRT1	Keratin, type II cytoskeletal 1				2	4	2	16862.2	218520	29627.6	16862.2	218520	29627.6	MS/MS	MS/MS	MS/MS
NVQDAIADAEQR	NVQDAIADAEQR	K	G	419	430	12	2										sp|P35908|K22E_HUMAN		P35908	K22E_HUMAN	KRT2	Keratin, type II cytoskeletal 2 epidermal				0	3	2	0	313970	24230.2	0	313970	24230.2	unmatched	MS/MS	MS/MS
NVSTGDVNVEMNAAPGVDL	NVSTGDVNVEM[15.9949]NAAPGVDL	R	T	296	314	19	2	11M(15.9949)									sp|P13645|K1C10_HUMAN		P13645	K1C10_HUMAN	KRT10	Keratin, type I cytoskeletal 10				0	4	0	0	32692	0	0	0	0	unmatched	MS/MS	unmatched
NVSTGDVNVEMNAAPGVDLTQL	NVSTGDVNVEM[15.9949]NAAPGVDLTQL	R	L	296	317	22	2	11M(15.9949)									sp|P13645|K1C10_HUMAN		P13645	K1C10_HUMAN	KRT10	Keratin, type I cytoskeletal 10				0	3	0	0	30018.2	0	0	0	0	unmatched	MS/MS	unmatched
NYIDPETNEPVEIWADAEAHTTAVSGK	NYIDPETNEPVEIWADAEAHT[79.9663]TAVSGK	F	L	141	167	27	3	21T(79.9663)									sp|P81054|PLMP_GRIFR		P81054	PLMP_GRIFR	MEP	Peptidyl-Lys metalloendopeptidase				2	0	0	0	0	0	0	0	0	MS/MS	unmatched	unmatched
QITSGPSAIGGSITVVAPDSCAPCQPRSSSF	QITSGPSAIGGS[79.9663]ITVVAPDSC[57.0215]APC[57.0215]QPRSSSF	R	S	466	496	31	3	12S(79.9663),21C(57.0215),24C(57.0215)									sp|P78386|KRT85_HUMAN		P78386	KRT85_HUMAN	KRT85	Keratin, type II cuticular Hb5				0	1	0	0	0	0	0	0	0	unmatched	MS/MS	unmatched
QITSGPSAIGGSITVVAPDSCAPCQPRSSSF	QIT[79.9663]SGPSAIGGSITVVAPDSC[57.0215]APC[57.0215]QPRSSSF	R	S	466	496	31	4	21C(57.0215),24C(57.0215),3T(79.9663)									sp|P78386|KRT85_HUMAN		P78386	KRT85_HUMAN	KRT85	Keratin, type II cuticular Hb5				1	0	0	0	0	0	0	0	0	MS/MS	unmatched	unmatched
QITSGPSAIGGSITVVAPDSCAPCQPRSSSF	QIT[79.9663]SGPSAIGGSITVVAPDS[79.9663]C[57.0215]APC[57.0215]QPRSSSF	R	S	466	496	31	3	20S(79.9663),21C(57.0215),24C(57.0215),3T(79.9663)									sp|P78386|KRT85_HUMAN		P78386	KRT85_HUMAN	KRT85	Keratin, type II cuticular Hb5				0	0	1	0	0	0	0	0	0	unmatched	unmatched	MS/MS
QITSGPSAIGGSITVVAPDSCAPCQPRSSSF	QIT[79.9663]SGPSAIGGSIT[79.9663]VVAPDSC[57.0215]APC[57.0215]QPRSSSF	R	S	466	496	31	3	14T(79.9663),21C(57.0215),24C(57.0215),3T(79.9663)									sp|P78386|KRT85_HUMAN		P78386	KRT85_HUMAN	KRT85	Keratin, type II cuticular Hb5				0	0	2	0	0	0	0	0	0	unmatched	unmatched	MS/MS
GPGASAAAAAAGGYGPGSGQQGPGQQGPGQQGPGQQGPGGQGPY	GPGASAAAAAAGGY[79.9663]GPGSGQQGPGQQGPGQQGPGQQGPGGQGPY	Y	G	434	477	44	3,4	14Y(79.9663)	TRUE	FALSE	14	Y	FALSE		FALSE	FALSE			FALSE		FALSE	FALSE			14
QQSISDAEQR	QQSISDAEQR	L	G	423	432	10	2										sp|P04264|K2C1_HUMAN		P04264	K2C1_HUMAN	KRT1	Keratin, type II cytoskeletal 1				0	1	0	0	72668.6	0	0	0	0	unmatched	MS/MS	unmatched
QSLEASLAETEGR	QSLEASLAETEGR	K	Y	387	399	13	2										sp|P13645|K1C10_HUMAN		P13645	K1C10_HUMAN	KRT10	Keratin, type I cytoskeletal 10				0	2	0	0	107591	0	0	0	0	unmatched	MS/MS	unmatched
GPGASAAAAAAGGYGPGSGQQGPGQQGPGQQGPGQQGPGGQGPY	GPGASAAAAAAGGYGPGS[79.9663]GQQGPGQQGPGQQGPGQQGPGGQGPY	Y	G	434	477	44	3	18S(79.9663)	TRUE	FALSE	18	S	FALSE		FALSE	FALSE			FALSE		FALSE	FALSE			18
GPGASAAAAAAGGYGPGSGQQGPGQQGPGQQGPGQQGPGGQGPY	GPGAS[79.9663]AAAAAAGGY[79.9663]GPGSGQQGPGQQGPGQQGPGQQGPGGQGPY	Y	G	434	477	44	3	14Y(79.9663),5S(79.9663)	TRUE	FALSE	14	Y	TRUE	13	TRUE	TRUE	5	S	FALSE		FALSE	FALSE			14	5
GPGSGQQGPGQQGPGQQGPGQQGPGGQGPY	GPGS[79.9663]GQQGPGQQGPGQQGPGQQGPGGQGPY	Y	G	448	477	30	2,3	4S(79.9663)	TRUE	TRUE	4	S	FALSE		FALSE	FALSE			FALSE		FALSE	FALSE			4
GPGSGQQGPGQQGPGQQGPGQQGPGGQGPYGPGASAAAAAAGGY	GPGSGQQGPGQQGPGQQGPGQQGPGGQGPY[79.9663]GPGASAAAAAAGGY	Y	G	448	491	44	3,4	30Y(79.9663)	TRUE	FALSE	30	Y	FALSE		FALSE	FALSE			FALSE		FALSE	FALSE			30
RTLLEGEESR	RTLLEGEESR	Y	M	483	492	10	2										sp|P04264|K2C1_HUMAN		P04264	K2C1_HUMAN	KRT1	Keratin, type II cytoskeletal 1				0	1	0	0	19007.6	0	0	0	0	unmatched	MS/MS	unmatched
GPGSGQQGPGQQGPGQQGPGQQGPGGQGPY	GPGSGQQGPGQQGPGQQGPGQQGPGGQGPY[79.9663]	Y	G	448	477	30	3	30Y(79.9663)	TRUE	FALSE	30	Y	FALSE		FALSE	FALSE			FALSE		FALSE	FALSE			30
GPGASAAAGAAGGY	GPGAS[79.9663]AAAGAAGGY	Y	G	547	560	14	1	5S(79.9663)	TRUE	TRUE	5	S	FALSE		FALSE	FALSE			FALSE		FALSE	FALSE			5
GPGSGQQGPGQQGPGQQGPGQQGPGQQGPGQQGPGQQGPGQQGPY	GPGS[79.9663]GQQGPGQQGPGQQGPGQQGPGQQGPGQQGPGQQGPGQQGPY	Y	G	561	605	45	3,4	4S(79.9663)	TRUE	TRUE	4	S	FALSE		FALSE	FALSE			FALSE		FALSE	FALSE			4
GPGSGQQGPGQQGPGQQGPGGQASASASAAASAASTVANSSSGIKPEVAF	GPGSGQQGPGQQGPGQQGPGGQAS[79.9663]ASASAAASAASTVANSSSGIKPEVAF	Y	Q	620	669	50	3,4	24S(79.9663)	TRUE	FALSE	24	S	FALSE		FALSE	FALSE			FALSE		FALSE	FALSE			24
GPGSGQQGPGQQGPGQQGPGGQASASASAAASAASTVANSSSGIKPEVAF	GPGSGQQGPGQQGPGQQGPGGQASASASAAAS[79.9663]AASTVANSSSGIKPEVAF	Y	Q	620	669	50	3,4	32S(79.9663)	TRUE	FALSE	32	S	FALSE		FALSE	FALSE			FALSE		FALSE	FALSE			32
GPGSGQQGPGQQGPGQQGPGGQASASASAAASAASTVANSSSGIKPEVAF	GPGSGQQGPGQQGPGQQGPGGQASASASAAASAASTVANS[79.9663]SSGIKPEVAF	Y	Q	620	669	50	3,4	40S(79.9663)	TRUE	FALSE	40	S	FALSE		FALSE	FALSE			FALSE		FALSE	FALSE			40
GPGSGQQGPGQQGPGQQGPGGQASASASAAASAASTVANSSSGIKPEVAF	GPGSGQQGPGQQGPGQQGPGGQAS[79.9663]ASASAAASAASTVANS[79.9663]SSGIKPEVAF	Y	Q	620	669	50	3,4	24S(79.9663),40S(79.9663)	TRUE	FALSE	24	S	TRUE	13	TRUE	FALSE	40	S	FALSE		FALSE	FALSE			24	40
GPGSGQQGPGQQGPGQQGPGGQASASASAAASAASTVANSSSGIKPEVAF	GPGSGQQGPGQQGPGQQGPGGQASASAS[79.9663]AAASAASTVANSSS[79.9663]GIKPEVAF	Y	Q	620	669	50	3,4	28S(79.9663),42S(79.9663)	TRUE	FALSE	28	S	TRUE	13	TRUE	FALSE	42	S	FALSE		FALSE	FALSE			28	42
GPGSGQQGPGQQGPGQQGPGGQASASASAAASAASTVANSSSGIKPEVAF	GPGSGQQGPGQQGPGQQGPGGQASASASAAAS[79.9663]AAS[79.9663]T[79.9663]VANSSSGIKPEVAF	Y	Q	620	669	50	4	32S(79.9663),35S(79.9663),36T(79.9663)	TRUE	FALSE	32	S	TRUE	13	TRUE	FALSE	35	S	TRUE	26	TRUE	FALSE	36	T	32	35	36
GPGSGQQGPGQQGPGQQGPGGQASASASAAASAASTVANSSSGIKPEVAF	GPGSGQQGPGQQGPGQQGPGGQASASASAAASAAS[79.9663]TVANSSSGIKPEVAF	Y	Q	620	669	50	3,4	35S(79.9663)	TRUE	FALSE	35	S	FALSE		FALSE	FALSE			FALSE		FALSE	FALSE			35
GPGSGQQGPGQQGPGQQGPGGQASASASAAASAASTVANSSSGIKPEVAF	GPGSGQQGPGQQGPGQQGPGGQASASAS[79.9663]AAAS[79.9663]AASTVANSSS[79.9663]GIKPEVAF	Y	Q	620	669	50	3,4	28S(79.9663),32S(79.9663),42S(79.9663)	TRUE	FALSE	28	S	TRUE	13	TRUE	FALSE	32	S	TRUE	26	TRUE	FALSE	42	S	28	32	42
GPGSGQQGPGQQGPGQQGPGGQASASASAAASAASTVANSSSGIKPEVAF	GPGSGQQGPGQQGPGQQGPGGQAS[79.9663]ASASAAASAASTVANSSS[79.9663]GIKPEVAF	Y	Q	620	669	50	3,4	24S(79.9663),42S(79.9663)	TRUE	FALSE	24	S	TRUE	13	TRUE	FALSE	42	S	FALSE		FALSE	FALSE			24	42
GPGSGQQGPGQQGPGQQGPGGQASASASAAASAASTVANSSSGIKPEVAF	GPGSGQQGPGQQGPGQQGPGGQASASASAAAS[79.9663]AASTVANS[79.9663]SSGIKPEVAF	Y	Q	620	669	50	3,4	32S(79.9663),40S(79.9663)	TRUE	FALSE	32	S	TRUE	13	TRUE	FALSE	40	S	FALSE		FALSE	FALSE			32	40
GPGSGQQGPGQQGPGQQGPGGQASASASAAASAASTVANSSSGIKPEVAF	GPGSGQQGPGQQGPGQQGPGGQAS[79.9663]AS[79.9663]ASAAASAASTVANSSSGIKPEVAF	Y	Q	620	669	50	3,4	24S(79.9663),26S(79.9663)	TRUE	FALSE	24	S	TRUE	13	TRUE	FALSE	26	S	FALSE		FALSE	FALSE			24	26
GPGSGQQGPGQQGPGQQGPGGQASASASAAASAASTVANSSSGIKPEVAF	GPGSGQQGPGQQGPGQQGPGGQASASASAAASAAST[79.9663]VANSSSGIKPEVAF	Y	Q	620	669	50	3,4	36T(79.9663)	TRUE	FALSE	36	T	FALSE		FALSE	FALSE			FALSE		FALSE	FALSE			36
GPGSGQQGPGQQGPGQQGPGGQASASASAAASAASTVANSSSGIKPEVAF	GPGSGQQGPGQQGPGQQGPGGQASASASAAAS[79.9663]AAST[79.9663]VANS[79.9663]SSGIKPEVAF	Y	Q	620	669	50	3,4	32S(79.9663),36T(79.9663),40S(79.9663)	TRUE	FALSE	32	S	TRUE	13	TRUE	FALSE	36	T	TRUE	26	TRUE	FALSE	40	S	32	36	40
GPGSGQQGPGQQGPGQQGPGGQASASASAAASAASTVANSSSGIKPEVAF	GPGSGQQGPGQQGPGQQGPGGQASASASAAASAASTVANSS[79.9663]SGIKPEVAF	Y	Q	620	669	50	3,4	41S(79.9663)	TRUE	FALSE	41	S	FALSE		FALSE	FALSE			FALSE		FALSE	FALSE			41
SGGGGGGGLGSGGSIR	SGGGGGGGLGSGGSIR	R	S	14	29	16	2										sp|P35527|K1C9_HUMAN		P35527	K1C9_HUMAN	KRT9	Keratin, type I cytoskeletal 9				0	5	0	0	15633.1	0	0	0	0	unmatched	MS/MS	unmatched
GPGSGQQGPGQQGPGQQGPGGQASASASAAASAASTVANSSSGIKPEVAF	GPGSGQQGPGQQGPGQQGPGGQASASASAAAS[79.9663]AASTVANSS[79.9663]SGIKPEVAF	Y	Q	620	669	50	3	32S(79.9663),41S(79.9663)	TRUE	FALSE	32	S	TRUE	13	TRUE	FALSE	41	S	FALSE		FALSE	FALSE			32	41
GPGSGQQGPGQQGPGQQGPGGQASASASAAASAASTVANSSSGIKPEVAF	GPGSGQQGPGQQGPGQQGPGGQASASASAAAS[79.9663]AAS[79.9663]TVANSSSGIKPEVAF	Y	Q	620	669	50	3,4	32S(79.9663),35S(79.9663)	TRUE	FALSE	32	S	TRUE	13	TRUE	FALSE	35	S	FALSE		FALSE	FALSE			32	35
GPGSGQQGPGQQGPGQQGPGGQASASASAAASAASTVANSSSGIKPEVAF	GPGSGQQGPGQQGPGQQGPGGQASAS[79.9663]ASAAASAASTVANSSSGIKPEVAF	Y	Q	620	669	50	3,4	26S(79.9663)	TRUE	FALSE	26	S	FALSE		FALSE	FALSE			FALSE		FALSE	FALSE			26
GPGSGQQGPGQQGPGQQGPGGQASASASAAASAASTVANSSSGIKPEVAF	GPGSGQQGPGQQGPGQQGPGGQASAS[79.9663]ASAAASAAS[79.9663]TVANSS[79.9663]SGIKPEVAF	Y	Q	620	669	50	3,4	26S(79.9663),35S(79.9663),41S(79.9663)	TRUE	FALSE	26	S	TRUE	13	TRUE	FALSE	35	S	TRUE	26	TRUE	FALSE	41	S	26	35	41
GPGSGQQGPGQQGPGQQGPGGQASASASAAASAASTVANSSSGIKPEVAF	GPGSGQQGPGQQGPGQQGPGGQASAS[79.9663]ASAAASAAS[79.9663]TVANS[79.9663]SSGIKPEVAF	Y	Q	620	669	50	3,4	26S(79.9663),35S(79.9663),40S(79.9663)	TRUE	FALSE	26	S	TRUE	13	TRUE	FALSE	35	S	TRUE	26	TRUE	FALSE	40	S	26	35	40
GPGSGQQGPGQQGPGQQGPGGQASASASAAASAASTVANSSSGIKPEVAF	GPGSGQQGPGQQGPGQQGPGGQAS[79.9663]ASASAAASAASTVANSS[79.9663]SGIKPEVAF	Y	Q	620	669	50	3,4	24S(79.9663),41S(79.9663)	TRUE	FALSE	24	S	TRUE	13	TRUE	FALSE	41	S	FALSE		FALSE	FALSE			24	41
GPGSGQQGPGQQGPGQQGPGGQASASASAAASAASTVANSSSGIKPEVAF	GPGSGQQGPGQQGPGQQGPGGQASAS[79.9663]ASAAASAASTVANS[79.9663]SSGIKPEVAF	Y	Q	620	669	50	3,4	26S(79.9663),40S(79.9663)	TRUE	FALSE	26	S	TRUE	13	TRUE	FALSE	40	S	FALSE		FALSE	FALSE			26	40
GPGSGQQGPGQQGPGQQGPGGQASASASAAASAASTVANSSSGIKPEVAF	GPGSGQQGPGQQGPGQQGPGGQASASASAAASAAST[79.9663]VANS[79.9663]SSGIKPEVAF	Y	Q	620	669	50	3,4	36T(79.9663),40S(79.9663)	TRUE	FALSE	36	T	TRUE	13	TRUE	FALSE	40	S	FALSE		FALSE	FALSE			36	40
GPGSGQQGPGQQGPGQQGPGGQASASASAAASAASTVANSSSGIKPEVAF	GPGSGQQGPGQQGPGQQGPGGQASASASAAASAAS[79.9663]TVANS[79.9663]SSGIKPEVAF	Y	Q	620	669	50	3	35S(79.9663),40S(79.9663)	TRUE	FALSE	35	S	TRUE	13	TRUE	FALSE	40	S	FALSE		FALSE	FALSE			35	40
GPGSGQQGPGQQGPGQQGPGGQASASASAAASAASTVANSSSGIKPEVAF	GPGSGQQGPGQQGPGQQGPGGQASASAS[79.9663]AAASAASTVANSSSGIKPEVAF	Y	Q	620	669	50	3,4	28S(79.9663)	TRUE	FALSE	28	S	FALSE		FALSE	FALSE			FALSE		FALSE	FALSE			28
GPGSGQQGPGQQGPGQQGPGGQASASASAAASAASTVANSSSGIKPEVAF	GPGSGQQGPGQQGPGQQGPGGQASASAS[79.9663]AAASAASTVANS[79.9663]SSGIKPEVAF	Y	Q	620	669	50	3,4	28S(79.9663),40S(79.9663)	TRUE	FALSE	28	S	TRUE	13	TRUE	FALSE	40	S	FALSE		FALSE	FALSE			28	40
GPGSGQQGPGQQGPGQQGPGGQASASASAAASAASTVANSSSGIKPEVAF	GPGSGQQGPGQQGPGQQGPGGQAS[79.9663]ASASAAASAASTVANSS[79.9663]S[79.9663]GIKPEVAF	Y	Q	620	669	50	4	24S(79.9663),41S(79.9663),42S(79.9663)	TRUE	FALSE	24	S	TRUE	13	TRUE	FALSE	41	S	TRUE	26	TRUE	FALSE	42	S	24	41	42
GPGSGQQGPGQQGPGQQGPGGQASASASAAASAASTVANSSSGIKPEVAF	GPGSGQQGPGQQGPGQQGPGGQAS[79.9663]ASASAAASAAST[79.9663]VANSS[79.9663]SGIKPEVAF	Y	Q	620	669	50	3,4	24S(79.9663),36T(79.9663),41S(79.9663)	TRUE	FALSE	24	S	TRUE	13	TRUE	FALSE	36	T	TRUE	26	TRUE	FALSE	41	S	24	36	41
GPGSGQQGPGQQGPGQQGPGGQASASASAAASAASTVANSSSGIKPEVAF	GPGSGQQGPGQQGPGQQGPGGQAS[79.9663]ASASAAASAAS[79.9663]TVANSSS[79.9663]GIKPEVAF	Y	Q	620	669	50	3,4	24S(79.9663),35S(79.9663),42S(79.9663)	TRUE	FALSE	24	S	TRUE	13	TRUE	FALSE	35	S	TRUE	26	TRUE	FALSE	42	S	24	35	42
GPGSGQQGPGQQGPGQQGPGGQASASASAAASAASTVANSSSGIKPEVAF	GPGSGQQGPGQQGPGQQGPGGQAS[79.9663]AS[79.9663]ASAAASAASTVANS[79.9663]SSGIKPEVAF	Y	Q	620	669	50	3	24S(79.9663),26S(79.9663),40S(79.9663)	TRUE	FALSE	24	S	TRUE	13	TRUE	FALSE	26	S	TRUE	26	TRUE	FALSE	40	S	24	26	40
GPGSGQQGPGQQGPGQQGPGGQASASASAAASAASTVANSSSGIKPEVAF	GPGSGQQGPGQQGPGQQGPGGQASASASAAASAASTVANSSS[79.9663]GIKPEVAF	Y	Q	620	669	50	3,4	42S(79.9663)	TRUE	FALSE	42	S	FALSE		FALSE	FALSE			FALSE		FALSE	FALSE			42
GPGSGQQGPGQQGPGQQGPGGQASASASAAASAASTVANSSSGIKPEVAF	GPGSGQQGPGQQGPGQQGPGGQASASASAAASAASTVANS[79.9663]S[79.9663]SGIKPEVAF	Y	Q	620	669	50	3	40S(79.9663),41S(79.9663)	TRUE	FALSE	40	S	TRUE	13	TRUE	FALSE	41	S	FALSE		FALSE	FALSE			40	41
GPGSGQQGPGQQGPGQQGPGGQASASASAAASAASTVANSSSGIKPEVAF	GPGSGQQGPGQQGPGQQGPGGQASASASAAASAAS[79.9663]TVANSS[79.9663]SGIKPEVAF	Y	Q	620	669	50	3	35S(79.9663),41S(79.9663)	TRUE	FALSE	35	S	TRUE	13	TRUE	FALSE	41	S	FALSE		FALSE	FALSE			35	41
GPGSGQQGPGQQGPGQQGPGGQASASASAAASAASTVANSSSGIKPEVAF	GPGSGQQGPGQQGPGQQGPGGQASAS[79.9663]ASAAASAASTVANSS[79.9663]SGIKPEVAF	Y	Q	620	669	50	3,4	26S(79.9663),41S(79.9663)	TRUE	FALSE	26	S	TRUE	13	TRUE	FALSE	41	S	FALSE		FALSE	FALSE			26	41
GPGSGQQGPGQQGPGQQGPGGQASASASAAASAASTVANSSSGIKPEVAF	GPGSGQQGPGQQGPGQQGPGGQASAS[79.9663]ASAAASAAS[79.9663]TVANSSSGIKPEVAF	Y	Q	620	669	50	3	26S(79.9663),35S(79.9663)	TRUE	FALSE	26	S	TRUE	13	TRUE	FALSE	35	S	FALSE		FALSE	FALSE			26	35
GPGSGQQGPGQQGPGQQGPGGQASASASAAASAASTVANSSSGIKPEVAF	GPGSGQQGPGQQGPGQQGPGGQAS[79.9663]ASASAAASAASTVANS[79.9663]S[79.9663]SGIKPEVAF	Y	Q	620	669	50	3	24S(79.9663),40S(79.9663),41S(79.9663)	TRUE	FALSE	24	S	TRUE	13	TRUE	FALSE	40	S	TRUE	26	TRUE	FALSE	41	S	24	40	41
GPGSGQQGPGQQGPGQQGPGGQASASASAAASAASTVANSSSGIKPEVAF	GPGSGQQGPGQQGPGQQGPGGQAS[79.9663]ASASAAASAAST[79.9663]VANSSSGIKPEVAF	Y	Q	620	669	50	3,4	24S(79.9663),36T(79.9663)	TRUE	FALSE	24	S	TRUE	13	TRUE	FALSE	36	T	FALSE		FALSE	FALSE			24	36
GPGSGQQGPGQQGPGQQGPGGQASASASAAASAASTVANSSSGIKPEVAF	GPGSGQQGPGQQGPGQQGPGGQAS[79.9663]ASASAAASAAS[79.9663]TVANSS[79.9663]SGIKPEVAF	Y	Q	620	669	50	4	24S(79.9663),35S(79.9663),41S(79.9663)	TRUE	FALSE	24	S	TRUE	13	TRUE	FALSE	35	S	TRUE	26	TRUE	FALSE	41	S	24	35	41
GPGSGQQGPGQQGPGQQGPGGQASASASAAASAASTVANSSSGIKPEVAF	GPGS[79.9663]GQQGPGQQGPGQQGPGGQASASASAAAS[79.9663]AASTVANS[79.9663]SSGIKPEVAF	Y	Q	620	669	50	3	32S(79.9663),40S(79.9663),4S(79.9663)	TRUE	FALSE	32	S	TRUE	13	TRUE	FALSE	40	S	TRUE	26	TRUE	TRUE	4	S	32	40	4
GPGSGQQGPGQQGPGQQGPGGQASASASAAASAASTVANSSSGIKPEVAF	GPGSGQQGPGQQGPGQQGPGGQASASASAAASAASTVANSS[79.9663]S[79.9663]GIKPEVAF	Y	Q	620	669	50	3	41S(79.9663),42S(79.9663)	TRUE	FALSE	41	S	TRUE	13	TRUE	FALSE	42	S	FALSE		FALSE	FALSE			41	42
SGLSGEQGPSGDMTTEEDSATHIK	SGLSGEQGPSGDMTTEEDSATHIK	L	F	9	32	24	3										sp|PSARSF300|silk_pSARSF300		PSARSF300							2	1	1	52861.6	31777	40075	52861.6	31777	40075	MS/MS	MS/MS	MS/MS
SLDLDSIIAEVK	SLDLDSIIAEVK	R	A	344	355	12	2										sp|P04264|K2C1_HUMAN		P04264	K2C1_HUMAN	KRT1	Keratin, type II cytoskeletal 1				1	7	2	27844.9	394193	59177.2	27844.9	394193	59177.2	MS/MS	MS/MS	MS/MS
SLLEGEGSSGGGGR	SLLEGEGSSGGGGR	R	G	451	464	14	2										sp|P13645|K1C10_HUMAN		P13645	K1C10_HUMAN	KRT10	Keratin, type I cytoskeletal 10				0	1	2	0	51709.2	18809.9	0	51709.2	18809.9	unmatched	MS/MS	MS/MS
SLLEGEGSSGGGGRGGGSF	SLLEGEGSSGGGGRGGGSF	R	G	451	469	19	2										sp|P13645|K1C10_HUMAN		P13645	K1C10_HUMAN	KRT10	Keratin, type I cytoskeletal 10				0	6	0	0	0	0	0	0	0	unmatched	MS/MS	unmatched
SPNEQNKHIGEVVKPATMSNNAETQVNQNITVTGYPGDKPVATMW	SPNEQNKHIGEVVKPATMSNNAETQVNQNIT[79.9663]VT[79.9663]GYPGDKPVATMW	F	E	168	212	45	5	31T(79.9663),33T(79.9663)									sp|P0C1U8|SSPA_STAAU		P0C1U8	SSPA_STAAU	sspA	Glutamyl endopeptidase				0	0	4	0	0	1.84209e+06	0	0	0	unmatched	unmatched	MS/MS
SPNEQNKHIGEVVKPATMSNNAETQVNQNITVTGYPGDKPVATMW	SPNEQNKHIGEVVKPAT[79.9663]MSNNAETQVNQNITVTGY[79.9663]PGDKPVATMW	F	E	168	212	45	5	17T(79.9663),35Y(79.9663)									sp|P0C1U8|SSPA_STAAU		P0C1U8	SSPA_STAAU	sspA	Glutamyl endopeptidase				2	0	0	1326901	2.07467e+06	1.84674e+06	1326901	2.07467e+06	1.84674e+06	MS/MS	MBR	MBR
SPNEQNKHIGEVVKPATMSNNAETQVNQNITVTGYPGDKPVATMW	SPNEQNKHIGEVVKPAT[79.9663]MSNNAETQVNQNIT[79.9663]VTGYPGDKPVATMW	F	E	168	212	45	5	17T(79.9663),31T(79.9663)									sp|P0C1U8|SSPA_STAAU		P0C1U8	SSPA_STAAU	sspA	Glutamyl endopeptidase				0	0	1	0	0	58683.5	0	0	0	unmatched	unmatched	MS/MS
SPNEQNKHIGEVVKPATMSNNAETQVNQNITVTGYPGDKPVATMW	SPNEQNKHIGEVVKPAT[79.9663]MS[79.9663]NNAETQVNQNITVTGYPGDKPVATMW	F	E	168	212	45	5	17T(79.9663),19S(79.9663)									sp|P0C1U8|SSPA_STAAU		P0C1U8	SSPA_STAAU	sspA	Glutamyl endopeptidase				4	2	1	1736578	2087403	1.69999e+06	1736578	2087403	1.69999e+06	MS/MS	MS/MS	MS/MS
SQIQAQISALEEQL	SQIQAQISALEEQL	L	Q	405	418	14	2										sp|P13645|K1C10_HUMAN		P13645	K1C10_HUMAN	KRT10	Keratin, type I cytoskeletal 10				0	2	0	0	37451.5	0	0	0	0	unmatched	MS/MS	unmatched
SQTVSAVCLPSASDDF	SQTVSAVC[57.0215]LPSASDDF	F	A	115	130	16	2	8C(57.0215)									sp|P00766|CTRA_BOVIN		P00766	CTRA_BOVIN		Chymotrypsinogen A				2	4	1	66932.7	49050	51947.9	66932.7	49050	51947.9	MS/MS	MS/MS	MS/MS
SSGSSYPSLL	SSGSSYPSLL	K	Q	134	143	10	1										sp|P00761|TRYP_PIG		P00761	TRYP_PIG		Trypsin				14	10	3	192190	182158	70648	192190	182158	70648	MS/MS	MS/MS	MS/MS
GPGSGQQGPGQQGPGQQGPGGQASASASAAASAASTVANSSSGIKPEVAF	GPGSGQQGPGQQGPGQQGPGGQASASASAAASAAST[79.9663]VANSS[79.9663]SGIKPEVAF	Y	Q	620	669	50	3	36T(79.9663),41S(79.9663)	TRUE	FALSE	36	T	TRUE	13	TRUE	FALSE	41	S	FALSE		FALSE	FALSE			36	41
GPGSGQQGPGQQGPGQQGPGGQASASASAAASAASTVANSSSGIKPEVAF	GPGSGQQGPGQQGPGQQGPGGQASASASAAASAAS[79.9663]T[79.9663]VANSSSGIKPEVAF	Y	Q	620	669	50	3	35S(79.9663),36T(79.9663)	TRUE	FALSE	35	S	TRUE	13	TRUE	FALSE	36	T	FALSE		FALSE	FALSE			35	36
GPGSGQQGPGQQGPGQQGPGGQASASASAAASAASTVANSSSGIKPEVAF	GPGSGQQGPGQQGPGQQGPGGQASASASAAAS[79.9663]AAS[79.9663]TVANSS[79.9663]SGIKPEVAF	Y	Q	620	669	50	3	32S(79.9663),35S(79.9663),41S(79.9663)	TRUE	FALSE	32	S	TRUE	13	TRUE	FALSE	35	S	TRUE	26	TRUE	FALSE	41	S	32	35	41
SGLSGEQGPSGDMTTEEDSATHIKF	SGLSGEQGPSGDM[15.9949]TTEEDSATHIKF	L	S	9	33	25	3	13M(15.9949)									sp|PSARSF300|silk_pSARSF300		PSARSF300							0	0	1	0	0	36765.9	0	0	0	unmatched	unmatched	MS/MS
GPGSGQQGPGQQGPGQQGPGGQASASASAAASAASTVANSSSGIKPEVAF	GPGSGQQGPGQQGPGQQGPGGQASASAS[79.9663]AAASAAST[79.9663]VANSSS[79.9663]GIKPEVAF	Y	Q	620	669	50	3	28S(79.9663),36T(79.9663),42S(79.9663)	TRUE	FALSE	28	S	TRUE	13	TRUE	FALSE	36	T	TRUE	26	TRUE	FALSE	42	S	28	36	42
GPGSGQQGPGQQGPGQQGPGGQASASASAAASAASTVANSSSGIKPEVAF	GPGSGQQGPGQQGPGQQGPGGQASASAS[79.9663]AAASAAST[79.9663]VANSS[79.9663]SGIKPEVAF	Y	Q	620	669	50	3	28S(79.9663),36T(79.9663),41S(79.9663)	TRUE	FALSE	28	S	TRUE	13	TRUE	FALSE	36	T	TRUE	26	TRUE	FALSE	41	S	28	36	41
TAAENDFVTL	TAAENDFVTL	R	K	276	285	10	1										sp|P35908|K22E_HUMAN		P35908	K22E_HUMAN	KRT2	Keratin, type II cytoskeletal 2 epidermal				0	3	0	0	15669.5	0	0	0	0	unmatched	MS/MS	unmatched
GPGSGQQGPGQQGPGQQGPGGQASASASAAASAASTVANSSSGIKPEVAF	GPGSGQQGPGQQGPGQQGPGGQASASAS[79.9663]AAASAAS[79.9663]TVANSSSGIKPEVAF	Y	Q	620	669	50	3	28S(79.9663),35S(79.9663)	TRUE	FALSE	28	S	TRUE	13	TRUE	FALSE	35	S	FALSE		FALSE	FALSE			28	35
GPGSGQQGPGQQGPGQQGPGGQASASASAAASAASTVANSSSGIKPEVAF	GPGSGQQGPGQQGPGQQGPGGQASASAS[79.9663]AAAS[79.9663]AASTVANSSSGIKPEVAF	Y	Q	620	669	50	3	28S(79.9663),32S(79.9663)	TRUE	FALSE	28	S	TRUE	13	TRUE	FALSE	32	S	FALSE		FALSE	FALSE			28	32
GPGSGQQGPGQQGPGQQGPGGQASASASAAASAASTVANSSSGIKPEVAF	GPGSGQQGPGQQGPGQQGPGGQASAS[79.9663]ASAAASAASTVANSSS[79.9663]GIKPEVAF	Y	Q	620	669	50	4	26S(79.9663),42S(79.9663)	TRUE	FALSE	26	S	TRUE	13	TRUE	FALSE	42	S	FALSE		FALSE	FALSE			26	42
GPGSGQQGPGQQGPGQQGPGGQASASASAAASAASTVANSSSGIKPEVAF	GPGSGQQGPGQQGPGQQGPGGQASAS[79.9663]ASAAAS[79.9663]AASTVANSSS[79.9663]GIKPEVAF	Y	Q	620	669	50	3	26S(79.9663),32S(79.9663),42S(79.9663)	TRUE	FALSE	26	S	TRUE	13	TRUE	FALSE	32	S	TRUE	26	TRUE	FALSE	42	S	26	32	42
GPGSGQQGPGQQGPGQQGPGGQASASASAAASAASTVANSSSGIKPEVAF	GPGSGQQGPGQQGPGQQGPGGQASAS[79.9663]ASAAAS[79.9663]AAS[79.9663]TVANSSSGIKPEVAF	Y	Q	620	669	50	3	26S(79.9663),32S(79.9663),35S(79.9663)	TRUE	FALSE	26	S	TRUE	13	TRUE	FALSE	32	S	TRUE	26	TRUE	FALSE	35	S	26	32	35
GPGSGQQGPGQQGPGQQGPGGQASASASAAASAASTVANSSSGIKPEVAF	GPGSGQQGPGQQGPGQQGPGGQAS[79.9663]ASASAAASAAST[79.9663]VANS[79.9663]SSGIKPEVAF	Y	Q	620	669	50	3	24S(79.9663),36T(79.9663),40S(79.9663)	TRUE	FALSE	24	S	TRUE	13	TRUE	FALSE	36	T	TRUE	26	TRUE	FALSE	40	S	24	36	40
TINNDITL	TINNDITL	L	L	98	105	8	1										sp|P00766|CTRA_BOVIN		P00766	CTRA_BOVIN		Chymotrypsinogen A				3	5	1	256622	337090	86907.4	256622	337090	86907.4	MS/MS	MS/MS	MS/MS
TINNDITLL	TINNDITLL	L	K	98	106	9	1										sp|P00766|CTRA_BOVIN		P00766	CTRA_BOVIN		Chymotrypsinogen A				5	6	6	850836	915781	607817	850836	915781	607817	MS/MS	MS/MS	MS/MS
TINNDITLLK	TINNDITLLK	L	L	98	107	10	2										sp|P00766|CTRA_BOVIN		P00766	CTRA_BOVIN		Chymotrypsinogen A				3	4	5	372372	389178	411585	372372	389178	411585	MS/MS	MS/MS	MS/MS
GPGSGQQGPGQQGPGQQGPGGQASASASAAASAASTVANSSSGIKPEVAF	GPGSGQQGPGQQGPGQQGPGGQAS[79.9663]ASASAAASAAS[79.9663]TVANS[79.9663]SSGIKPEVAF	Y	Q	620	669	50	3	24S(79.9663),35S(79.9663),40S(79.9663)	TRUE	FALSE	24	S	TRUE	13	TRUE	FALSE	35	S	TRUE	26	TRUE	FALSE	40	S	24	35	40
GPGSGQQGPGQQGPGQQGPGGQASASASAAASAASTVANSSSGIKPEVAF	GPGSGQQGPGQQGPGQQGPGGQAS[79.9663]AS[79.9663]ASAAASAASTVANSSS[79.9663]GIKPEVAF	Y	Q	620	669	50	3	24S(79.9663),26S(79.9663),42S(79.9663)	TRUE	FALSE	24	S	TRUE	13	TRUE	FALSE	26	S	TRUE	26	TRUE	FALSE	42	S	24	26	42
GPGSGQQGPGQQGPGQQGPGGQASASASAAASAASTVANSSSGIKPEVAF	GPGSGQQGPGQQGPGQQGPGGQAS[79.9663]AS[79.9663]ASAAASAASTVANSS[79.9663]SGIKPEVAF	Y	Q	620	669	50	4	24S(79.9663),26S(79.9663),41S(79.9663)	TRUE	FALSE	24	S	TRUE	13	TRUE	FALSE	26	S	TRUE	26	TRUE	FALSE	41	S	24	26	41
TLVGIVSW	TLVGIVSW	W	G	208	215	8	1										sp|P00766|CTRA_BOVIN		P00766	CTRA_BOVIN		Chymotrypsinogen A				6	7	3	1.20326e+06	1.22019e+06	1.04558e+06	1.20326e+06	1.22019e+06	1.04558e+06	MS/MS	MS/MS	MS/MS
TNANTPDRLQQASLPLL	TNANTPDRLQQASLPLL	Y	S	147	163	17	2										sp|P00766|CTRA_BOVIN		P00766	CTRA_BOVIN		Chymotrypsinogen A				3	1	0	23630.7	12240.1	0	23630.7	12240.1	0	MS/MS	MS/MS	unmatched
TSQNSELNNMQDLVEDY	TSQNSELNNMQDLVEDY	R	K	248	264	17	2										sp|P35908|K22E_HUMAN		P35908	K22E_HUMAN	KRT2	Keratin, type II cytoskeletal 2 epidermal				0	2	0	0	34216.9	0	0	0	0	unmatched	MS/MS	unmatched
TTEIDNNIEQISSY	TTEIDNNIEQISSY	L	K	348	361	14	2										sp|P13645|K1C10_HUMAN		P13645	K1C10_HUMAN	KRT10	Keratin, type I cytoskeletal 10				0	14	1	0	254276	23046.3	0	254276	23046.3	unmatched	MS/MS	MS/MS
GPGSGQQGPGQQGPGQQGPGGQASASASAAASAASTVANSSSGIKPEVAF	GPGSGQQGPGQQGPGQQGPGGQAS[79.9663]AS[79.9663]ASAAASAAS[79.9663]TVANSSSGIKPEVAF	Y	Q	620	669	50	3	24S(79.9663),26S(79.9663),35S(79.9663)	TRUE	FALSE	24	S	TRUE	13	TRUE	FALSE	26	S	TRUE	26	TRUE	FALSE	35	S	24	26	35
GPGSGQQGPGQQGPGQQGPGGQASASASAAASAASTVANSSSGIKPEVAF	GPGS[79.9663]GQQGPGQQGPGQQGPGGQASASASAAASAAST[79.9663]VANSSS[79.9663]GIKPEVAF	Y	Q	620	669	50	3	36T(79.9663),42S(79.9663),4S(79.9663)	TRUE	FALSE	36	T	TRUE	13	TRUE	FALSE	42	S	TRUE	26	TRUE	TRUE	4	S	36	42	4
GPGSGQQGPGQQGPGQQGPGGQASASASAAASAASTVANSSSGIKPEVAF	GPGS[79.9663]GQQGPGQQGPGQQGPGGQASASASAAASAAST[79.9663]VANSS[79.9663]SGIKPEVAF	Y	Q	620	669	50	3	36T(79.9663),41S(79.9663),4S(79.9663)	TRUE	FALSE	36	T	TRUE	13	TRUE	FALSE	41	S	TRUE	26	TRUE	TRUE	4	S	36	41	4
GPGSGQQGPGQQGPGQQGPGGQASASASAAASAASTVANSSSGIKPEVAF	GPGS[79.9663]GQQGPGQQGPGQQGPGGQASASAS[79.9663]AAASAASTVANSSS[79.9663]GIKPEVAF	Y	Q	620	669	50	4	28S(79.9663),42S(79.9663),4S(79.9663)	TRUE	FALSE	28	S	TRUE	13	TRUE	FALSE	42	S	TRUE	26	TRUE	TRUE	4	S	28	42	4
VDLLNQEIEF	VDLLNQEIEF	K	L	303	312	10	2										sp|P35908|K22E_HUMAN		P35908	K22E_HUMAN	KRT2	Keratin, type II cytoskeletal 2 epidermal				0	7	0	0	52377	0	0	0	0	unmatched	MS/MS	unmatched
GPGSGQQGPGQQGPGQQGPGGQASASASAAASAASTVANSSSGIKPEVAF	GPGS[79.9663]GQQGPGQQGPGQQGPGGQAS[79.9663]ASASAAASAASTVANSSS[79.9663]GIKPEVAF	Y	Q	620	669	50	3	24S(79.9663),42S(79.9663),4S(79.9663)	TRUE	FALSE	24	S	TRUE	13	TRUE	FALSE	42	S	TRUE	26	TRUE	TRUE	4	S	24	42	4
GPGSGQQGPGQQGPGQQGPGGQASASASAAASAASTVANSSSGIKPEVAF	GPGS[79.9663]GQQGPGQQGPGQQGPGGQAS[79.9663]ASASAAASAASTVANSS[79.9663]SGIKPEVAF	Y	Q	620	669	50	4	24S(79.9663),41S(79.9663),4S(79.9663)	TRUE	FALSE	24	S	TRUE	13	TRUE	FALSE	41	S	TRUE	26	TRUE	TRUE	4	S	24	41	4
QVSQDDVKQPVVPTGTHHHHHH	QVSQDDVKQPVVPT[79.9663]GTHHHHHH	F	-	670	691	22	3,4	14T(79.9663)	TRUE	FALSE	14	T	FALSE		FALSE	FALSE			FALSE		FALSE	FALSE			14
QVSQDDVKQPVVPTGTHHHHHH	QVSQDDVKQPVVPTGT[79.9663]HHHHHH	F	-	670	691	22	4	16T(79.9663)	TRUE	FALSE	16	T	FALSE		FALSE	FALSE			FALSE		FALSE	FALSE			16
QPVVPTGTHHHHHH	QPVVPT[79.9663]GTHHHHHH	K	-	678	691	14	2,3	6T(79.9663)	TRUE	TRUE	6	T	FALSE		FALSE	FALSE			FALSE		FALSE	FALSE			6
VNWIQQTIAAN	VNWIQQTIAAN	Y	-	221	231	11	2										sp|P00761|TRYP_PIG		P00761	TRYP_PIG		Trypsin				4	3	3	17939.1	16640.1	11804	17939.1	16640.1	11804	MS/MS	MS/MS	MS/MS
VQALEEANNDLENK	VQALEEANNDLENK	K	I	171	184	14	2										sp|P35527|K1C9_HUMAN		P35527	K1C9_HUMAN	KRT9	Keratin, type I cytoskeletal 9				2	1	2	8845.06	19534.8	17339.2	8845.06	19534.8	17339.2	MS/MS	MS/MS	MS/MS
VTALVNWVQQTL	VTALVNWVQQTL	R	A	231	242	12	2										sp|P00766|CTRA_BOVIN		P00766	CTRA_BOVIN		Chymotrypsinogen A				1	4	0	5682.86	10899.5	0	5682.86	10899.5	0	MS/MS	MS/MS	unmatched
VVTAAHCGVTTSDVVVAGEF	VVTAAHC[57.0215]GVTTS[79.9663]DVVVAGEF	W	D	52	71	20	2	12S(79.9663),7C(57.0215)									sp|P00766|CTRA_BOVIN		P00766	CTRA_BOVIN		Chymotrypsinogen A			sp|P00767|CTRB_BOVIN	0	1	0	0	0	0	0	0	0	unmatched	MS/MS	unmatched
VVTAAHCGVTTSDVVVAGEF	VVT[79.9663]AAHC[57.0215]GVTTSDVVVAGEF	W	D	52	71	20	2	3T(79.9663),7C(57.0215)									sp|P00766|CTRA_BOVIN		P00766	CTRA_BOVIN		Chymotrypsinogen A			sp|P00767|CTRB_BOVIN	1	0	1	0	0	1271.84	0	0	0	MS/MS	unmatched	MS/MS
VVTAAHCGVTTSDVVVAGEFDQGSSSEK	VVT[79.9663]AAHC[57.0215]GVTTSDVVVAGEFDQGSSSEK	W	I	52	79	28	3	3T(79.9663),7C(57.0215)									sp|P00766|CTRA_BOVIN		P00766	CTRA_BOVIN		Chymotrypsinogen A				1	0	0	0	0	0	0	0	0	MS/MS	unmatched	unmatched
GPGSGQQGPSQQGPGQQGPGGQGPYGPGASAAAAAAGGY	GPGSGQQGPSQQGPGQQGPGGQGPYGPGASAAAAAAGGY	Y	G	175	213	39	3										sp|PSARSF300|silk_pSARSF300		PSARSF300							1	2	0	19340.4	48032.9	0	19340.4	48032.9	0	MS/MS	MS/MS	unmatched
YNTIDDLKDQIVDL	YNTIDDLKDQIVDL	Y	T	205	218	14	2										sp|P35527|K1C9_HUMAN		P35527	K1C9_HUMAN	KRT9	Keratin, type I cytoskeletal 9				2	1	1	8147.46	24390.9	18150	8147.46	24390.9	18150	MS/MS	MS/MS	MS/MS
ISDGHVKDF	ISDGHVKDF	W	Y	62	70	9	2										sp|PSARSF300|silk_pSARSF300		PSARSF300							1	1	0	8321	5138.42	0	8321	5138.42	0	MS/MS	MS/MS	unmatched
YLYPGK	YLYPGK	F	Y	71	76	6	1										sp|PSARSF300|silk_pSARSF300		PSARSF300							2	1	0	105715	48817.1	0	105715	48817.1	0	MS/MS	MS/MS	unmatched
YTFVETAAPDGY	YTFVETAAPDGY	K	E	77	88	12	2										sp|PSARSF300|silk_pSARSF300		PSARSF300							1	0	0	11744.2	0	0	0	0	0	MS/MS	unmatched	unmatched

## Sheet: Phos in protein
Peptide Sequence	Modified Sequence	Prev AA	Next AA	Start	End	Peptide Length	Charges	Assigned Modifications	Place of 1. phos (in peptide)	Place of 2. phos (in peptide)	Place of 3. phos (in peptide)	Location of 1 phos (in protein)	S/T/Y	Location of 2 phos (in protein)	S/T/Y	Location of 3 phos (in protein)	S/T/Y	Protein	Protein ID	Entry Name	Gene	Protein Description	Mapped Genes	Mapped Proteins	19617_Aranko_control Spectral Count	19619_Aranko_low Spectral Count	19621_Aranko_high Spectral Count	Control, <=5 phos counts filtered off	Low, <=5 phos counts filtered off	High, <=5 phos counts filtered off
AAAASAAQSY	AAAASAAQSY	L	V	195	204	10	1						T					sp|P81054|PLMP_GRIFR	P81054	PLMP_GRIFR	MEP	Peptidyl-Lys metalloendopeptidase			48	45	43	627624	640063	617321	627624	640063	617321	MS/MS	MS/MS	MS/MS
AAAASAAQSY	AAAAS[79.9663]AAQSY	L	V	195	204	10	1	5S(79.9663)					T		T			sp|P81054|PLMP_GRIFR	P81054	PLMP_GRIFR	MEP	Peptidyl-Lys metalloendopeptidase			0	0	8	0	0	0	0	0	0	unmatched	unmatched	MS/MS
ADLEMQIESL	ADLEM[15.9949]QIESL	K	T	267	276	10	2	5M(15.9949)					T		T			sp|P13645|K1C10_HUMAN	P13645	K1C10_HUMAN	KRT10	Keratin, type I cytoskeletal 10			0	2	0	0	9403.76	0	0	0	0	unmatched	MS/MS	unmatched
ADLEMQIESLTEEL	ADLEM[15.9949]QIESLTEEL	K	A	267	280	14	2	5M(15.9949)					T					sp|P13645|K1C10_HUMAN	P13645	K1C10_HUMAN	KRT10	Keratin, type I cytoskeletal 10			0	3	0	0	21806.5	0	0	0	0	unmatched	MS/MS	unmatched
AETECQNTEY	AETEC[57.0215]QNTEY	R	Q	423	432	10	2	5C(57.0215)					T					sp|P13645|K1C10_HUMAN	P13645	K1C10_HUMAN	KRT10	Keratin, type I cytoskeletal 10			0	2	0	0	50317.2	0	0	0	0	unmatched	MS/MS	unmatched
GPGSSAAAAAAGGNGPGSGQQGAGQQGPGQQGPGGSAAAAAAGGY	GPGSSAAAAAAGGNGPGSGQQGAGQQGPGQQGPGGSAAAAAAGGY	Y	G	229	273	45	3,4,5						T					sp|PSARSF300|silk_pSARSF300	PSARSF300						632	622	638	16368456	16708687	15015991	9812787	9813237	9119149	MS/MS	MS/MS	MS/MS
ARVTALVNWVQQTL	ARVTALVNWVQQTL	Y	A	229	242	14	2						S					sp|P00766|CTRA_BOVIN	P00766	CTRA_BOVIN		Chymotrypsinogen A			3	2	2	17680.2	43791.8	20687.7	17680.2	43791.8	20687.7	MS/MS	MS/MS	MS/MS
CGVPAIQPVL	C[57.0215]GVPAIQPVL	-	S	1	10	10	1	1C(57.0215)					S					sp|P00766|CTRA_BOVIN	P00766	CTRA_BOVIN		Chymotrypsinogen A		sp|P00767|CTRB_BOVIN	6	10	1	52772	50068.7	23017	52772	50068.7	23017	MS/MS	MS/MS	MS/MS
CGVPAIQPVLSGL	C[57.0215]GVPAIQPVLSGL	-	S	1	13	13	2	1C(57.0215)					T					sp|P00766|CTRA_BOVIN	P00766	CTRA_BOVIN		Chymotrypsinogen A		sp|P00767|CTRB_BOVIN	21	17	17	378632	545245	231224	378632	545245	231224	MS/MS	MS/MS	MS/MS
CLPPTSHTACPLPGTCHIPGNIGICGAY	C[57.0215]LPPTSHTAC[57.0215]PLPGTC[57.0215]HIPGNIGIC[57.0215]GAY	L	G	68	95	28	3,4	10C(57.0215),16C(57.0215),1C(57.0215),25C(57.0215)							T			sp|O76014|KRT37_HUMAN	O76014	KRT37_HUMAN	KRT37	Keratin, type I cuticular Ha7			14	2	4	68886.9	0	0	0	0	0	MS/MS	MS/MS	MS/MS
CLPPTSHTACPLPGTCHIPGNIGICGAY	C[57.0215]LPPTSHTAC[57.0215]PLPGTC[57.0215]HIPGNIGIC[57.0215]GAY[79.9663]	L	G	68	95	28	3	10C(57.0215),16C(57.0215),1C(57.0215),25C(57.0215),28Y(79.9663)					T					sp|O76014|KRT37_HUMAN	O76014	KRT37_HUMAN	KRT37	Keratin, type I cuticular Ha7			0	0	1	0	0	0	0	0	0	unmatched	unmatched	MS/MS
CLPPTSHTACPLPGTCHIPGNIGICGAYGK	C[57.0215]LPPTSHTAC[57.0215]PLPGT[79.9663]C[57.0215]HIPGNIGIC[57.0215]GAYGK	L	N	68	97	30	4	10C(57.0215),15T(79.9663),16C(57.0215),1C(57.0215),25C(57.0215)					S		T			sp|O76014|KRT37_HUMAN	O76014	KRT37_HUMAN	KRT37	Keratin, type I cuticular Ha7			2	0	0	0	0	0	0	0	0	MS/MS	unmatched	unmatched
GDAHTGSPSASASASAGASAAASAGAGAGAGPGQQGPGQQGPGQQGPY	GDAHTGSPSASASASAGASAAASAGAGAGAGPGQQGPGQQGPGQQGPY	K	G	113	160	48	3,4,5								T			sp|PSARSF300|silk_pSARSF300	PSARSF300						493	434	492	1.59017e+06	1.37154e+06	1.21408e+06	865149	759918	667573	MS/MS	MS/MS	MS/MS
DLDSIIAEVK	DLDSIIAEVK	L	A	344	353	10	2						T					sp|P35908|K22E_HUMAN	P35908	K22E_HUMAN	KRT2	Keratin, type II cytoskeletal 2 epidermal	KRT1	sp|P04264|K2C1_HUMAN	3	1	3	17503.8	61688.4	16692.2	17503.8	61688.4	16692.2	MS/MS	MS/MS	MS/MS
DLVGNNTPIFF	DLVGNNTPIFF	W	I	144	154	11	2								S			sp|P04040|CATA_HUMAN	P04040	CATA_HUMAN	CAT	Catalase			3	0	4	10328.3	0	43860.3	10328.3	0	43860.3	MS/MS	unmatched	MS/MS
DNLQQEIDFL	DNLQQEIDFL	L	T	306	315	10	2						S		T			sp|P04264|K2C1_HUMAN	P04264	K2C1_HUMAN	KRT1	Keratin, type II cytoskeletal 1			0	2	0	0	16942.2	0	0	0	0	unmatched	MS/MS	unmatched
TVNEQGQVTVNGEATK	TVNEQGQVTVNGEATK	F	G	97	112	16	2						S					sp|PSARSF300|silk_pSARSF300	PSARSF300						245	200	229	14604666	13219203	12039530	14604666	13219203	12039530	MS/MS	MS/MS	MS/MS
MGAMVTTLSGLSGEQGPSGDMTTEEDSATHIKF	MGAMVT[79.9663]TLSGLSGEQGPSGDMTTEEDSATHIKF	-	S	1	33	33	3	6T(79.9663)	6			6	T					sp|PSARSF300|silk_pSARSF300	PSARSF300						0	0	1
GPGSGQQGPGQQGPGQQGPGGQGPY	GPGSGQQGPGQQGPGQQGPGGQGPY	Y	G	341	365	25	2,3						S		T			sp|PSARSF300|silk_pSARSF300	PSARSF300						127	139	122	23116036	24166276	22235954	16362958	17034296	14946700	MS/MS	MS/MS	MS/MS
GPGSGQQGPGQQGPGQQGPGQQGPGGQGPY	GPGSGQQGPGQQGPGQQGPGQQGPGGQGPY	Y	G	448	477	30	2,3,4						S		S			sp|PSARSF300|silk_pSARSF300	PSARSF300						88	88	94	24779986	24145844	21758290	23013254	22050886	20283808	MS/MS	MS/MS	MS/MS
EIELQSQL	EIELQSQL	L	A	376	383	8	1								S			sp|P13645|K1C10_HUMAN	P13645	K1C10_HUMAN	KRT10	Keratin, type I cytoskeletal 10	KRT15, KRT9	sp|O77727|K1C15_SHEEP, sp|P35527|K1C9_HUMAN	0	5	0	0	11795.2	0	0	0	0	unmatched	MS/MS	unmatched
GPGSGQQGPSQQGPGQQGPGGQGPY	GPGSGQQGPSQQGPGQQGPGGQGPY	Y	G	175	199	25	2,3						S		T			sp|PSARSF300|silk_pSARSF300	PSARSF300						85	97	94	15934117	16275832	12697678	9924332	9847558	7781150	MS/MS	MS/MS	MS/MS
MGAMVTTLSGLSGEQGPSGDMTTEEDSATHIKF	MGAMVT[79.9663]TLSGLSGEQGPSGDMTTEEDSAT[79.9663]HIKF	-	S	1	33	33	3	29T(79.9663),6T(79.9663)	29	6		29	T	6	T			sp|PSARSF300|silk_pSARSF300	PSARSF300						0	0	1
ELTTEIDNNIEQISSY	ELTTEIDNNIEQISSY	K	K	346	361	16	2								S			sp|P13645|K1C10_HUMAN	P13645	K1C10_HUMAN	KRT10	Keratin, type I cytoskeletal 10			0	13	1	0	266277	21190.4	0	266277	21190.4	unmatched	MS/MS	MS/MS
GPGSGQQGPGQQGPGQQGPGQQGPGQQGPGQQGPGQQGPGQQGPY	GPGSGQQGPGQQGPGQQGPGQQGPGQQGPGQQGPGQQGPGQQGPY	Y	G	561	605	45	3,4,5								S			sp|PSARSF300|silk_pSARSF300	PSARSF300						104	87	86	12706194	13559227	12139454	9467189	10495259	8907207	MS/MS	MS/MS	MS/MS
GAMVTTLSGL	GAMVT[79.9663]T[79.9663]LSGL	M	S	2	11	10	1	5T(79.9663),6T(79.9663)	5	6		6	T	7	T			sp|PSARSF300|silk_pSARSF300	PSARSF300						0	2	3
GPGASAAAAAAGGY	GPGASAAAAAAGGY	Y	G	161	174	14	1						S		T			sp|PSARSF300|silk_pSARSF300	PSARSF300						99	89	67	1.72652e+06	1.94499e+06	1.49667e+06	1.72652e+06	1.94499e+06	1.49667e+06	MS/MS	MS/MS	MS/MS
GPGASAAAGAAGGY	GPGASAAAGAAGGY	Y	G	547	560	14	1						S		T			sp|PSARSF300|silk_pSARSF300	PSARSF300						162	148	59	331249	387085	407269	331249	387085	407269	MS/MS	MS/MS	MS/MS
GAMVTTL	GAMVTT[79.9663]L	M	S	2	8	7	1	6T(79.9663)	6			7	T					sp|PSARSF300|silk_pSARSF300	PSARSF300						0	0	8			8
FLEQQNQVL	FLEQQNQVL	R	Q	198	206	9	2						S		S			sp|P35908|K22E_HUMAN	P35908	K22E_HUMAN	KRT2	Keratin, type II cytoskeletal 2 epidermal	KRT1	sp|P04264|K2C1_HUMAN	0	1	1	0	239812	35948.6	0	239812	35948.6	unmatched	MS/MS	MS/MS
GPGSGQQGPGQQGPGGQGPY	GPGSGQQGPGQQGPGGQGPY	Y	G	274	293	20	2						T		S			sp|PSARSF300|silk_pSARSF300	PSARSF300						56	66	55	19797416	21043004	20024204	19797416	21043004	20024204	MS/MS	MS/MS	MS/MS
GAMVTTLSGL	GAMVTT[79.9663]LSGL	M	S	2	11	10	1	6T(79.9663)	6			7	T					sp|PSARSF300|silk_pSARSF300	PSARSF300						0	0	2
GQQGPGQQGPGGQGPY	GQQGPGQQGPGGQGPY	Y	G	384	399	16	1,2						T		S			sp|PSARSF300|silk_pSARSF300	PSARSF300						40	45	50	10557595	11807497	11177316	9177556	11792306	11851390	MS/MS	MS/MS	MS/MS
GPGSGQGPGQQGPGGQGPY	GPGSGQGPGQQGPGGQGPY	Y	G	308	326	19	2						S		S			sp|PSARSF300|silk_pSARSF300	PSARSF300						49	51	48	11901015	14647546	13832532	11901015	14647546	13832532	MS/MS	MS/MS	MS/MS
GPGSGQQGPGGQGPY	GPGSGQQGPGGQGPY	Y	G	214	228	15	1,2						S					sp|PSARSF300|silk_pSARSF300	PSARSF300						40	49	42	8905990	7.66063e+06	6218139	7940264	6985027	6337625	MS/MS	MS/MS	MS/MS
SGLSGEQGPSGDMTTEEDSATHIKF	SGLSGEQGPSGDMTTEEDSAT[79.9663]HIKF	L	S	9	33	25	2,3	21T(79.9663)	21			29	T					sp|PSARSF300|silk_pSARSF300	PSARSF300						1	4	14			14
SGLSGEQGPSGDMTTEEDSATHIK	SGLSGEQGPSGDMTTEEDS[79.9663]ATHIK	L	F	9	32	24	2,3	19S(79.9663)	19			27	S					sp|PSARSF300|silk_pSARSF300	PSARSF300						0	3	11			11
SGLSGEQGPSGDMTTEEDSATHIKF	SGLSGEQGPSGDMTTEEDS[79.9663]ATHIKF	L	S	9	33	25	2,3	19S(79.9663)	19			27	S					sp|PSARSF300|silk_pSARSF300	PSARSF300						2	2	15			15
SGLSGEQGPSGDMTTEEDSATHIK	SGLSGEQGPSGDMTTEEDSAT[79.9663]HIK	L	F	9	32	24	3	21T(79.9663)	21			29	T					sp|PSARSF300|silk_pSARSF300	PSARSF300						0	1	6			6
SGLSGEQGPSGDMTTEEDSATHIKF	SGLSGEQGPSGDM[15.9949]TTEEDSAT[79.9663]HIKF	L	S	9	33	25	3	13M(15.9949),21T(79.9663)		21				29	T			sp|PSARSF300|silk_pSARSF300	PSARSF300						0	1	5
SGLSGEQGPSGDMTTEEDSATHIK	SGLSGEQGPSGDMTT[79.9663]EEDSATHIK	L	F	9	32	24	3	15T(79.9663)	15			23	T					sp|PSARSF300|silk_pSARSF300	PSARSF300						0	1	1
SGLSGEQGPSGDMTTEEDSATHIKF	SGLSGEQGPSGDMTTEEDS[79.9663]AT[79.9663]HIKF	L	S	9	33	25	3	19S(79.9663),21T(79.9663)	19	21		27	S	29	T			sp|PSARSF300|silk_pSARSF300	PSARSF300						0	0	7			7
SGLSGEQGPSGDMTTEEDSATHIK	SGLSGEQGPSGDM[15.9949]TTEEDSAT[79.9663]HIK	L	F	9	32	24	3	13M(15.9949),21T(79.9663)		21				29	T			sp|PSARSF300|silk_pSARSF300	PSARSF300						0	0	3
SGLSGEQGPSGDMTTEEDSATHIKF	SGLSGEQGPSGDMTT[79.9663]EEDSATHIKF	L	S	9	33	25	3	15T(79.9663)	15			23	T					sp|PSARSF300|silk_pSARSF300	PSARSF300						0	0	2
SGLSGEQGPSGDMTTEEDSATHIKF	SGLSGEQGPSGDM[15.9949]TTEEDS[79.9663]ATHIKF	L	S	9	33	25	3	13M(15.9949),19S(79.9663)		19				27	S			sp|PSARSF300|silk_pSARSF300	PSARSF300						0	0	2
SGLSGEQGPSGDMTTEEDSATHIKF	SGLSGEQGPS[79.9663]GDMT[79.9663]TEEDSATHIKF	L	S	9	33	25	3	10S(79.9663),14T(79.9663)	10	14		18	S	22	T			sp|PSARSF300|silk_pSARSF300	PSARSF300						0	0	2
TFVETAAPDGYEVATAITF	TFVETAAPDGYEVATAITF	Y	T	78	96	19	2								S			sp|PSARSF300|silk_pSARSF300	PSARSF300						36	31	27	463671	724740	1.39556e+06	463671	724740	1.39556e+06	MS/MS	MS/MS	MS/MS
SGLSGEQGPSGDMTTEEDSATHIKF	SGLSGEQGPS[79.9663]GDM[15.9949]T[79.9663]TEEDSATHIKF	L	S	9	33	25	3	10S(79.9663),13M(15.9949),14T(79.9663)	10		14	18	S			22	T	sp|PSARSF300|silk_pSARSF300	PSARSF300						0	0	2
SGLSGEQGPSGDMTTEEDSATHIK	SGLS[79.9663]GEQGPSGDMTTEEDS[79.9663]ATHIK	L	F	9	32	24	3	19S(79.9663),4S(79.9663)	19	4		27	S	12	S			sp|PSARSF300|silk_pSARSF300	PSARSF300						0	0	2
VETAAPDGYEVATAITF	VETAAPDGYEVATAITF	F	T	80	96	17	2						T					sp|PSARSF300|silk_pSARSF300	PSARSF300						22	21	26	3484145	3.24274e+06	3310887	3484145	3.24274e+06	3310887	MS/MS	MS/MS	MS/MS
SGLSGEQGPSGDMTTEEDSATHIKF	S[79.9663]GLSGEQGPSGDMTTEEDSAT[79.9663]HIKF	L	S	9	33	25	3	1S(79.9663),21T(79.9663)	1	21		9	S	29	T			sp|PSARSF300|silk_pSARSF300	PSARSF300						0	0	2
SGLSGEQGPSGDMTTEEDSATHIKF	S[79.9663]GLSGEQGPSGDMTTEEDS[79.9663]ATHIKF	L	S	9	33	25	3	19S(79.9663),1S(79.9663)	19	1		27	S	9	S			sp|PSARSF300|silk_pSARSF300	PSARSF300						0	0	2
SGLSGEQGPSGDMTTEEDSATHIKF	S[79.9663]GLSGEQGPSGDM[15.9949]TTEEDSAT[79.9663]HIKF	L	S	9	33	25	3	13M(15.9949),1S(79.9663),21T(79.9663)		1	21			9	S	29	T	sp|PSARSF300|silk_pSARSF300	PSARSF300						0	0	2
SGLSGEQGPSGDMTTEEDSATHIK	SGLSGEQGPSGDMTTEEDS[79.9663]AT[79.9663]HIK	L	F	9	32	24	3	19S(79.9663),21T(79.9663)	19	21		27	S	29	T			sp|PSARSF300|silk_pSARSF300	PSARSF300						0	0	1
SGLSGEQGPSGDMTTEEDSATHIKF	SGLSGEQGPSGDMT[79.9663]TEEDSAT[79.9663]HIKF	L	S	9	33	25	3	14T(79.9663),21T(79.9663)	14	21		22	T	29	T			sp|PSARSF300|silk_pSARSF300	PSARSF300						0	0	1
SGLSGEQGPSGDMTTEEDSATHIK	SGLSGEQGPSGDM[15.9949]TTEEDS[79.9663]ATHIK	L	F	9	32	24	3	13M(15.9949),19S(79.9663)		19				27	S			sp|PSARSF300|silk_pSARSF300	PSARSF300						0	0	1
GQQGPGQQGPGGQGPYGPGASAASAASGGY	GQQGPGQQGPGGQGPYGPGASAASAASGGY	Y	G	384	413	30	3						S		T			sp|PSARSF300|silk_pSARSF300	PSARSF300						27	19	23	565.712	0	18351.3	565.712	0	18351.3	MS/MS	MS/MS	MS/MS
SGLSGEQGPSGDMTTEEDSATHIKF	SGLSGEQGPSGDM[15.9949]TTEEDS[79.9663]AT[79.9663]HIKF	L	S	9	33	25	3	13M(15.9949),19S(79.9663),21T(79.9663)		19	21			27	S	29	T	sp|PSARSF300|silk_pSARSF300	PSARSF300						0	0	1
SGLSGEQGPSGDMTTEEDSATHIKF	SGLSGEQGPSGDM[15.9949]T[79.9663]TEEDSATHIKF	L	S	9	33	25	3	13M(15.9949),14T(79.9663)		14				22	T			sp|PSARSF300|silk_pSARSF300	PSARSF300						0	0	1
EVATAITF	EVATAITF	Y	T	89	96	8	1						T		S			sp|PSARSF300|silk_pSARSF300	PSARSF300						24	23	21	5093793	2161932	6.38531e+06	5093793	2161932	6.38531e+06	MS/MS	MS/MS	MS/MS
SGLSGEQGPSGDMTTEEDSATHIK	SGLSGEQGPS[79.9663]GDMTTEEDSAT[79.9663]HIK	L	F	9	32	24	3	10S(79.9663),21T(79.9663)	10	21		18	S	29	T			sp|PSARSF300|silk_pSARSF300	PSARSF300						0	0	1
SGLSGEQGPSGDMTTEEDSATHIKF	SGLSGEQGPS[79.9663]GDMTTEEDSAT[79.9663]HIKF	L	S	9	33	25	3	10S(79.9663),21T(79.9663)	10	21		18	S	29	T			sp|PSARSF300|silk_pSARSF300	PSARSF300						0	0	1
SGLSGEQGPSGDMTTEEDSATHIK	SGLSGEQGPS[79.9663]GDMTTEEDS[79.9663]ATHIK	L	F	9	32	24	3	10S(79.9663),19S(79.9663)	10	19		18	S	27	S			sp|PSARSF300|silk_pSARSF300	PSARSF300						0	0	1
TFVETAAPDGY	TFVETAAPDGY	Y	E	78	88	11	1,2						T		T			sp|PSARSF300|silk_pSARSF300	PSARSF300						18	18	20	7031391	6656645	5443273	4.97691e+06	4.87308e+06	3.82727e+06	MS/MS	MS/MS	MS/MS
SGLSGEQGPSGDMTTEEDSATHIKF	SGLSGEQGPS[79.9663]GDMTTEEDS[79.9663]ATHIKF	L	S	9	33	25	3	10S(79.9663),19S(79.9663)	10	19		18	S	27	S			sp|PSARSF300|silk_pSARSF300	PSARSF300						0	0	1
SGLSGEQGPSGDMTTEEDSATHIKF	SGLS[79.9663]GEQGPSGDMTTEEDSAT[79.9663]HIKF	L	S	9	33	25	3	21T(79.9663),4S(79.9663)	21	4		29	T	12	S			sp|PSARSF300|silk_pSARSF300	PSARSF300						0	0	1
SGLSGEQGPSGDMTTEEDSATHIK	S[79.9663]GLSGEQGPSGDMTTEEDS[79.9663]ATHIK	L	F	9	32	24	3	19S(79.9663),1S(79.9663)	19	1		27	S	9	S			sp|PSARSF300|silk_pSARSF300	PSARSF300						0	0	1
GPGASAASAASGGYGPGSGQQGPGQQGPGGQGPY	GPGASAASAASGGYGPGSGQQGPGQQGPGGQGPY	Y	G	400	433	34	2,3						T		T			sp|PSARSF300|silk_pSARSF300	PSARSF300						5	6	18	58212.2	86494.4	150289	58212.2	86494.4	138349	MS/MS	MS/MS	MS/MS
SGLSGEQGPSGDMTTEEDSATHIKF	S[79.9663]GLSGEQGPSGDMT[79.9663]TEEDSATHIKF	L	S	9	33	25	3	14T(79.9663),1S(79.9663)	14	1		22	T	9	S			sp|PSARSF300|silk_pSARSF300	PSARSF300						0	0	1
SGLSGEQGPSGDMTTEEDSATHIKF	S[79.9663]GLSGEQGPS[79.9663]GDMTTEEDS[79.9663]ATHIKF	L	S	9	33	25	3	10S(79.9663),19S(79.9663),1S(79.9663)	10	19	1	18	S	27	S	9	S	sp|PSARSF300|silk_pSARSF300	PSARSF300						0	0	1
SGEQGPSGDMTTEEDSATHIKF	SGEQGPSGDMTTEEDS[79.9663]ATHIKF	L	S	12	33	22	2,3	16S(79.9663)	16			27	S					sp|PSARSF300|silk_pSARSF300	PSARSF300						1	7	27		7	27
GPGASAAAAAAGGYGPGSGQQGPSQQGPGQQGPGGQGPY	GPGASAAAAAAGGYGPGSGQQGPSQQGPGQQGPGGQGPY	Y	G	161	199	39	3,4						T		T			sp|PSARSF300|silk_pSARSF300	PSARSF300						11	16	16	255447	537105	191068	208357	375056	224429	MS/MS	MS/MS	MS/MS
SGEQGPSGDMTTEEDSATHIKF	SGEQGPSGDMTTEEDSAT[79.9663]HIKF	L	S	12	33	22	2,3	18T(79.9663)	18			29	T					sp|PSARSF300|silk_pSARSF300	PSARSF300						0	5	19			19
SGEQGPSGDMTTEEDSATHIK	SGEQGPSGDMTTEEDSAT[79.9663]HIK	L	F	12	32	21	2,3	18T(79.9663)	18			29	T					sp|PSARSF300|silk_pSARSF300	PSARSF300						0	4	19			19
SGEQGPSGDMTTEEDSATHIK	SGEQGPSGDMTTEEDS[79.9663]ATHIK	L	F	12	32	21	2,3	16S(79.9663)	16			27	S					sp|PSARSF300|silk_pSARSF300	PSARSF300						1	1	9			9
SGEQGPSGDMTTEEDSATHIKF	SGEQGPSGDMTT[79.9663]EEDSATHIKF	L	S	12	33	22	2,3	12T(79.9663)	12			23	T					sp|PSARSF300|silk_pSARSF300	PSARSF300						0	1	1
SGEQGPSGDMTTEEDSATHIKF	SGEQGPSGDMTTEEDS[79.9663]AT[79.9663]HIKF	L	S	12	33	22	2,3	16S(79.9663),18T(79.9663)	16	18		27	S	29	T			sp|PSARSF300|silk_pSARSF300	PSARSF300						0	0	5
SGEQGPSGDMTTEEDSATHIKF	SGEQGPSGDM[15.9949]TTEEDSAT[79.9663]HIKF	L	S	12	33	22	3	10M(15.9949),18T(79.9663)		18				29	T			sp|PSARSF300|silk_pSARSF300	PSARSF300						0	0	4
SGEQGPSGDMTTEEDSATHIK	SGEQGPSGDM[15.9949]TTEEDSAT[79.9663]HIK	L	F	12	32	21	3	10M(15.9949),18T(79.9663)		18				29	T			sp|PSARSF300|silk_pSARSF300	PSARSF300						0	0	3
GEHNIDVLEGNEQF	GEHNIDVLEGNEQF	L	I	59	72	14	2						S		S			sp|P00761|TRYP_PIG	P00761	TRYP_PIG		Trypsin			2	1	1	23601.4	36317.6	22796.1	23601.4	36317.6	22796.1	MS/MS	MS/MS	MS/MS
GGGFGGDGGLL	GGGFGGDGGLL	F	S	132	142	11	1						S					sp|P13645|K1C10_HUMAN	P13645	K1C10_HUMAN	KRT10	Keratin, type I cytoskeletal 10			0	6	0	0	65250.5	0	0	0	0	unmatched	MS/MS	unmatched
GGGSSSGGHGGSSSGGY	GGGSSSGGHGGSSSGGY	Y	G	514	530	17	2						S		S			sp|P13645|K1C10_HUMAN	P13645	K1C10_HUMAN	KRT10	Keratin, type I cytoskeletal 10			0	18	0	0	21444.9	0	0	0	0	unmatched	MS/MS	unmatched
GGPGGFGPGGYPGGIHEVSVNQSL	GGPGGFGPGGYPGGIHEVS[79.9663]VNQSL	L	L	136	159	24	3	19S(79.9663)					S		S			sp|P35908|K22E_HUMAN	P35908	K22E_HUMAN	KRT2	Keratin, type II cytoskeletal 2 epidermal			1	0	0	0	0	0	0	0	0	MS/MS	unmatched	unmatched
GGSISGGGY	GGSISGGGY	K	G	581	589	9	1						S		S			sp|P35908|K22E_HUMAN	P35908	K22E_HUMAN	KRT2	Keratin, type II cytoskeletal 2 epidermal			6	2	2	103187	104476	108141	103187	104476	108141	MS/MS	MS/MS	MS/MS
GGSGGGGSISGGGY	GGS[79.9663]GGGGSIS[79.9663]GGGY	R	G	550	563	14	2	10S(79.9663),3S(79.9663)					S		S			sp|P35908|K22E_HUMAN	P35908	K22E_HUMAN	KRT2	Keratin, type II cytoskeletal 2 epidermal			0	0	1	0	0	18168.9	0	0	0	unmatched	unmatched	MS/MS
SGEQGPSGDMTTEEDSATHIKF	SGEQGPSGDM[15.9949]TTEEDS[79.9663]ATHIKF	L	S	12	33	22	3	10M(15.9949),16S(79.9663)		16				27	S			sp|PSARSF300|silk_pSARSF300	PSARSF300						0	0	3
SGEQGPSGDMTTEEDSATHIKF	SGEQGPSGDMT[79.9663]TEEDSATHIKF	L	S	12	33	22	3	11T(79.9663)	11			22	T					sp|PSARSF300|silk_pSARSF300	PSARSF300						0	0	2
GPGSGQQGPGQQGPGQQGPGGQGPYGPGASAAAAAAGGY	GPGSGQQGPGQQGPGQQGPGGQGPYGPGASAAAAAAGGY	Y	G	341	379	39	3						S		S			sp|PSARSF300|silk_pSARSF300	PSARSF300						36	24	13	828624	250566	394548	828624	250566	394548	MS/MS	MS/MS	MS/MS
GPGYGQQGPGQQGPGGQGPY	GPGYGQQGPGQQGPGGQGPY	Y	G	380	399	20	2						S		S			sp|PSARSF300|silk_pSARSF300	PSARSF300						11	12	13	357188	240747	488782	357188	240747	488782	MS/MS	MS/MS	MS/MS
SGEQGPSGDMTTEEDSATHIK	SGEQGPSGDMTTEEDS[79.9663]AT[79.9663]HIK	L	F	12	32	21	2	16S(79.9663),18T(79.9663)	16	18		27	S	29	T			sp|PSARSF300|silk_pSARSF300	PSARSF300						0	0	1
SGEQGPSGDMTTEEDSATHIKF	SGEQGPSGDMT[79.9663]T[79.9663]EEDSATHIKF	L	S	12	33	22	3	11T(79.9663),12T(79.9663)	11	12		22	T	23	T			sp|PSARSF300|silk_pSARSF300	PSARSF300						0	0	1
GPGSGQQGPGQQGPGGQGPYGPGASAAAAAAGGY	GPGSGQQGPGQQGPGGQGPYGPGASAAAAAAGGY	Y	G	274	307	34	3						S		T			sp|PSARSF300|silk_pSARSF300	PSARSF300						13	16	12	35056.8	33225.7	29444.2	35056.8	33225.7	29444.2	MS/MS	MS/MS	MS/MS
SGEQGPSGDMTTEEDSATHIK	SGEQGPSGDM[15.9949]TTEEDS[79.9663]ATHIK	L	F	12	32	21	3	10M(15.9949),16S(79.9663)		16				27	S			sp|PSARSF300|silk_pSARSF300	PSARSF300						0	0	1
QVSQDDVK	QVSQDDVK	F	Q	670	677	8	1						S					sp|PSARSF300|silk_pSARSF300	PSARSF300						14	22	12	640192	694464	982498	640192	694464	982498	MS/MS	MS/MS	MS/MS
SGEQGPSGDMTTEEDSATHIKF	SGEQGPS[79.9663]GDMTTEEDSAT[79.9663]HIKF	L	S	12	33	22	3	18T(79.9663),7S(79.9663)	18	7		29	T	18	S			sp|PSARSF300|silk_pSARSF300	PSARSF300						0	0	1
SGEQGPSGDMTTEEDSATHIKF	SGEQGPS[79.9663]GDMTTEEDS[79.9663]ATHIKF	L	S	12	33	22	3	16S(79.9663),7S(79.9663)	16	7		27	S	18	S			sp|PSARSF300|silk_pSARSF300	PSARSF300						0	0	1
ELAGATMELR	ELAGAT[79.9663]M[15.9949]ELR	R	D	42	51	10	2	6T(79.9663),7M(15.9949)	6			47	T					sp|PSARSF300|silk_pSARSF300	PSARSF300						0	0	1
GPGASAASAASGGY	GPGASAASAASGGY	Y	G	400	413	14	1,2						S					sp|PSARSF300|silk_pSARSF300	PSARSF300						6	7	11	603622	538363	596101	381516	367270	402828	MS/MS	MS/MS	MS/MS
AGATMELRDSSGK	AGAT[79.9663]MELRDS[79.9663]SGK	L	T	44	56	13	2	10S(79.9663),4T(79.9663)	10	4		53	S	47	T			sp|PSARSF300|silk_pSARSF300	PSARSF300						0	0	1
RDSSGKTISTW	RDS[79.9663]SGKT[79.9663]ISTW	L	I	51	61	11	2	3S(79.9663),7T(79.9663)	3	7		53	S	57	T			sp|PSARSF300|silk_pSARSF300	PSARSF300						0	4	2
DSSGKTISTW	DS[79.9663]SGKT[79.9663]ISTW	R	I	52	61	10	1,2	2S(79.9663),6T(79.9663)	2	6		53	S	57	T			sp|PSARSF300|silk_pSARSF300	PSARSF300						0	1	12			12
GPGSGQQGPGQQGPGQQGPGGQASASASAAASAASTVANSSSGIKPEVAF	GPGSGQQGPGQQGPGQQGPGGQASASASAAASAASTVANSSSGIKPEVAF	Y	Q	620	669	50	3,4						S		T			sp|PSARSF300|silk_pSARSF300	PSARSF300						27	37	11	159592	257875	85654.8	111910	183872	59023.8	MS/MS	MS/MS	MS/MS
DSSGKTISTW	DSSGKT[79.9663]IST[79.9663]W	R	I	52	61	10	2	6T(79.9663),9T(79.9663)	6	9		57	T	60	T			sp|PSARSF300|silk_pSARSF300	PSARSF300						0	1	2
GPGASAAAAAAGGYGPGSGQGPGQQGPGGQGPY	GPGASAAAAAAGGYGPGSGQGPGQQGPGGQGPY	Y	G	294	326	33	2,3						S		S			sp|PSARSF300|silk_pSARSF300	PSARSF300						4	5	10	50962.1	78342.4	128921	50962.1	78342.4	106655	MS/MS	MS/MS	MS/MS
DSSGKTISTW	DSS[79.9663]GKT[79.9663]ISTW	R	I	52	61	10	2	3S(79.9663),6T(79.9663)	3	6		54	S	57	T			sp|PSARSF300|silk_pSARSF300	PSARSF300						0	0	1
GPGSGQGPGQQGPGGQGPYGPGASAAAAAAGGY	GPGSGQGPGQQGPGGQGPYGPGASAAAAAAGGY	Y	G	308	340	33	3						Y					sp|PSARSF300|silk_pSARSF300	PSARSF300						9	10	10	0	8088.74	0	0	0	0	MS/MS	MS/MS	MS/MS
DSSGKTISTW	DS[79.9663]SGKT[79.9663]IST[79.9663]W	R	I	52	61	10	2	2S(79.9663),6T(79.9663),9T(79.9663)	2	6	9	53	S	57	T	60	T	sp|PSARSF300|silk_pSARSF300	PSARSF300						0	0	1
TISTWISDGHVK	TIS[79.9663]T[79.9663]WISDGHVK	K	D	57	68	12	2	3S(79.9663),4T(79.9663)	3	4		59	S	60	T			sp|PSARSF300|silk_pSARSF300	PSARSF300						0	0	5
TISTW	T[79.9663]ISTW	K	I	57	61	5	1	1T(79.9663)	1			57	T					sp|PSARSF300|silk_pSARSF300	PSARSF300						0	0	2
TISTW	TIST[79.9663]W	K	I	57	61	5	1	4T(79.9663)	4			60	T					sp|PSARSF300|silk_pSARSF300	PSARSF300						0	0	1
TISTWISDGHVK	TIST[79.9663]WIS[79.9663]DGHVK	K	D	57	68	12	2	4T(79.9663),7S(79.9663)	4	7		60	T	63	S			sp|PSARSF300|silk_pSARSF300	PSARSF300						0	0	1
YLYPGK	Y[79.9663]LYPGK	F	Y	71	76	6	1	1Y(79.9663)	1			71	Y					sp|PSARSF300|silk_pSARSF300	PSARSF300						0	0	1
GPGASAAAAAAGGYGPGSGQQGPGQQGPGQQGPGQQGPGGQGPY	GPGASAAAAAAGGYGPGSGQQGPGQQGPGQQGPGQQGPGGQGPY	Y	G	434	477	44	3,4						S		T			sp|PSARSF300|silk_pSARSF300	PSARSF300						8	10	9	98180.3	138697	190443	53444.1	75392.6	102738	MS/MS	MS/MS	MS/MS
YTFVETAAPDGY	Y[79.9663]TFVETAAPDGY	K	E	77	88	12	2	1Y(79.9663)	1			77	Y					sp|PSARSF300|silk_pSARSF300	PSARSF300						0	0	2
TFVETAAPDGYEVATAITF	TFVETAAPDGYEVAT[79.9663]AITF	Y	T	78	96	19	2,3	15T(79.9663)	15			92	T					sp|PSARSF300|silk_pSARSF300	PSARSF300						1	8	33		8	33
TFVETAAPDGYEVATAITF	TFVETAAPDGYEVAT[79.9663]AIT[79.9663]F	Y	T	78	96	19	2	15T(79.9663),18T(79.9663)	15	18		92	T	95	T			sp|PSARSF300|silk_pSARSF300	PSARSF300						0	0	3
TFVETAAPDGYEVATAITF	TFVETAAPDGY[79.9663]EVATAITF	Y	T	78	96	19	2	11Y(79.9663)	11			88	Y					sp|PSARSF300|silk_pSARSF300	PSARSF300						0	0	1
TFVETAAPDGYEVATAITF	TFVETAAPDGY[79.9663]EVAT[79.9663]AITF	Y	T	78	96	19	2	11Y(79.9663),15T(79.9663)	11	15		88	Y	92	T			sp|PSARSF300|silk_pSARSF300	PSARSF300						0	0	1
VETAAPDGYEVATAITF	VETAAPDGYEVAT[79.9663]AITF	F	T	80	96	17	2,3	13T(79.9663)	13			92	T					sp|PSARSF300|silk_pSARSF300	PSARSF300						1	9	25		9	25
VETAAPDGYEVATAITF	VETAAPDGYEVAT[79.9663]AIT[79.9663]F	F	T	80	96	17	2	13T(79.9663),16T(79.9663)	13	16		92	T	95	T			sp|PSARSF300|silk_pSARSF300	PSARSF300						0	0	1
VETAAPDGYEVATAITF	VETAAPDGY[79.9663]EVAT[79.9663]AITF	F	T	80	96	17	2	13T(79.9663),9Y(79.9663)	13	9		92	T	88	Y			sp|PSARSF300|silk_pSARSF300	PSARSF300						0	0	1
ISDGHVKDFY	ISDGHVKDFY	W	L	62	71	10	2						Y		S			sp|PSARSF300|silk_pSARSF300	PSARSF300						2	2	8	68133.3	27304.7	688338	68133.3	27304.7	688338	MS/MS	MS/MS	MS/MS
EVATAITF	EVAT[79.9663]AITF	Y	T	89	96	8	1	4T(79.9663)	4			92	T					sp|PSARSF300|silk_pSARSF300	PSARSF300						2	6	18		6	18
EVATAITF	EVATAIT[79.9663]F	Y	T	89	96	8	1	7T(79.9663)	7			95	T					sp|PSARSF300|silk_pSARSF300	PSARSF300						0	3	5
EVATAITF	EVAT[79.9663]AIT[79.9663]F	Y	T	89	96	8	1	4T(79.9663),7T(79.9663)	4	7		92	T	95	T			sp|PSARSF300|silk_pSARSF300	PSARSF300						0	0	1
GPGASAAAAAAGGYGPGSGQQGPGGQGPY	GPGASAAAAAAGGYGPGSGQQGPGGQGPY	Y	G	200	228	29	2,3						S					sp|PSARSF300|silk_pSARSF300	PSARSF300						10	10	7	168154	205360	252361	100936	124827	155358	MS/MS	MS/MS	MS/MS
TVNEQGQVTVNGEATK	TVNEQGQVT[79.9663]VNGEATK	F	G	97	112	16	2	9T(79.9663)	9			105	T					sp|PSARSF300|silk_pSARSF300	PSARSF300						0	7	27		7	27
TVNEQGQVTVNGEATK	TVNEQGQVTVNGEAT[79.9663]K	F	G	97	112	16	2	15T(79.9663)	15			111	T					sp|PSARSF300|silk_pSARSF300	PSARSF300						0	0	2
GDAHTGSPSASASASAGASAAASAGAGAGAGPGQQGPGQQGPGQQGPY	GDAHTGSPSASASAS[79.9663]AGASAAASAGAGAGAGPGQQGPGQQGPGQQGPY	K	G	113	160	48	3,4	15S(79.9663)	15			127	S					sp|PSARSF300|silk_pSARSF300	PSARSF300						0	0	93			93
GDAHTGSPSASASASAGASAAASAGAGAGAGPGQQGPGQQGPGQQGPY	GDAHTGSPSASAS[79.9663]ASAGASAAASAGAGAGAGPGQQGPGQQGPGQQGPY	K	G	113	160	48	3,4	13S(79.9663)	13			125	S					sp|PSARSF300|silk_pSARSF300	PSARSF300						0	0	69			69
GDAHTGSPSASASASAGASAAASAGAGAGAGPGQQGPGQQGPGQQGPY	GDAHTGSPSASASASAGAS[79.9663]AAASAGAGAGAGPGQQGPGQQGPGQQGPY	K	G	113	160	48	3,4	19S(79.9663)	19			131	S					sp|PSARSF300|silk_pSARSF300	PSARSF300						0	0	58			58
GDAHTGSPSASASASAGASAAASAGAGAGAGPGQQGPGQQGPGQQGPY	GDAHTGSPSAS[79.9663]ASASAGASAAASAGAGAGAGPGQQGPGQQGPGQQGPY	K	G	113	160	48	3,4	11S(79.9663)	11			123	S					sp|PSARSF300|silk_pSARSF300	PSARSF300						0	0	36			36
GAMVTTLSGLSGEQGPSGDMTTEEDSATHIK	GAMVTTLSGLSGEQGPSGDMTTEEDSATHIK	M	F	2	32	31	3,4						Y		S			sp|PSARSF300|silk_pSARSF300	PSARSF300						2	3	6	17499.8	20396.6	113872	17499.8	20396.6	107206	MS/MS	MS/MS	MS/MS
GAMVTTLSGLSGEQGPSGDMTTEEDSATHIK	GAMVTTLSGLSGEQGPSGDM[15.9949]TTEEDSATHIK	M	F	2	32	31	3	20M(15.9949)					S					sp|PSARSF300|silk_pSARSF300	PSARSF300						0	0	6	0	0	25031.4	0	0	0	unmatched	unmatched	MS/MS
GDAHTGSPSASASASAGASAAASAGAGAGAGPGQQGPGQQGPGQQGPY	GDAHT[79.9663]GSPSASASASAGASAAASAGAGAGAGPGQQGPGQQGPGQQGPY	K	G	113	160	48	3,4	5T(79.9663)	5			117	T					sp|PSARSF300|silk_pSARSF300	PSARSF300						0	0	32			32
GDAHTGSPSASASASAGASAAASAGAGAGAGPGQQGPGQQGPGQQGPY	GDAHTGSPSASASASAGAS[79.9663]AAAS[79.9663]AGAGAGAGPGQQGPGQQGPGQQGPY	K	G	113	160	48	3,4	19S(79.9663),23S(79.9663)	19	23		131	S	135	S			sp|PSARSF300|silk_pSARSF300	PSARSF300						0	0	21			21
GDAHTGSPSASASASAGASAAASAGAGAGAGPGQQGPGQQGPGQQGPY	GDAHTGSPS[79.9663]ASASASAGASAAASAGAGAGAGPGQQGPGQQGPGQQGPY	K	G	113	160	48	3,4	9S(79.9663)	9			121	S					sp|PSARSF300|silk_pSARSF300	PSARSF300						0	0	20			20
GDAHTGSPSASASASAGASAAASAGAGAGAGPGQQGPGQQGPGQQGPY	GDAHTGSPSASAS[79.9663]AS[79.9663]AGASAAASAGAGAGAGPGQQGPGQQGPGQQGPY	K	G	113	160	48	3	13S(79.9663),15S(79.9663)	13	15		125	S	127	S			sp|PSARSF300|silk_pSARSF300	PSARSF300						0	0	15			15
GPGASAAAAAAGGYGPGSGQQGPGQQGPGQQGPGGQGPY	GPGASAAAAAAGGYGPGSGQQGPGQQGPGQQGPGGQGPY	Y	G	327	365	39	3,4						S		S			sp|PSARSF300|silk_pSARSF300	PSARSF300						6	9	6	144127	181373	260430	115028	150448	213806	MS/MS	MS/MS	MS/MS
GDAHTGSPSASASASAGASAAASAGAGAGAGPGQQGPGQQGPGQQGPY	GDAHTGSPSAS[79.9663]ASASAGAS[79.9663]AAASAGAGAGAGPGQQGPGQQGPGQQGPY	K	G	113	160	48	3	11S(79.9663),19S(79.9663)	11	19		123	S	131	S			sp|PSARSF300|silk_pSARSF300	PSARSF300						0	0	13			13
GDAHTGSPSASASASAGASAAASAGAGAGAGPGQQGPGQQGPGQQGPY	GDAHTGSPSAS[79.9663]AS[79.9663]ASAGASAAASAGAGAGAGPGQQGPGQQGPGQQGPY	K	G	113	160	48	3,4	11S(79.9663),13S(79.9663)	11	13		123	S	125	S			sp|PSARSF300|silk_pSARSF300	PSARSF300						0	0	12			12
GDAHTGSPSASASASAGASAAASAGAGAGAGPGQQGPGQQGPGQQGPY	GDAHTGSPSAS[79.9663]ASAS[79.9663]AGASAAASAGAGAGAGPGQQGPGQQGPGQQGPY	K	G	113	160	48	3	11S(79.9663),15S(79.9663)	11	15		123	S	127	S			sp|PSARSF300|silk_pSARSF300	PSARSF300						0	0	11			11
GPGGYPGGIHEVSVNQSL	GPGGYPGGIHEVSVNQS[79.9663]L	F	L	142	159	18	2	17S(79.9663)					S		S			sp|P35908|K22E_HUMAN	P35908	K22E_HUMAN	KRT2	Keratin, type II cytoskeletal 2 epidermal			0	0	1	642426	0	589239	642426	0	589239	MBR	unmatched	MS/MS
GDAHTGSPSASASASAGASAAASAGAGAGAGPGQQGPGQQGPGQQGPY	GDAHTGSPS[79.9663]ASASASAGAS[79.9663]AAASAGAGAGAGPGQQGPGQQGPGQQGPY	K	G	113	160	48	3,4	19S(79.9663),9S(79.9663)	19	9		131	S	121	S			sp|PSARSF300|silk_pSARSF300	PSARSF300						0	0	8			8
GDAHTGSPSASASASAGASAAASAGAGAGAGPGQQGPGQQGPGQQGPY	GDAHTGSPSASASAS[79.9663]AGAS[79.9663]AAASAGAGAGAGPGQQGPGQQGPGQQGPY	K	G	113	160	48	3	15S(79.9663),19S(79.9663)	15	19		127	S	131	S			sp|PSARSF300|silk_pSARSF300	PSARSF300						0	0	7			7
GDAHTGSPSASASASAGASAAASAGAGAGAGPGQQGPGQQGPGQQGPY	GDAHTGSPS[79.9663]ASASAS[79.9663]AGASAAASAGAGAGAGPGQQGPGQQGPGQQGPY	K	G	113	160	48	3,4	15S(79.9663),9S(79.9663)	15	9		127	S	121	S			sp|PSARSF300|silk_pSARSF300	PSARSF300						0	0	7			7
GDAHTGSPSASASASAGASAAASAGAGAGAGPGQQGPGQQGPGQQGPY	GDAHTGSPS[79.9663]AS[79.9663]ASASAGASAAASAGAGAGAGPGQQGPGQQGPGQQGPY	K	G	113	160	48	3,4	11S(79.9663),9S(79.9663)	11	9		123	S	121	S			sp|PSARSF300|silk_pSARSF300	PSARSF300						0	0	7			7
GDAHTGSPSASASASAGASAAASAGAGAGAGPGQQGPGQQGPGQQGPY	GDAHTGSPS[79.9663]ASAS[79.9663]ASAGASAAASAGAGAGAGPGQQGPGQQGPGQQGPY	K	G	113	160	48	3	13S(79.9663),9S(79.9663)	13	9		125	S	121	S			sp|PSARSF300|silk_pSARSF300	PSARSF300						0	0	6			6
GDAHTGSPSASASASAGASAAASAGAGAGAGPGQQGPGQQGPGQQGPY	GDAHTGS[79.9663]PSASASASAGASAAAS[79.9663]AGAGAGAGPGQQGPGQQGPGQQGPY	K	G	113	160	48	3,4	23S(79.9663),7S(79.9663)	23	7		135	S	119	S			sp|PSARSF300|silk_pSARSF300	PSARSF300						0	0	6			6
GDAHTGSPSASASASAGASAAASAGAGAGAGPGQQGPGQQGPGQQGPY	GDAHT[79.9663]GSPSASASASAGAS[79.9663]AAASAGAGAGAGPGQQGPGQQGPGQQGPY	K	G	113	160	48	3	19S(79.9663),5T(79.9663)	19	5		131	S	117	T			sp|PSARSF300|silk_pSARSF300	PSARSF300						0	0	6			6
SGLSGEQGPSGDMTTEEDSATHIKF	SGLSGEQGPSGDMTTEEDSATHIKF	L	S	9	33	25	3						Y		S			sp|PSARSF300|silk_pSARSF300	PSARSF300						4	2	6	67790.6	26994.7	370875	67790.6	26994.7	370875	MS/MS	MS/MS	MS/MS
GDAHTGSPSASASASAGASAAASAGAGAGAGPGQQGPGQQGPGQQGPY	GDAHT[79.9663]GSPSASAS[79.9663]ASAGASAAASAGAGAGAGPGQQGPGQQGPGQQGPY	K	G	113	160	48	3,4	13S(79.9663),5T(79.9663)	13	5		125	S	117	T			sp|PSARSF300|silk_pSARSF300	PSARSF300						0	0	6			6
VETAAPDGY	VETAAPDGY	F	E	80	88	9	1						S					sp|PSARSF300|silk_pSARSF300	PSARSF300						6	8	6	200985	357024	251657	200985	357024	251657	MS/MS	MS/MS	MS/MS
GDAHTGSPSASASASAGASAAASAGAGAGAGPGQQGPGQQGPGQQGPY	GDAHTGSPSASASASAGASAAAS[79.9663]AGAGAGAGPGQQGPGQQGPGQQGPY	K	G	113	160	48	3,4	23S(79.9663)	23			135	S					sp|PSARSF300|silk_pSARSF300	PSARSF300						0	0	5
GDAHTGSPSASASASAGASAAASAGAGAGAGPGQQGPGQQGPGQQGPY	GDAHTGSPSASAS[79.9663]ASAGAS[79.9663]AAASAGAGAGAGPGQQGPGQQGPGQQGPY	K	G	113	160	48	3	13S(79.9663),19S(79.9663)	13	19		125	S	131	S			sp|PSARSF300|silk_pSARSF300	PSARSF300						0	0	5
GDAHTGSPSASASASAGASAAASAGAGAGAGPGQQGPGQQGPGQQGPY	GDAHTGSPS[79.9663]ASASASAGASAAAS[79.9663]AGAGAGAGPGQQGPGQQGPGQQGPY	K	G	113	160	48	3	23S(79.9663),9S(79.9663)	23	9		135	S	121	S			sp|PSARSF300|silk_pSARSF300	PSARSF300						0	0	5
GDAHTGSPSASASASAGASAAASAGAGAGAGPGQQGPGQQGPGQQGPY	GDAHT[79.9663]GSPSASASAS[79.9663]AGASAAASAGAGAGAGPGQQGPGQQGPGQQGPY	K	G	113	160	48	3	15S(79.9663),5T(79.9663)	15	5		127	S	117	T			sp|PSARSF300|silk_pSARSF300	PSARSF300						0	0	5
GDAHTGSPSASASASAGASAAASAGAGAGAGPGQQGPGQQGPGQQGPY	GDAHTGS[79.9663]PSASASASAGASAAASAGAGAGAGPGQQGPGQQGPGQQGPY	K	G	113	160	48	3,4	7S(79.9663)	7			119	S					sp|PSARSF300|silk_pSARSF300	PSARSF300						0	0	4
GDAHTGSPSASASASAGASAAASAGAGAGAGPGQQGPGQQGPGQQGPY	GDAHTGSPSASASAS[79.9663]AGASAAAS[79.9663]AGAGAGAGPGQQGPGQQGPGQQGPY	K	G	113	160	48	3,4	15S(79.9663),23S(79.9663)	15	23		127	S	135	S			sp|PSARSF300|silk_pSARSF300	PSARSF300						0	0	3
GDAHTGSPSASASASAGASAAASAGAGAGAGPGQQGPGQQGPGQQGPY	GDAHTGSPSAS[79.9663]ASASAGASAAAS[79.9663]AGAGAGAGPGQQGPGQQGPGQQGPY	K	G	113	160	48	3	11S(79.9663),23S(79.9663)	11	23		123	S	135	S			sp|PSARSF300|silk_pSARSF300	PSARSF300						0	0	3
GDAHTGSPSASASASAGASAAASAGAGAGAGPGQQGPGQQGPGQQGPY	GDAHT[79.9663]GSPSASASASAGAS[79.9663]AAAS[79.9663]AGAGAGAGPGQQGPGQQGPGQQGPY	K	G	113	160	48	3	19S(79.9663),23S(79.9663),5T(79.9663)	19	23	5	131	S	135	S	117	T	sp|PSARSF300|silk_pSARSF300	PSARSF300						0	0	3
GDAHTGSPSASASASAGASAAASAGAGAGAGPGQQGPGQQGPGQQGPY	GDAHT[79.9663]GSPSAS[79.9663]ASASAGASAAASAGAGAGAGPGQQGPGQQGPGQQGPY	K	G	113	160	48	3	11S(79.9663),5T(79.9663)	11	5		123	S	117	T			sp|PSARSF300|silk_pSARSF300	PSARSF300						0	0	3
GDAHTGSPSASASASAGASAAASAGAGAGAGPGQQGPGQQGPGQQGPY	GDAHT[79.9663]GSPS[79.9663]ASASASAGASAAASAGAGAGAGPGQQGPGQQGPGQQGPY	K	G	113	160	48	3	5T(79.9663),9S(79.9663)	5	9		117	T	121	S			sp|PSARSF300|silk_pSARSF300	PSARSF300						0	0	3
GDAHTGSPSASASASAGASAAASAGAGAGAGPGQQGPGQQGPGQQGPY	GDAHTGS[79.9663]PS[79.9663]ASASASAGASAAASAGAGAGAGPGQQGPGQQGPGQQGPY	K	G	113	160	48	3,4	7S(79.9663),9S(79.9663)	7	9		119	S	121	S			sp|PSARSF300|silk_pSARSF300	PSARSF300						0	0	2
GDAHTGSPSASASASAGASAAASAGAGAGAGPGQQGPGQQGPGQQGPY	GDAHT[79.9663]GSPS[79.9663]AS[79.9663]ASASAGASAAASAGAGAGAGPGQQGPGQQGPGQQGPY	K	G	113	160	48	3	11S(79.9663),5T(79.9663),9S(79.9663)	11	5	9	123	S	117	T	121	S	sp|PSARSF300|silk_pSARSF300	PSARSF300						0	0	2
GDAHTGSPSASASASAGASAAASAGAGAGAGPGQQGPGQQGPGQQGPY	GDAHTGSPSASASASAGASAAASAGAGAGAGPGQQGPGQQGPGQQGPY[79.9663]	K	G	113	160	48	3	48Y(79.9663)	48			160	Y					sp|PSARSF300|silk_pSARSF300	PSARSF300						0	0	1
GDAHTGSPSASASASAGASAAASAGAGAGAGPGQQGPGQQGPGQQGPY	GDAHTGSPSASAS[79.9663]ASAGASAAASAGAGAGAGPGQQGPGQQGPGQQGPY[79.9663]	K	G	113	160	48	3	13S(79.9663),48Y(79.9663)	13	48		125	S	160	Y			sp|PSARSF300|silk_pSARSF300	PSARSF300						0	0	1
GDAHTGSPSASASASAGASAAASAGAGAGAGPGQQGPGQQGPGQQGPY	GDAHTGSPSASAS[79.9663]AS[79.9663]AGAS[79.9663]AAASAGAGAGAGPGQQGPGQQGPGQQGPY	K	G	113	160	48	3	13S(79.9663),15S(79.9663),19S(79.9663)	13	15	19	125	S	127	S	131	S	sp|PSARSF300|silk_pSARSF300	PSARSF300						0	0	1
GDAHTGSPSASASASAGASAAASAGAGAGAGPGQQGPGQQGPGQQGPY	GDAHTGSPS[79.9663]ASAS[79.9663]AS[79.9663]AGASAAASAGAGAGAGPGQQGPGQQGPGQQGPY	K	G	113	160	48	3	13S(79.9663),15S(79.9663),9S(79.9663)	13	15	9	125	S	127	S	121	S	sp|PSARSF300|silk_pSARSF300	PSARSF300						0	0	1
GDAHTGSPSASASASAGASAAASAGAGAGAGPGQQGPGQQGPGQQGPY	GDAHTGSPS[79.9663]AS[79.9663]ASASAGAS[79.9663]AAASAGAGAGAGPGQQGPGQQGPGQQGPY	K	G	113	160	48	3	11S(79.9663),19S(79.9663),9S(79.9663)	11	19	9	123	S	131	S	121	S	sp|PSARSF300|silk_pSARSF300	PSARSF300						0	0	1
GDAHTGSPSASASASAGASAAASAGAGAGAGPGQQGPGQQGPGQQGPY	GDAHTGS[79.9663]PSASAS[79.9663]ASAGASAAASAGAGAGAGPGQQGPGQQGPGQQGPY	K	G	113	160	48	3	13S(79.9663),7S(79.9663)	13	7		125	S	119	S			sp|PSARSF300|silk_pSARSF300	PSARSF300						0	0	1
GPGASAAAAAAGGYGPGYGQQGPGQQGPGGQGPY	GPGASAAAAAAGGYGPGYGQQGPGQQGPGGQGPY	Y	G	366	399	34	3,4						Y					sp|PSARSF300|silk_pSARSF300	PSARSF300						12	10	4	138961	143672	66119.6	121817	141484	66119.6	MS/MS	MS/MS	MS/MS
GDAHTGSPSASASASAGASAAASAGAGAGAGPGQQGPGQQGPGQQGPY	GDAHTGS[79.9663]PSAS[79.9663]ASASAGASAAASAGAGAGAGPGQQGPGQQGPGQQGPY	K	G	113	160	48	3	11S(79.9663),7S(79.9663)	11	7		123	S	119	S			sp|PSARSF300|silk_pSARSF300	PSARSF300						0	0	1
GDAHTGSPSASASASAGASAAASAGAGAGAGPGQQGPGQQGPGQQGPY	GDAHT[79.9663]GSPSASASASAGASAAAS[79.9663]AGAGAGAGPGQQGPGQQGPGQQGPY	K	G	113	160	48	3	23S(79.9663),5T(79.9663)	23	5		135	S	117	T			sp|PSARSF300|silk_pSARSF300	PSARSF300						0	0	1
GDAHTGSPSASASASAGASAAASAGAGAGAGPGQQGPGQQGPGQQGPY	GDAHT[79.9663]GSPSASAS[79.9663]ASAGAS[79.9663]AAASAGAGAGAGPGQQGPGQQGPGQQGPY	K	G	113	160	48	3	13S(79.9663),19S(79.9663),5T(79.9663)	13	19	5	125	S	131	S	117	T	sp|PSARSF300|silk_pSARSF300	PSARSF300						0	0	1
GDAHTGSPSASASASAGASAAASAGAGAGAGPGQQGPGQQGPGQQGPY	GDAHT[79.9663]GSPSASAS[79.9663]AS[79.9663]AGASAAASAGAGAGAGPGQQGPGQQGPGQQGPY	K	G	113	160	48	3	13S(79.9663),15S(79.9663),5T(79.9663)	13	15	5	125	S	127	S	117	T	sp|PSARSF300|silk_pSARSF300	PSARSF300						0	0	1
GDAHTGSPSASASASAGASAAASAGAGAGAGPGQQGPGQQGPGQQGPY	GDAHT[79.9663]GSPSAS[79.9663]AS[79.9663]ASAGASAAASAGAGAGAGPGQQGPGQQGPGQQGPY	K	G	113	160	48	3	11S(79.9663),13S(79.9663),5T(79.9663)	11	13	5	123	S	125	S	117	T	sp|PSARSF300|silk_pSARSF300	PSARSF300						0	0	1
GDAHTGSPSASASASAGASAAASAGAGAGAGPGQQGPGQQGPGQQGPY	GDAHT[79.9663]GSPS[79.9663]ASASASAGAS[79.9663]AAASAGAGAGAGPGQQGPGQQGPGQQGPY	K	G	113	160	48	3	19S(79.9663),5T(79.9663),9S(79.9663)	19	5	9	131	S	117	T	121	S	sp|PSARSF300|silk_pSARSF300	PSARSF300						0	0	1
GPGASAAAAAAGGY	GPGAS[79.9663]AAAAAAGGY	Y	G	161	174	14	1,2	5S(79.9663)	5			165	S					sp|PSARSF300|silk_pSARSF300	PSARSF300						3	4	24			24
GPGASAAAAAAGGYGPGSGQQGPSQQGPGQQGPGGQGPY	GPGASAAAAAAGGY[79.9663]GPGSGQQGPSQQGPGQQGPGGQGPY	Y	G	161	199	39	3,4	14Y(79.9663)	14			174	Y					sp|PSARSF300|silk_pSARSF300	PSARSF300						0	0	10			10
GPGASAAAAAAGGYGPGSGQQGPSQQGPGQQGPGGQGPY	GPGAS[79.9663]AAAAAAGGY[79.9663]GPGSGQQGPSQQGPGQQGPGGQGPY	Y	G	161	199	39	3	14Y(79.9663),5S(79.9663)	14	5		174	Y	165	S			sp|PSARSF300|silk_pSARSF300	PSARSF300						0	0	7			7
GPGASAAAAAAGGYGPGSGQQGPSQQGPGQQGPGGQGPY	GPGASAAAAAAGGYGPGS[79.9663]GQQGPSQQGPGQQGPGGQGPY	Y	G	161	199	39	3	18S(79.9663)	18			178	S					sp|PSARSF300|silk_pSARSF300	PSARSF300						0	0	6			6
GPGASAAAAAAGGYGPGSGQQGPSQQGPGQQGPGGQGPY	GPGASAAAAAAGGY[79.9663]GPGS[79.9663]GQQGPSQQGPGQQGPGGQGPY	Y	G	161	199	39	3	14Y(79.9663),18S(79.9663)	14	18		174	Y	178	S			sp|PSARSF300|silk_pSARSF300	PSARSF300						0	0	2
GPGASAAAAAAGGYGPGSGQQGPSQQGPGQQGPGGQGPY	GPGAS[79.9663]AAAAAAGGYGPGS[79.9663]GQQGPSQQGPGQQGPGGQGPY	Y	G	161	199	39	3	18S(79.9663),5S(79.9663)	18	5		178	S	165	S			sp|PSARSF300|silk_pSARSF300	PSARSF300						0	0	2
GPGASAAAAAAGGY	GPGASAAAAAAGGY[79.9663]	Y	G	161	174	14	2	14Y(79.9663)	14			174	Y					sp|PSARSF300|silk_pSARSF300	PSARSF300						0	0	1
GPGSGQQGPSQQGPGQQGPGGQGPY	GPGSGQQGPS[79.9663]QQGPGQQGPGGQGPY	Y	G	175	199	25	3	10S(79.9663)	10			184	S					sp|PSARSF300|silk_pSARSF300	PSARSF300						11	5	2	11
GPGSGQQGPSQQGPGQQGPGGQGPY	GPGS[79.9663]GQQGPSQQGPGQQGPGGQGPY	Y	G	175	199	25	2,3	4S(79.9663)	4			178	S					sp|PSARSF300|silk_pSARSF300	PSARSF300						2	4	33			33
GPGSGQQGPSQQGPGQQGPGGQGPYGPGASAAAAAAGGY	GPGSGQQGPSQQGPGQQGPGGQGPY[79.9663]GPGASAAAAAAGGY	Y	G	175	213	39	3	25Y(79.9663)	25			199	Y					sp|PSARSF300|silk_pSARSF300	PSARSF300						0	0	10			10
GPGSGQQGPSQQGPGQQGPGGQGPYGPGASAAAAAAGGY	GPGSGQQGPSQQGPGQQGPGGQGPY[79.9663]GPGAS[79.9663]AAAAAAGGY	Y	G	175	213	39	3	25Y(79.9663),30S(79.9663)	25	30		199	Y	204	S			sp|PSARSF300|silk_pSARSF300	PSARSF300						0	0	6			6
GPGASAAAAAAGGYGPGSGQQGPGGQGPY	GPGAS[79.9663]AAAAAAGGYGPGSGQQGPGGQGPY	Y	G	200	228	29	2,3	5S(79.9663)	5			204	S					sp|PSARSF300|silk_pSARSF300	PSARSF300						5	3	1
GPGASAAAAAAGGYGPGSGQQGPGGQGPY	GPGASAAAAAAGGY[79.9663]GPGSGQQGPGGQGPY	Y	G	200	228	29	2,3	14Y(79.9663)	14			213	Y					sp|PSARSF300|silk_pSARSF300	PSARSF300						2	2	14			14
GPGASAAAAAAGGYGPGSGQQGPGGQGPY	GPGASAAAAAAGGYGPGS[79.9663]GQQGPGGQGPY	Y	G	200	228	29	2,3	18S(79.9663)	18			217	S					sp|PSARSF300|silk_pSARSF300	PSARSF300						0	1	11			11
GPGASAAAAAAGGYGPGSGQQGPGGQGPY	GPGASAAAAAAGGY[79.9663]GPGS[79.9663]GQQGPGGQGPY	Y	G	200	228	29	3	14Y(79.9663),18S(79.9663)	14	18		213	Y	217	S			sp|PSARSF300|silk_pSARSF300	PSARSF300						0	1	0
GPGASAAAAAAGGYGPGSGQQGPGGQGPY	GPGAS[79.9663]AAAAAAGGY[79.9663]GPGSGQQGPGGQGPY	Y	G	200	228	29	2,3	14Y(79.9663),5S(79.9663)	14	5		213	Y	204	S			sp|PSARSF300|silk_pSARSF300	PSARSF300						0	0	9			9
GPGSGQQGPGGQGPY	GPGS[79.9663]GQQGPGGQGPY	Y	G	214	228	15	1,2	4S(79.9663)	4			217	S					sp|PSARSF300|silk_pSARSF300	PSARSF300						1	4	28			28
GPGSSAAAAAAGGNGPGSGQQGAGQQGPGQQGPGGSAAAAAAGGY	GPGS[79.9663]SAAAAAAGGNGPGSGQQGAGQQGPGQQGPGGSAAAAAAGGY	Y	G	229	273	45	3,4	4S(79.9663)	4			232	S					sp|PSARSF300|silk_pSARSF300	PSARSF300						0	6	218		6	218
GPGSSAAAAAAGGNGPGSGQQGAGQQGPGQQGPGGSAAAAAAGGY	GPGSSAAAAAAGGNGPGS[79.9663]GQQGAGQQGPGQQGPGGSAAAAAAGGY	Y	G	229	273	45	3,4	18S(79.9663)	18			246	S					sp|PSARSF300|silk_pSARSF300	PSARSF300						1	2	16			16
GPGSSAAAAAAGGNGPGSGQQGAGQQGPGQQGPGGSAAAAAAGGY	GPGSS[79.9663]AAAAAAGGNGPGSGQQGAGQQGPGQQGPGGSAAAAAAGGY	Y	G	229	273	45	3,4	5S(79.9663)	5			233	S					sp|PSARSF300|silk_pSARSF300	PSARSF300						0	1	22			22
SGEQGPSGDMTTEEDSATHIK	SGEQGPSGDMTTEEDSATHIK	L	F	12	32	21	2,3						Y					sp|PSARSF300|silk_pSARSF300	PSARSF300						3	1	3	67148.6	43759.9	49762.6	55318.3	43759.9	49762.6	MS/MS	MS/MS	MS/MS
GPGSSAAAAAAGGNGPGSGQQGAGQQGPGQQGPGGSAAAAAAGGY	GPGSSAAAAAAGGNGPGSGQQGAGQQGPGQQGPGGS[79.9663]AAAAAAGGY	Y	G	229	273	45	3,4	36S(79.9663)	36			264	S					sp|PSARSF300|silk_pSARSF300	PSARSF300						2	0	34			34
GPGSSAAAAAAGGNGPGSGQQGAGQQGPGQQGPGGSAAAAAAGGY	GPGS[79.9663]SAAAAAAGGNGPGSGQQGAGQQGPGQQGPGGS[79.9663]AAAAAAGGY	Y	G	229	273	45	3,4	36S(79.9663),4S(79.9663)	36	4		264	S	232	S			sp|PSARSF300|silk_pSARSF300	PSARSF300						0	0	33			33
GPGSSAAAAAAGGNGPGSGQQGAGQQGPGQQGPGGSAAAAAAGGY	GPGS[79.9663]SAAAAAAGGNGPGS[79.9663]GQQGAGQQGPGQQGPGGSAAAAAAGGY	Y	G	229	273	45	3,4	18S(79.9663),4S(79.9663)	18	4		246	S	232	S			sp|PSARSF300|silk_pSARSF300	PSARSF300						0	0	18			18
GPGSSAAAAAAGGNGPGSGQQGAGQQGPGQQGPGGSAAAAAAGGY	GPGSSAAAAAAGGNGPGS[79.9663]GQQGAGQQGPGQQGPGGS[79.9663]AAAAAAGGY	Y	G	229	273	45	3,4	18S(79.9663),36S(79.9663)	18	36		246	S	264	S			sp|PSARSF300|silk_pSARSF300	PSARSF300						0	0	8			8
GPGSSAAAAAAGGNGPGSGQQGAGQQGPGQQGPGGSAAAAAAGGY	GPGSS[79.9663]AAAAAAGGNGPGSGQQGAGQQGPGQQGPGGS[79.9663]AAAAAAGGY	Y	G	229	273	45	3	36S(79.9663),5S(79.9663)	36	5		264	S	233	S			sp|PSARSF300|silk_pSARSF300	PSARSF300						0	0	7			7
GPGSSAAAAAAGGNGPGSGQQGAGQQGPGQQGPGGSAAAAAAGGY	GPGS[79.9663]SAAAAAAGGNGPGS[79.9663]GQQGAGQQGPGQQGPGGS[79.9663]AAAAAAGGY	Y	G	229	273	45	3	18S(79.9663),36S(79.9663),4S(79.9663)	18	36	4	246	S	264	S	232	S	sp|PSARSF300|silk_pSARSF300	PSARSF300						0	0	6			6
GPGSSAAAAAAGGNGPGSGQQGAGQQGPGQQGPGGSAAAAAAGGY	GPGSS[79.9663]AAAAAAGGNGPGS[79.9663]GQQGAGQQGPGQQGPGGSAAAAAAGGY	Y	G	229	273	45	3,4	18S(79.9663),5S(79.9663)	18	5		246	S	233	S			sp|PSARSF300|silk_pSARSF300	PSARSF300						0	0	5
GPGSSAAAAAAGGNGPGSGQQGAGQQGPGQQGPGGSAAAAAAGGY	GPGS[79.9663]S[79.9663]AAAAAAGGNGPGSGQQGAGQQGPGQQGPGGS[79.9663]AAAAAAGGY	Y	G	229	273	45	3	36S(79.9663),4S(79.9663),5S(79.9663)	36	4	5	264	S	232	S	233	S	sp|PSARSF300|silk_pSARSF300	PSARSF300						0	0	2
GPGASAAAAAAGGYGPGSGQGPGQQGPGGQGPYGPGASAAAAAAGGY	GPGASAAAAAAGGYGPGSGQGPGQQGPGGQGPYGPGASAAAAAAGGY	Y	G	294	340	47	3						S		S			sp|PSARSF300|silk_pSARSF300	PSARSF300						1	1	2	0	0	0	0	0	0	MS/MS	MS/MS	MS/MS
GPGSSAAAAAAGGNGPGSGQQGAGQQGPGQQGPGGSAAAAAAGGY	GPGSS[79.9663]AAAAAAGGNGPGS[79.9663]GQQGAGQQGPGQQGPGGS[79.9663]AAAAAAGGY	Y	G	229	273	45	3	18S(79.9663),36S(79.9663),5S(79.9663)	18	36	5	246	S	264	S	233	S	sp|PSARSF300|silk_pSARSF300	PSARSF300						0	0	1
GPGSSAAAAAAGGNGPGSGQQGAGQQGPGQQGPGGSAAAAAAGGY	GPGS[79.9663]S[79.9663]AAAAAAGGNGPGSGQQGAGQQGPGQQGPGGSAAAAAAGGY	Y	G	229	273	45	3	4S(79.9663),5S(79.9663)	4	5		232	S	233	S			sp|PSARSF300|silk_pSARSF300	PSARSF300						0	0	1
GPGSGQQGPGQQGPGGQGPY	GPGS[79.9663]GQQGPGQQGPGGQGPY	Y	G	274	293	20	2	4S(79.9663)	4			277	S					sp|PSARSF300|silk_pSARSF300	PSARSF300						4	5	21			21
GPGSGQQGPGQQGPGGQGPYGPGASAAAAAAGGY	GPGSGQQGPGQQGPGGQGPY[79.9663]GPGASAAAAAAGGY	Y	G	274	307	34	3	20Y(79.9663)	20			293	Y					sp|PSARSF300|silk_pSARSF300	PSARSF300						7	2	13	7		13
GPGSGQQGPGQQGPGGQGPYGPGASAAAAAAGGY	GPGSGQQGPGQQGPGGQGPYGPGAS[79.9663]AAAAAAGGY	Y	G	274	307	34	3	25S(79.9663)	25			298	S					sp|PSARSF300|silk_pSARSF300	PSARSF300						0	1	1
GPGSGQQGPGQQGPGGQGPYGPGASAAAAAAGGY	GPGSGQQGPGQQGPGGQGPY[79.9663]GPGAS[79.9663]AAAAAAGGY	Y	G	274	307	34	3	20Y(79.9663),25S(79.9663)	20	25		293	Y	298	S			sp|PSARSF300|silk_pSARSF300	PSARSF300						0	0	3
GPGSGQQGPGQQGPGGQGPYGPGASAAAAAAGGY	GPGSGQQGPGQQGPGGQGPYGPGASAAAAAAGGY[79.9663]	Y	G	274	307	34	3	34Y(79.9663)	34			307	Y					sp|PSARSF300|silk_pSARSF300	PSARSF300						0	0	1
GPGASAAAAAAGGYGPGSGQGPGQQGPGGQGPY	GPGAS[79.9663]AAAAAAGGYGPGSGQGPGQQGPGGQGPY	Y	G	294	326	33	2,3	5S(79.9663)	5			298	S					sp|PSARSF300|silk_pSARSF300	PSARSF300						1	8	1		8
GPGASAAAAAAGGYGPGSGQGPGQQGPGGQGPY	GPGASAAAAAAGGYGPGS[79.9663]GQGPGQQGPGGQGPY	Y	G	294	326	33	3	18S(79.9663)	18			311	S					sp|PSARSF300|silk_pSARSF300	PSARSF300						0	0	7			7
GPGASAAAAAAGGYGPGSGQGPGQQGPGGQGPY	GPGASAAAAAAGGY[79.9663]GPGSGQGPGQQGPGGQGPY	Y	G	294	326	33	3	14Y(79.9663)	14			307	Y					sp|PSARSF300|silk_pSARSF300	PSARSF300						2	0	5
GPGASAAAAAAGGYGPGSGQGPGQQGPGGQGPY	GPGAS[79.9663]AAAAAAGGY[79.9663]GPGSGQGPGQQGPGGQGPY	Y	G	294	326	33	3	14Y(79.9663),5S(79.9663)	14	5		307	Y	298	S			sp|PSARSF300|silk_pSARSF300	PSARSF300						0	0	4
GPGASAAAAAAGGYGPGSGQGPGQQGPGGQGPYGPGASAAAAAAGGY	GPGASAAAAAAGGYGPGSGQGPGQQGPGGQGPYGPGAS[79.9663]AAAAAAGGY	Y	G	294	340	47	3	38S(79.9663)	38			331	S					sp|PSARSF300|silk_pSARSF300	PSARSF300						0	0	2
GPGSGQGPGQQGPGGQGPY	GPGS[79.9663]GQGPGQQGPGGQGPY	Y	G	308	326	19	2	4S(79.9663)	4			311	S					sp|PSARSF300|silk_pSARSF300	PSARSF300						3	7	14		7	14
GPGSGQGPGQQGPGGQGPYGPGASAAAAAAGGY	GPGSGQGPGQQGPGGQGPY[79.9663]GPGASAAAAAAGGY	Y	G	308	340	33	3	19Y(79.9663)	19			326	Y					sp|PSARSF300|silk_pSARSF300	PSARSF300						0	0	5
GPGSGQGPGQQGPGGQGPYGPGASAAAAAAGGY	GPGSGQGPGQQGPGGQGPY[79.9663]GPGAS[79.9663]AAAAAAGGY	Y	G	308	340	33	3	19Y(79.9663),24S(79.9663)	19	24		326	Y	331	S			sp|PSARSF300|silk_pSARSF300	PSARSF300						0	0	2
GPGSGQGPGQQGPGGQGPYGPGASAAAAAAGGY	GPGSGQGPGQQGPGGQGPYGPGAS[79.9663]AAAAAAGGY	Y	G	308	340	33	3	24S(79.9663)	24			331	S					sp|PSARSF300|silk_pSARSF300	PSARSF300						0	0	1
GPGASAAAAAAGGYGPGSGQQGPGQQGPGQQGPGGQGPY	GPGASAAAAAAGGY[79.9663]GPGSGQQGPGQQGPGQQGPGGQGPY	Y	G	327	365	39	3,4	14Y(79.9663)	14			340	Y					sp|PSARSF300|silk_pSARSF300	PSARSF300						0	0	11			11
GPGASAAAAAAGGYGPGSGQQGPGQQGPGQQGPGGQGPY	GPGAS[79.9663]AAAAAAGGY[79.9663]GPGSGQQGPGQQGPGQQGPGGQGPY	Y	G	327	365	39	3	14Y(79.9663),5S(79.9663)	14	5		340	Y	331	S			sp|PSARSF300|silk_pSARSF300	PSARSF300						0	0	6			6
GPGASAAAAAAGGYGPGSGQQGPGQQGPGQQGPGGQGPY	GPGAS[79.9663]AAAAAAGGYGPGS[79.9663]GQQGPGQQGPGQQGPGGQGPY	Y	G	327	365	39	3	18S(79.9663),5S(79.9663)	18	5		344	S	331	S			sp|PSARSF300|silk_pSARSF300	PSARSF300						0	0	3
GPGASAAAAAAGGYGPGSGQQGPGQQGPGQQGPGGQGPY	GPGASAAAAAAGGYGPGS[79.9663]GQQGPGQQGPGQQGPGGQGPY	Y	G	327	365	39	3,4	18S(79.9663)	18			344	S					sp|PSARSF300|silk_pSARSF300	PSARSF300						0	0	2
SGEQGPSGDMTTEEDSATHIKF	SGEQGPSGDMTTEEDSATHIKF	L	S	12	33	22	3						S		T			sp|PSARSF300|silk_pSARSF300	PSARSF300						2	0	2	30928.5	0	25725.8	30928.5	0	25725.8	MS/MS	unmatched	MS/MS
GPGASAAAAAAGGYGPGSGQQGPGQQGPGQQGPGGQGPY	GPGAS[79.9663]AAAAAAGGYGPGSGQQGPGQQGPGQQGPGGQGPY	Y	G	327	365	39	3	5S(79.9663)	5			331	S					sp|PSARSF300|silk_pSARSF300	PSARSF300						0	0	2
GPGSGQQGPGQQGPGQQGPGGQGPY	GPGS[79.9663]GQQGPGQQGPGQQGPGGQGPY	Y	G	341	365	25	2,3	4S(79.9663)	4			344	S					sp|PSARSF300|silk_pSARSF300	PSARSF300						24	28	53	24	28	53
GPGSGQQGPGQQGPGQQGPGGQGPYGPGASAAAAAAGGY	GPGSGQQGPGQQGPGQQGPGGQGPY[79.9663]GPGASAAAAAAGGY	Y	G	341	379	39	3	25Y(79.9663)	25			365	Y					sp|PSARSF300|silk_pSARSF300	PSARSF300						0	0	10			10
GPGSGQQGPGQQGPGQQGPGGQGPYGPGASAAAAAAGGY	GPGSGQQGPGQQGPGQQGPGGQGPY[79.9663]GPGAS[79.9663]AAAAAAGGY	Y	G	341	379	39	3	25Y(79.9663),30S(79.9663)	25	30		365	Y	370	S			sp|PSARSF300|silk_pSARSF300	PSARSF300						0	0	5
GPGSGQQGPGQQGPGQQGPGGQGPYGPGASAAAAAAGGY	GPGSGQQGPGQQGPGQQGPGGQGPYGPGAS[79.9663]AAAAAAGGY	Y	G	341	379	39	3	30S(79.9663)	30			370	S					sp|PSARSF300|silk_pSARSF300	PSARSF300						0	0	2
GPGSGQQGPGQQGPGQQGPGGQGPYGPGASAAAAAAGGY	GPGS[79.9663]GQQGPGQQGPGQQGPGGQGPYGPGASAAAAAAGGY	Y	G	341	379	39	3	4S(79.9663)	4			344	S					sp|PSARSF300|silk_pSARSF300	PSARSF300						0	0	1
GPGASAAAAAAGGYGPGYGQQGPGQQGPGGQGPY	GPGASAAAAAAGGY[79.9663]GPGYGQQGPGQQGPGGQGPY	Y	G	366	399	34	3	14Y(79.9663)	14			379	Y					sp|PSARSF300|silk_pSARSF300	PSARSF300						1	1	3
GPGASAAAAAAGGYGPGYGQQGPGQQGPGGQGPY	GPGAS[79.9663]AAAAAAGGYGPGYGQQGPGQQGPGGQGPY	Y	G	366	399	34	3	5S(79.9663)	5			370	S					sp|PSARSF300|silk_pSARSF300	PSARSF300						0	1	1
GPGASAAAAAAGGYGPGY	GPGASAAAAAAGGY[79.9663]GPGY	Y	G	366	383	18	2	14Y(79.9663)	14			379	Y					sp|PSARSF300|silk_pSARSF300	PSARSF300						0	0	4
GPGASAAAAAAGGYGPGY	GPGAS[79.9663]AAAAAAGGY[79.9663]GPGY	Y	G	366	383	18	2	14Y(79.9663),5S(79.9663)	14	5		379	Y	370	S			sp|PSARSF300|silk_pSARSF300	PSARSF300						0	0	3
GPGYGQQGPGQQGPGGQGPY	GPGY[79.9663]GQQGPGQQGPGGQGPY	Y	G	380	399	20	2	4Y(79.9663)	4			383	Y					sp|PSARSF300|silk_pSARSF300	PSARSF300						0	0	10			10
GQQGPGQQGPGGQGPYGPGASAASAASGGY	GQQGPGQQGPGGQGPY[79.9663]GPGASAASAASGGY	Y	G	384	413	30	3	16Y(79.9663)	16			399	Y					sp|PSARSF300|silk_pSARSF300	PSARSF300						0	0	3
GQQGPGQQGPGGQGPYGPGASAASAASGGY	GQQGPGQQGPGGQGPYGPGAS[79.9663]AASAASGGY	Y	G	384	413	30	3	21S(79.9663)	21			404	S					sp|PSARSF300|silk_pSARSF300	PSARSF300						0	0	1
DEDGRELAGATMELRDSSGK	DEDGRELAGATMELRDSSGK	R	T	37	56	20	3						S		T			sp|PSARSF300|silk_pSARSF300	PSARSF300						1	0	1	29843.9	0	20569.5	29843.9	0	20569.5	MS/MS	unmatched	MS/MS
GQQGPGQQGPGGQGPYGPGASAASAASGGY	GQQGPGQQGPGGQGPY[79.9663]GPGAS[79.9663]AASAASGGY	Y	G	384	413	30	3	16Y(79.9663),21S(79.9663)	16	21		399	Y	404	S			sp|PSARSF300|silk_pSARSF300	PSARSF300						0	0	1
GPGASAASAASGGYGPGSGQQGPGQQGPGGQGPY	GPGAS[79.9663]AASAASGGYGPGSGQQGPGQQGPGGQGPY	Y	G	400	433	34	3	5S(79.9663)	5			404	S					sp|PSARSF300|silk_pSARSF300	PSARSF300						4	6	5		6
ELAGATMELR	ELAGATMELR	R	D	42	51	10	2						S		T			sp|PSARSF300|silk_pSARSF300	PSARSF300						1	0	1	10388.4	0	21747.9	10388.4	0	21747.9	MS/MS	unmatched	MS/MS
GPGASAASAASGGYGPGSGQQGPGQQGPGGQGPY	GPGASAASAAS[79.9663]GGYGPGSGQQGPGQQGPGGQGPY	Y	G	400	433	34	2,3	11S(79.9663)	11			410	S					sp|PSARSF300|silk_pSARSF300	PSARSF300						2	5	25			25
EVATAITFTVNEQGQVTVNGEATK	EVATAITFTVNEQGQVTVNGEATK	Y	G	89	112	24	3						S		S			sp|PSARSF300|silk_pSARSF300	PSARSF300						0	0	1	0	0	0	0	0	0	unmatched	unmatched	MS/MS
GPGASAASAASGGY	GPGAS[79.9663]AASAASGGY	Y	G	400	413	14	1,2	5S(79.9663)	5			404	S					sp|PSARSF300|silk_pSARSF300	PSARSF300						0	3	11			11
GPGASAASAASGGYGPGSGQQGPGQQGPGGQGPY	GPGASAAS[79.9663]AASGGYGPGSGQQGPGQQGPGGQGPY	Y	G	400	433	34	3	8S(79.9663)	8			407	S					sp|PSARSF300|silk_pSARSF300	PSARSF300						1	3	3
GPGASAASAASGGYGPGSGQQGPGQQGPGGQGPY	GPGASAASAASGGYGPGS[79.9663]GQQGPGQQGPGGQGPY	Y	G	400	433	34	3	18S(79.9663)	18			417	S					sp|PSARSF300|silk_pSARSF300	PSARSF300						5	2	3
GPGASAASAASGGYGPGSGQQGPGQQGPGGQGPY	GPGAS[79.9663]AASAAS[79.9663]GGYGPGSGQQGPGQQGPGGQGPY	Y	G	400	433	34	2,3	11S(79.9663),5S(79.9663)	11	5		410	S	404	S			sp|PSARSF300|silk_pSARSF300	PSARSF300						0	0	17			17
GPGASAASAASGGYGPGSGQQGPGQQGPGGQGPY	GPGASAASAAS[79.9663]GGYGPGS[79.9663]GQQGPGQQGPGGQGPY	Y	G	400	433	34	2,3	11S(79.9663),18S(79.9663)	11	18		410	S	417	S			sp|PSARSF300|silk_pSARSF300	PSARSF300						0	0	11			11
GPGASAASAASGGYGPGSGQQGPGQQGPGGQGPY	GPGASAASAASGGY[79.9663]GPGSGQQGPGQQGPGGQGPY	Y	G	400	433	34	2,3	14Y(79.9663)	14			413	Y					sp|PSARSF300|silk_pSARSF300	PSARSF300						0	0	9			9
GPGASAASAASGGY	GPGASAASAAS[79.9663]GGY	Y	G	400	413	14	2	11S(79.9663)	11			410	S					sp|PSARSF300|silk_pSARSF300	PSARSF300						0	0	9			9
GPGASAASAASGGYGPGSGQQGPGQQGPGGQGPY	GPGAS[79.9663]AASAASGGY[79.9663]GPGSGQQGPGQQGPGGQGPY	Y	G	400	433	34	3	14Y(79.9663),5S(79.9663)	14	5		413	Y	404	S			sp|PSARSF300|silk_pSARSF300	PSARSF300						0	0	3
GPGASAASAASGGYGPGSGQQGPGQQGPGGQGPY	GPGAS[79.9663]AAS[79.9663]AASGGYGPGSGQQGPGQQGPGGQGPY	Y	G	400	433	34	3	5S(79.9663),8S(79.9663)	5	8		404	S	407	S			sp|PSARSF300|silk_pSARSF300	PSARSF300						0	0	2
GPGASAASAASGGY	GPGASAASAASGGY[79.9663]	Y	G	400	413	14	2	14Y(79.9663)	14			413	Y					sp|PSARSF300|silk_pSARSF300	PSARSF300						0	0	1
GRPSLCLPPTSHTACPLPGTCHIPGNIGICGAY	GRPS[79.9663]LC[57.0215]LPPTSHTAC[57.0215]PLPGT[79.9663]C[57.0215]HIPGNIGIC[57.0215]GAY	L	G	63	95	33	3	15C(57.0215),20T(79.9663),21C(57.0215),30C(57.0215),4S(79.9663),6C(57.0215)					S		S			sp|O76014|KRT37_HUMAN	O76014	KRT37_HUMAN	KRT37	Keratin, type I cuticular Ha7			0	0	1	0	0	0	0	0	0	unmatched	unmatched	MS/MS
GSSTCSTSTPGVY	GSSTC[57.0215]STSTPGVY	W	A	216	228	13	2	5C(57.0215)					S		S			sp|P00766|CTRA_BOVIN	P00766	CTRA_BOVIN		Chymotrypsinogen A			2	1	0	20028.9	23847.8	0	20028.9	23847.8	0	MS/MS	MS/MS	unmatched
GSVANDVTDEMVR	GSVANDVTDEMVR	K	L	59	71	13	2						S		S			sp|P00551|KKA1_ECOLX	P00551	KKA1_ECOLX	aphA1	Aminoglycoside 3'-phosphotransferase			3	2	3	44863.1	39964.4	0	44863.1	39964.4	0	MS/MS	MS/MS	MS/MS
GYRSGGVCGPSPPCITTVSVNESLL	GYRSGGVC[57.0215]GPSPPC[57.0215]IT[79.9663]TVSVNESLL	F	T	81	105	25	3	14C(57.0215),16T(79.9663),8C(57.0215)					T					sp|P78386|KRT85_HUMAN	P78386	KRT85_HUMAN	KRT85	Keratin, type II cuticular Hb5	KRT81, KRT83, KRT86	sp|O43790|KRT86_HUMAN, sp|P15241|K2M2_SHEEP, sp|P78385|KRT83_HUMAN, sp|Q14533|KRT81_HUMAN	1	0	0	0	0	0	0	0	0	MS/MS	unmatched	unmatched
HGVQELEIEL	HGVQELEIEL	R	Q	375	384	10	2						T					sp|P35527|K1C9_HUMAN	P35527	K1C9_HUMAN	KRT9	Keratin, type I cytoskeletal 9			2	0	0	8265.9	0	0	0	0	0	MS/MS	unmatched	unmatched
HSSGGGSRGGSSSGGGY	HSSGGGSRGGSSSGGGY	K	G	596	612	17	2						T					sp|P35908|K22E_HUMAN	P35908	K22E_HUMAN	KRT2	Keratin, type II cytoskeletal 2 epidermal			0	1	0	0	0	0	0	0	0	unmatched	MS/MS	unmatched
IITHPNFNGNTL	IITHPNFNGNTL	K	D	78	89	12	2											sp|P00761|TRYP_PIG	P00761	TRYP_PIG		Trypsin			12	10	10	291248	309891	230774	291248	309891	230774	MS/MS	MS/MS	MS/MS
IITHPNFNGNTLDNDIML	IITHPNFNGNTLDNDIML	K	I	78	95	18	2											sp|P00761|TRYP_PIG	P00761	TRYP_PIG		Trypsin			5	6	5	71779.9	91475.4	69644.2	71779.9	91475.4	69644.2	MS/MS	MS/MS	MS/MS
IITHPNFNGNTLDNDIML	IITHPNFNGNTLDNDIM[15.9949]L	K	I	78	95	18	2	17M(15.9949)										sp|P00761|TRYP_PIG	P00761	TRYP_PIG		Trypsin			3	4	0	25451.7	28344.6	0	25451.7	28344.6	0	MS/MS	MS/MS	unmatched
IKDAMICAGASGVSSCMGDSGGPLVCK	IKDAMIC[57.0215]AGASGVSSC[57.0215]MGDSGGPLVC[57.0215]K	K	K	176	202	27	3	16C(57.0215),26C(57.0215),7C(57.0215)										sp|P00766|CTRA_BOVIN	P00766	CTRA_BOVIN		Chymotrypsinogen A			1	0	0	0	0	0	0	0	0	MS/MS	unmatched	unmatched
INENWVVTAAHCGVTTSDVVVAGEF	INENWVVT[79.9663]AAHC[57.0215]GVTTSDVVVAGEF	L	D	47	71	25	3	12C(57.0215),8T(79.9663)										sp|P00766|CTRA_BOVIN	P00766	CTRA_BOVIN		Chymotrypsinogen A			1	2	1	0	0	0	0	0	0	MS/MS	MS/MS	MS/MS
IRLENEIQTY	IRLENEIQTY	K	R	440	449	10	2											sp|P13645|K1C10_HUMAN	P13645	K1C10_HUMAN	KRT10	Keratin, type I cytoskeletal 10			0	2	2	0	105446	15011.7	0	105446	15011.7	unmatched	MS/MS	MS/MS
GPGASAASAASGGYGPGSGQQGPGQQGPGGQGPY	GPGASAASAASGGY[79.9663]GPGS[79.9663]GQQGPGQQGPGGQGPY	Y	G	400	433	34	3	14Y(79.9663),18S(79.9663)	14	18		413	Y	417	S			sp|PSARSF300|silk_pSARSF300	PSARSF300						0	0	1
GPGASAASAASGGYGPGSGQQGPGQQGPGGQGPY	GPGAS[79.9663]AASAASGGYGPGS[79.9663]GQQGPGQQGPGGQGPY	Y	G	400	433	34	3	18S(79.9663),5S(79.9663)	18	5		417	S	404	S			sp|PSARSF300|silk_pSARSF300	PSARSF300						0	0	1
IVNGEEAVPGSWPW	IVNGEEAVPGSWPW	R	Q	16	29	14	1,2											sp|P00766|CTRA_BOVIN	P00766	CTRA_BOVIN		Chymotrypsinogen A			35	30	28	5.63117e+06	6.92347e+06	4979528	5.88021e+06	6.92347e+06	4.62815e+06	MS/MS	MS/MS	MS/MS
IVNGEEAVPGSWPWQVSLQDK	IVNGEEAVPGSWPWQVSLQDK	R	T	16	36	21	2,3											sp|P00766|CTRA_BOVIN	P00766	CTRA_BOVIN		Chymotrypsinogen A			0	7	0	0	53794.3	0	0	0	0	unmatched	MS/MS	unmatched
IVNGEEAVPGSWPW	IVNGEEAVPGS[79.9663]WPW	R	Q	16	29	14	2	11S(79.9663)										sp|P00766|CTRA_BOVIN	P00766	CTRA_BOVIN		Chymotrypsinogen A			0	1	0	0	7617.56	0	0	0	0	unmatched	MS/MS	unmatched
KLSTAASF	KLSTAASF	L	S	107	114	8	1											sp|P00766|CTRA_BOVIN	P00766	CTRA_BOVIN		Chymotrypsinogen A			3	3	4	114616	142295	113887	114616	142295	113887	MS/MS	MS/MS	MS/MS
LDNLQQEIDF	LDNLQQEIDF	K	L	305	314	10	2											sp|P04264|K2C1_HUMAN	P04264	K2C1_HUMAN	KRT1	Keratin, type II cytoskeletal 1			0	2	0	0	9578.02	0	0	0	0	unmatched	MS/MS	unmatched
LGEDNINVVEGNEQF	LGEDNINVVEGNEQF	R	I	73	87	15	2											sp|P00760|TRY1_BOVIN	P00760	TRY1_BOVIN	PRSS1	Serine protease 1			1	1	0	37183.2	42822.3	0	37183.2	42822.3	0	MS/MS	MS/MS	unmatched
LGEHNIDVLEGNEQF	LGEHNIDVLEGNEQF	R	I	58	72	15	2											sp|P00761|TRYP_PIG	P00761	TRYP_PIG		Trypsin			25	38	18	3.59648e+06	4385438	2644835	3.59648e+06	4385438	2644835	MS/MS	MS/MS	MS/MS
LNDLEDAL	LNDLEDAL	K	Q	444	451	8	1											sp|P04264|K2C1_HUMAN	P04264	K2C1_HUMAN	KRT1	Keratin, type II cytoskeletal 1			0	1	0	0	18495.8	0	0	0	0	unmatched	MS/MS	unmatched
LNDLEEAL	LNDLEEAL	K	Q	442	449	8	1											sp|P35908|K22E_HUMAN	P35908	K22E_HUMAN	KRT2	Keratin, type II cytoskeletal 2 epidermal			0	3	0	0	31059.1	0	0	0	0	unmatched	MS/MS	unmatched
LQQASLPL	LQQASLPL	R	L	155	162	8	1											sp|P00766|CTRA_BOVIN	P00766	CTRA_BOVIN		Chymotrypsinogen A			9	11	8	1.86094e+06	2.02033e+06	694490	1.86094e+06	2.02033e+06	694490	MS/MS	MS/MS	MS/MS
GPGASAASAASGGYGPGSGQQGPGQQGPGGQGPY	GPGAS[79.9663]AASAAS[79.9663]GGYGPGS[79.9663]GQQGPGQQGPGGQGPY	Y	G	400	433	34	3	11S(79.9663),18S(79.9663),5S(79.9663)	11	18	5	410	S	417	S	404	S	sp|PSARSF300|silk_pSARSF300	PSARSF300						0	0	1
GPGASAAAAAAGGYGPGY	GPGASAAAAAAGGYGPGY	Y	G	366	383	18	2											sp|PSARSF300|silk_pSARSF300	PSARSF300						1	3	1	27869.9	34061.9	25857.1	27869.9	34061.9	25857.1	MS/MS	MS/MS	MS/MS
MSGECAPNVSVSVSTSHTTISGGGSRGGGGGGY	MSGEC[57.0215]APNVSVSVSTSHTTISGGGSRGGGGGGY	R	G	493	525	33	3	5C(57.0215)										sp|P04264|K2C1_HUMAN	P04264	K2C1_HUMAN	KRT1	Keratin, type II cytoskeletal 1			2	1	0	0	0	0	0	0	0	MS/MS	MS/MS	unmatched
NGNTLDNDIML	NGNTLDNDIML	F	I	85	95	11	2											sp|P00761|TRYP_PIG	P00761	TRYP_PIG		Trypsin			1	4	1	25507.6	25479.6	14620.9	25507.6	25479.6	14620.9	MS/MS	MS/MS	MS/MS
NLDLDSIIAEVK	NLDLDSIIAEVK	R	A	342	353	12	2											sp|P35908|K22E_HUMAN	P35908	K22E_HUMAN	KRT2	Keratin, type II cytoskeletal 2 epidermal			4	12	3	8306.71	507730	27828.4	8306.71	507730	27828.4	MS/MS	MS/MS	MS/MS
NLTTDNANILL	NLTTDNANILL	L	Q	212	222	11	2											sp|P13645|K1C10_HUMAN	P13645	K1C10_HUMAN	KRT10	Keratin, type I cytoskeletal 10			0	2	0	0	48614.5	0	0	0	0	unmatched	MS/MS	unmatched
NMQDMVEDYR	NMQDM[15.9949]VEDYR	K	N	258	267	10	2	5M(15.9949)										sp|P04264|K2C1_HUMAN	P04264	K2C1_HUMAN	KRT1	Keratin, type II cytoskeletal 1			0	1	0	0	7431.72	0	0	0	0	unmatched	MS/MS	unmatched
NNMQDLVEDY	NNMQDLVEDY	L	K	255	264	10	2											sp|P35908|K22E_HUMAN	P35908	K22E_HUMAN	KRT2	Keratin, type II cytoskeletal 2 epidermal			0	1	0	0	61858.7	0	0	0	0	unmatched	MS/MS	unmatched
NSLTINNDITL	NSLTINNDITL	Y	L	95	105	11	2											sp|P00766|CTRA_BOVIN	P00766	CTRA_BOVIN		Chymotrypsinogen A			3	1	3	15631.9	20309.7	10563.6	15631.9	20309.7	10563.6	MS/MS	MS/MS	MS/MS
NSLTINNDITLL	NSLTINNDITLL	Y	K	95	106	12	2											sp|P00766|CTRA_BOVIN	P00766	CTRA_BOVIN		Chymotrypsinogen A			4	5	3	103681	175510	90844.9	103681	175510	90844.9	MS/MS	MS/MS	MS/MS
NSRVASISLPTSCASAGTQCL	NS[79.9663]RVASISLPTSC[57.0215]ASAGTQC[57.0215]L	L	I	120	140	21	3	13C(57.0215),20C(57.0215),2S(79.9663)										sp|P00760|TRY1_BOVIN	P00760	TRY1_BOVIN	PRSS1	Serine protease 1			0	0	1	1.22117e+06	1.23911e+06	818122	1.22117e+06	1.23911e+06	818122	MBR	MBR	MS/MS
NVEIDPEIQK	NVEIDPEIQK	L	V	166	175	10	2											sp|P04264|K2C1_HUMAN	P04264	K2C1_HUMAN	KRT1	Keratin, type II cytoskeletal 1			2	4	2	16862.2	218520	29627.6	16862.2	218520	29627.6	MS/MS	MS/MS	MS/MS
NVQDAIADAEQR	NVQDAIADAEQR	K	G	419	430	12	2											sp|P35908|K22E_HUMAN	P35908	K22E_HUMAN	KRT2	Keratin, type II cytoskeletal 2 epidermal			0	3	2	0	313970	24230.2	0	313970	24230.2	unmatched	MS/MS	MS/MS
NVSTGDVNVEMNAAPGVDL	NVSTGDVNVEM[15.9949]NAAPGVDL	R	T	296	314	19	2	11M(15.9949)										sp|P13645|K1C10_HUMAN	P13645	K1C10_HUMAN	KRT10	Keratin, type I cytoskeletal 10			0	4	0	0	32692	0	0	0	0	unmatched	MS/MS	unmatched
NVSTGDVNVEMNAAPGVDLTQL	NVSTGDVNVEM[15.9949]NAAPGVDLTQL	R	L	296	317	22	2	11M(15.9949)										sp|P13645|K1C10_HUMAN	P13645	K1C10_HUMAN	KRT10	Keratin, type I cytoskeletal 10			0	3	0	0	30018.2	0	0	0	0	unmatched	MS/MS	unmatched
NYIDPETNEPVEIWADAEAHTTAVSGK	NYIDPETNEPVEIWADAEAHT[79.9663]TAVSGK	F	L	141	167	27	3	21T(79.9663)										sp|P81054|PLMP_GRIFR	P81054	PLMP_GRIFR	MEP	Peptidyl-Lys metalloendopeptidase			2	0	0	0	0	0	0	0	0	MS/MS	unmatched	unmatched
QITSGPSAIGGSITVVAPDSCAPCQPRSSSF	QITSGPSAIGGS[79.9663]ITVVAPDSC[57.0215]APC[57.0215]QPRSSSF	R	S	466	496	31	3	12S(79.9663),21C(57.0215),24C(57.0215)										sp|P78386|KRT85_HUMAN	P78386	KRT85_HUMAN	KRT85	Keratin, type II cuticular Hb5			0	1	0	0	0	0	0	0	0	unmatched	MS/MS	unmatched
QITSGPSAIGGSITVVAPDSCAPCQPRSSSF	QIT[79.9663]SGPSAIGGSITVVAPDSC[57.0215]APC[57.0215]QPRSSSF	R	S	466	496	31	4	21C(57.0215),24C(57.0215),3T(79.9663)										sp|P78386|KRT85_HUMAN	P78386	KRT85_HUMAN	KRT85	Keratin, type II cuticular Hb5			1	0	0	0	0	0	0	0	0	MS/MS	unmatched	unmatched
QITSGPSAIGGSITVVAPDSCAPCQPRSSSF	QIT[79.9663]SGPSAIGGSITVVAPDS[79.9663]C[57.0215]APC[57.0215]QPRSSSF	R	S	466	496	31	3	20S(79.9663),21C(57.0215),24C(57.0215),3T(79.9663)										sp|P78386|KRT85_HUMAN	P78386	KRT85_HUMAN	KRT85	Keratin, type II cuticular Hb5			0	0	1	0	0	0	0	0	0	unmatched	unmatched	MS/MS
QITSGPSAIGGSITVVAPDSCAPCQPRSSSF	QIT[79.9663]SGPSAIGGSIT[79.9663]VVAPDSC[57.0215]APC[57.0215]QPRSSSF	R	S	466	496	31	3	14T(79.9663),21C(57.0215),24C(57.0215),3T(79.9663)										sp|P78386|KRT85_HUMAN	P78386	KRT85_HUMAN	KRT85	Keratin, type II cuticular Hb5			0	0	2	0	0	0	0	0	0	unmatched	unmatched	MS/MS
GPGASAAAAAAGGYGPGSGQQGPGQQGPGQQGPGQQGPGGQGPY	GPGASAAAAAAGGY[79.9663]GPGSGQQGPGQQGPGQQGPGQQGPGGQGPY	Y	G	434	477	44	3,4	14Y(79.9663)	14			447	Y					sp|PSARSF300|silk_pSARSF300	PSARSF300						0	0	7			7
QQSISDAEQR	QQSISDAEQR	L	G	423	432	10	2											sp|P04264|K2C1_HUMAN	P04264	K2C1_HUMAN	KRT1	Keratin, type II cytoskeletal 1			0	1	0	0	72668.6	0	0	0	0	unmatched	MS/MS	unmatched
QSLEASLAETEGR	QSLEASLAETEGR	K	Y	387	399	13	2											sp|P13645|K1C10_HUMAN	P13645	K1C10_HUMAN	KRT10	Keratin, type I cytoskeletal 10			0	2	0	0	107591	0	0	0	0	unmatched	MS/MS	unmatched
GPGASAAAAAAGGYGPGSGQQGPGQQGPGQQGPGQQGPGGQGPY	GPGASAAAAAAGGYGPGS[79.9663]GQQGPGQQGPGQQGPGQQGPGGQGPY	Y	G	434	477	44	3	18S(79.9663)	18			451	S					sp|PSARSF300|silk_pSARSF300	PSARSF300						0	0	5
GPGASAAAAAAGGYGPGSGQQGPGQQGPGQQGPGQQGPGGQGPY	GPGAS[79.9663]AAAAAAGGY[79.9663]GPGSGQQGPGQQGPGQQGPGQQGPGGQGPY	Y	G	434	477	44	3	14Y(79.9663),5S(79.9663)	14	5		447	Y	438	S			sp|PSARSF300|silk_pSARSF300	PSARSF300						0	0	5
GPGSGQQGPGQQGPGQQGPGQQGPGGQGPY	GPGS[79.9663]GQQGPGQQGPGQQGPGQQGPGGQGPY	Y	G	448	477	30	2,3	4S(79.9663)	4			451	S					sp|PSARSF300|silk_pSARSF300	PSARSF300						11	10	42	11	10	42
GPGSGQQGPGQQGPGQQGPGQQGPGGQGPYGPGASAAAAAAGGY	GPGSGQQGPGQQGPGQQGPGQQGPGGQGPY[79.9663]GPGASAAAAAAGGY	Y	G	448	491	44	3,4	30Y(79.9663)	30			477	Y					sp|PSARSF300|silk_pSARSF300	PSARSF300						3	3	10			10
RTLLEGEESR	RTLLEGEESR	Y	M	483	492	10	2											sp|P04264|K2C1_HUMAN	P04264	K2C1_HUMAN	KRT1	Keratin, type II cytoskeletal 1			0	1	0	0	19007.6	0	0	0	0	unmatched	MS/MS	unmatched
GPGSGQQGPGQQGPGQQGPGQQGPGGQGPY	GPGSGQQGPGQQGPGQQGPGQQGPGGQGPY[79.9663]	Y	G	448	477	30	3	30Y(79.9663)	30			477	Y					sp|PSARSF300|silk_pSARSF300	PSARSF300						0	1	1
GPGASAAAGAAGGY	GPGAS[79.9663]AAAGAAGGY	Y	G	547	560	14	1	5S(79.9663)	5			551	S					sp|PSARSF300|silk_pSARSF300	PSARSF300						0	0	11			11
GPGSGQQGPGQQGPGQQGPGQQGPGQQGPGQQGPGQQGPGQQGPY	GPGS[79.9663]GQQGPGQQGPGQQGPGQQGPGQQGPGQQGPGQQGPGQQGPY	Y	G	561	605	45	3,4	4S(79.9663)	4			564	S					sp|PSARSF300|silk_pSARSF300	PSARSF300						2	3	25			25
GPGSGQQGPGQQGPGQQGPGGQASASASAAASAASTVANSSSGIKPEVAF	GPGSGQQGPGQQGPGQQGPGGQAS[79.9663]ASASAAASAASTVANSSSGIKPEVAF	Y	Q	620	669	50	3,4	24S(79.9663)	24			643	S					sp|PSARSF300|silk_pSARSF300	PSARSF300						0	6	41		6	41
GPGSGQQGPGQQGPGQQGPGGQASASASAAASAASTVANSSSGIKPEVAF	GPGSGQQGPGQQGPGQQGPGGQASASASAAAS[79.9663]AASTVANSSSGIKPEVAF	Y	Q	620	669	50	3,4	32S(79.9663)	32			651	S					sp|PSARSF300|silk_pSARSF300	PSARSF300						0	2	25			25
GPGSGQQGPGQQGPGQQGPGGQASASASAAASAASTVANSSSGIKPEVAF	GPGSGQQGPGQQGPGQQGPGGQASASASAAASAASTVANS[79.9663]SSGIKPEVAF	Y	Q	620	669	50	3,4	40S(79.9663)	40			659	S					sp|PSARSF300|silk_pSARSF300	PSARSF300						0	2	18			18
GPGSGQQGPGQQGPGQQGPGGQASASASAAASAASTVANSSSGIKPEVAF	GPGSGQQGPGQQGPGQQGPGGQAS[79.9663]ASASAAASAASTVANS[79.9663]SSGIKPEVAF	Y	Q	620	669	50	3,4	24S(79.9663),40S(79.9663)	24	40		643	S	659	S			sp|PSARSF300|silk_pSARSF300	PSARSF300						0	1	27			27
GPGSGQQGPGQQGPGQQGPGGQASASASAAASAASTVANSSSGIKPEVAF	GPGSGQQGPGQQGPGQQGPGGQASASAS[79.9663]AAASAASTVANSSS[79.9663]GIKPEVAF	Y	Q	620	669	50	3,4	28S(79.9663),42S(79.9663)	28	42		647	S	661	S			sp|PSARSF300|silk_pSARSF300	PSARSF300						0	1	8			8
GPGSGQQGPGQQGPGQQGPGGQASASASAAASAASTVANSSSGIKPEVAF	GPGSGQQGPGQQGPGQQGPGGQASASASAAAS[79.9663]AAS[79.9663]T[79.9663]VANSSSGIKPEVAF	Y	Q	620	669	50	4	32S(79.9663),35S(79.9663),36T(79.9663)	32	35	36	651	S	654	S	655	T	sp|PSARSF300|silk_pSARSF300	PSARSF300						0	1	0
GPGSGQQGPGQQGPGQQGPGGQASASASAAASAASTVANSSSGIKPEVAF	GPGSGQQGPGQQGPGQQGPGGQASASASAAASAAS[79.9663]TVANSSSGIKPEVAF	Y	Q	620	669	50	3,4	35S(79.9663)	35			654	S					sp|PSARSF300|silk_pSARSF300	PSARSF300						0	0	26			26
GPGSGQQGPGQQGPGQQGPGGQASASASAAASAASTVANSSSGIKPEVAF	GPGSGQQGPGQQGPGQQGPGGQASASAS[79.9663]AAAS[79.9663]AASTVANSSS[79.9663]GIKPEVAF	Y	Q	620	669	50	3,4	28S(79.9663),32S(79.9663),42S(79.9663)	28	32	42	647	S	651	S	661	S	sp|PSARSF300|silk_pSARSF300	PSARSF300						0	0	24			24
GPGSGQQGPGQQGPGQQGPGGQASASASAAASAASTVANSSSGIKPEVAF	GPGSGQQGPGQQGPGQQGPGGQAS[79.9663]ASASAAASAASTVANSSS[79.9663]GIKPEVAF	Y	Q	620	669	50	3,4	24S(79.9663),42S(79.9663)	24	42		643	S	661	S			sp|PSARSF300|silk_pSARSF300	PSARSF300						0	0	22			22
GPGSGQQGPGQQGPGQQGPGGQASASASAAASAASTVANSSSGIKPEVAF	GPGSGQQGPGQQGPGQQGPGGQASASASAAAS[79.9663]AASTVANS[79.9663]SSGIKPEVAF	Y	Q	620	669	50	3,4	32S(79.9663),40S(79.9663)	32	40		651	S	659	S			sp|PSARSF300|silk_pSARSF300	PSARSF300						0	0	13			13
GPGSGQQGPGQQGPGQQGPGGQASASASAAASAASTVANSSSGIKPEVAF	GPGSGQQGPGQQGPGQQGPGGQAS[79.9663]AS[79.9663]ASAAASAASTVANSSSGIKPEVAF	Y	Q	620	669	50	3,4	24S(79.9663),26S(79.9663)	24	26		643	S	645	S			sp|PSARSF300|silk_pSARSF300	PSARSF300						0	0	12			12
GPGSGQQGPGQQGPGQQGPGGQASASASAAASAASTVANSSSGIKPEVAF	GPGSGQQGPGQQGPGQQGPGGQASASASAAASAAST[79.9663]VANSSSGIKPEVAF	Y	Q	620	669	50	3,4	36T(79.9663)	36			655	T					sp|PSARSF300|silk_pSARSF300	PSARSF300						0	0	10			10
GPGSGQQGPGQQGPGQQGPGGQASASASAAASAASTVANSSSGIKPEVAF	GPGSGQQGPGQQGPGQQGPGGQASASASAAAS[79.9663]AAST[79.9663]VANS[79.9663]SSGIKPEVAF	Y	Q	620	669	50	3,4	32S(79.9663),36T(79.9663),40S(79.9663)	32	36	40	651	S	655	T	659	S	sp|PSARSF300|silk_pSARSF300	PSARSF300						1	0	10			10
GPGSGQQGPGQQGPGQQGPGGQASASASAAASAASTVANSSSGIKPEVAF	GPGSGQQGPGQQGPGQQGPGGQASASASAAASAASTVANSS[79.9663]SGIKPEVAF	Y	Q	620	669	50	3,4	41S(79.9663)	41			660	S					sp|PSARSF300|silk_pSARSF300	PSARSF300						0	0	7			7
SGGGGGGGLGSGGSIR	SGGGGGGGLGSGGSIR	R	S	14	29	16	2											sp|P35527|K1C9_HUMAN	P35527	K1C9_HUMAN	KRT9	Keratin, type I cytoskeletal 9			0	5	0	0	15633.1	0	0	0	0	unmatched	MS/MS	unmatched
GPGSGQQGPGQQGPGQQGPGGQASASASAAASAASTVANSSSGIKPEVAF	GPGSGQQGPGQQGPGQQGPGGQASASASAAAS[79.9663]AASTVANSS[79.9663]SGIKPEVAF	Y	Q	620	669	50	3	32S(79.9663),41S(79.9663)	32	41		651	S	660	S			sp|PSARSF300|silk_pSARSF300	PSARSF300						0	0	6			6
GPGSGQQGPGQQGPGQQGPGGQASASASAAASAASTVANSSSGIKPEVAF	GPGSGQQGPGQQGPGQQGPGGQASASASAAAS[79.9663]AAS[79.9663]TVANSSSGIKPEVAF	Y	Q	620	669	50	3,4	32S(79.9663),35S(79.9663)	32	35		651	S	654	S			sp|PSARSF300|silk_pSARSF300	PSARSF300						0	0	6			6
GPGSGQQGPGQQGPGQQGPGGQASASASAAASAASTVANSSSGIKPEVAF	GPGSGQQGPGQQGPGQQGPGGQASAS[79.9663]ASAAASAASTVANSSSGIKPEVAF	Y	Q	620	669	50	3,4	26S(79.9663)	26			645	S					sp|PSARSF300|silk_pSARSF300	PSARSF300						0	0	6			6
GPGSGQQGPGQQGPGQQGPGGQASASASAAASAASTVANSSSGIKPEVAF	GPGSGQQGPGQQGPGQQGPGGQASAS[79.9663]ASAAASAAS[79.9663]TVANSS[79.9663]SGIKPEVAF	Y	Q	620	669	50	3,4	26S(79.9663),35S(79.9663),41S(79.9663)	26	35	41	645	S	654	S	660	S	sp|PSARSF300|silk_pSARSF300	PSARSF300						0	0	6			6
GPGSGQQGPGQQGPGQQGPGGQASASASAAASAASTVANSSSGIKPEVAF	GPGSGQQGPGQQGPGQQGPGGQASAS[79.9663]ASAAASAAS[79.9663]TVANS[79.9663]SSGIKPEVAF	Y	Q	620	669	50	3,4	26S(79.9663),35S(79.9663),40S(79.9663)	26	35	40	645	S	654	S	659	S	sp|PSARSF300|silk_pSARSF300	PSARSF300						0	0	6			6
GPGSGQQGPGQQGPGQQGPGGQASASASAAASAASTVANSSSGIKPEVAF	GPGSGQQGPGQQGPGQQGPGGQAS[79.9663]ASASAAASAASTVANSS[79.9663]SGIKPEVAF	Y	Q	620	669	50	3,4	24S(79.9663),41S(79.9663)	24	41		643	S	660	S			sp|PSARSF300|silk_pSARSF300	PSARSF300						0	0	6			6
GPGSGQQGPGQQGPGQQGPGGQASASASAAASAASTVANSSSGIKPEVAF	GPGSGQQGPGQQGPGQQGPGGQASAS[79.9663]ASAAASAASTVANS[79.9663]SSGIKPEVAF	Y	Q	620	669	50	3,4	26S(79.9663),40S(79.9663)	26	40		645	S	659	S			sp|PSARSF300|silk_pSARSF300	PSARSF300						0	0	5
GPGSGQQGPGQQGPGQQGPGGQASASASAAASAASTVANSSSGIKPEVAF	GPGSGQQGPGQQGPGQQGPGGQASASASAAASAAST[79.9663]VANS[79.9663]SSGIKPEVAF	Y	Q	620	669	50	3,4	36T(79.9663),40S(79.9663)	36	40		655	T	659	S			sp|PSARSF300|silk_pSARSF300	PSARSF300						0	0	4
GPGSGQQGPGQQGPGQQGPGGQASASASAAASAASTVANSSSGIKPEVAF	GPGSGQQGPGQQGPGQQGPGGQASASASAAASAAS[79.9663]TVANS[79.9663]SSGIKPEVAF	Y	Q	620	669	50	3	35S(79.9663),40S(79.9663)	35	40		654	S	659	S			sp|PSARSF300|silk_pSARSF300	PSARSF300						0	0	3
GPGSGQQGPGQQGPGQQGPGGQASASASAAASAASTVANSSSGIKPEVAF	GPGSGQQGPGQQGPGQQGPGGQASASAS[79.9663]AAASAASTVANSSSGIKPEVAF	Y	Q	620	669	50	3,4	28S(79.9663)	28			647	S					sp|PSARSF300|silk_pSARSF300	PSARSF300						0	0	3
GPGSGQQGPGQQGPGQQGPGGQASASASAAASAASTVANSSSGIKPEVAF	GPGSGQQGPGQQGPGQQGPGGQASASAS[79.9663]AAASAASTVANS[79.9663]SSGIKPEVAF	Y	Q	620	669	50	3,4	28S(79.9663),40S(79.9663)	28	40		647	S	659	S			sp|PSARSF300|silk_pSARSF300	PSARSF300						0	0	3
GPGSGQQGPGQQGPGQQGPGGQASASASAAASAASTVANSSSGIKPEVAF	GPGSGQQGPGQQGPGQQGPGGQAS[79.9663]ASASAAASAASTVANSS[79.9663]S[79.9663]GIKPEVAF	Y	Q	620	669	50	4	24S(79.9663),41S(79.9663),42S(79.9663)	24	41	42	643	S	660	S	661	S	sp|PSARSF300|silk_pSARSF300	PSARSF300						0	0	3
GPGSGQQGPGQQGPGQQGPGGQASASASAAASAASTVANSSSGIKPEVAF	GPGSGQQGPGQQGPGQQGPGGQAS[79.9663]ASASAAASAAST[79.9663]VANSS[79.9663]SGIKPEVAF	Y	Q	620	669	50	3,4	24S(79.9663),36T(79.9663),41S(79.9663)	24	36	41	643	S	655	T	660	S	sp|PSARSF300|silk_pSARSF300	PSARSF300						0	0	3
GPGSGQQGPGQQGPGQQGPGGQASASASAAASAASTVANSSSGIKPEVAF	GPGSGQQGPGQQGPGQQGPGGQAS[79.9663]ASASAAASAAS[79.9663]TVANSSS[79.9663]GIKPEVAF	Y	Q	620	669	50	3,4	24S(79.9663),35S(79.9663),42S(79.9663)	24	35	42	643	S	654	S	661	S	sp|PSARSF300|silk_pSARSF300	PSARSF300						0	0	3
GPGSGQQGPGQQGPGQQGPGGQASASASAAASAASTVANSSSGIKPEVAF	GPGSGQQGPGQQGPGQQGPGGQAS[79.9663]AS[79.9663]ASAAASAASTVANS[79.9663]SSGIKPEVAF	Y	Q	620	669	50	3	24S(79.9663),26S(79.9663),40S(79.9663)	24	26	40	643	S	645	S	659	S	sp|PSARSF300|silk_pSARSF300	PSARSF300						0	0	3
GPGSGQQGPGQQGPGQQGPGGQASASASAAASAASTVANSSSGIKPEVAF	GPGSGQQGPGQQGPGQQGPGGQASASASAAASAASTVANSSS[79.9663]GIKPEVAF	Y	Q	620	669	50	3,4	42S(79.9663)	42			661	S					sp|PSARSF300|silk_pSARSF300	PSARSF300						0	0	2
GPGSGQQGPGQQGPGQQGPGGQASASASAAASAASTVANSSSGIKPEVAF	GPGSGQQGPGQQGPGQQGPGGQASASASAAASAASTVANS[79.9663]S[79.9663]SGIKPEVAF	Y	Q	620	669	50	3	40S(79.9663),41S(79.9663)	40	41		659	S	660	S			sp|PSARSF300|silk_pSARSF300	PSARSF300						0	0	2
GPGSGQQGPGQQGPGQQGPGGQASASASAAASAASTVANSSSGIKPEVAF	GPGSGQQGPGQQGPGQQGPGGQASASASAAASAAS[79.9663]TVANSS[79.9663]SGIKPEVAF	Y	Q	620	669	50	3	35S(79.9663),41S(79.9663)	35	41		654	S	660	S			sp|PSARSF300|silk_pSARSF300	PSARSF300						0	0	2
GPGSGQQGPGQQGPGQQGPGGQASASASAAASAASTVANSSSGIKPEVAF	GPGSGQQGPGQQGPGQQGPGGQASAS[79.9663]ASAAASAASTVANSS[79.9663]SGIKPEVAF	Y	Q	620	669	50	3,4	26S(79.9663),41S(79.9663)	26	41		645	S	660	S			sp|PSARSF300|silk_pSARSF300	PSARSF300						0	0	2
GPGSGQQGPGQQGPGQQGPGGQASASASAAASAASTVANSSSGIKPEVAF	GPGSGQQGPGQQGPGQQGPGGQASAS[79.9663]ASAAASAAS[79.9663]TVANSSSGIKPEVAF	Y	Q	620	669	50	3	26S(79.9663),35S(79.9663)	26	35		645	S	654	S			sp|PSARSF300|silk_pSARSF300	PSARSF300						0	0	2
GPGSGQQGPGQQGPGQQGPGGQASASASAAASAASTVANSSSGIKPEVAF	GPGSGQQGPGQQGPGQQGPGGQAS[79.9663]ASASAAASAASTVANS[79.9663]S[79.9663]SGIKPEVAF	Y	Q	620	669	50	3	24S(79.9663),40S(79.9663),41S(79.9663)	24	40	41	643	S	659	S	660	S	sp|PSARSF300|silk_pSARSF300	PSARSF300						0	0	2
GPGSGQQGPGQQGPGQQGPGGQASASASAAASAASTVANSSSGIKPEVAF	GPGSGQQGPGQQGPGQQGPGGQAS[79.9663]ASASAAASAAST[79.9663]VANSSSGIKPEVAF	Y	Q	620	669	50	3,4	24S(79.9663),36T(79.9663)	24	36		643	S	655	T			sp|PSARSF300|silk_pSARSF300	PSARSF300						0	0	2
GPGSGQQGPGQQGPGQQGPGGQASASASAAASAASTVANSSSGIKPEVAF	GPGSGQQGPGQQGPGQQGPGGQAS[79.9663]ASASAAASAAS[79.9663]TVANSS[79.9663]SGIKPEVAF	Y	Q	620	669	50	4	24S(79.9663),35S(79.9663),41S(79.9663)	24	35	41	643	S	654	S	660	S	sp|PSARSF300|silk_pSARSF300	PSARSF300						0	0	2
GPGSGQQGPGQQGPGQQGPGGQASASASAAASAASTVANSSSGIKPEVAF	GPGS[79.9663]GQQGPGQQGPGQQGPGGQASASASAAAS[79.9663]AASTVANS[79.9663]SSGIKPEVAF	Y	Q	620	669	50	3	32S(79.9663),40S(79.9663),4S(79.9663)	32	40	4	651	S	659	S	623	S	sp|PSARSF300|silk_pSARSF300	PSARSF300						0	0	2
GPGSGQQGPGQQGPGQQGPGGQASASASAAASAASTVANSSSGIKPEVAF	GPGSGQQGPGQQGPGQQGPGGQASASASAAASAASTVANSS[79.9663]S[79.9663]GIKPEVAF	Y	Q	620	669	50	3	41S(79.9663),42S(79.9663)	41	42		660	S	661	S			sp|PSARSF300|silk_pSARSF300	PSARSF300						0	0	1
SGLSGEQGPSGDMTTEEDSATHIK	SGLSGEQGPSGDMTTEEDSATHIK	L	F	9	32	24	3											sp|PSARSF300|silk_pSARSF300	PSARSF300						2	1	1	52861.6	31777	40075	52861.6	31777	40075	MS/MS	MS/MS	MS/MS
SLDLDSIIAEVK	SLDLDSIIAEVK	R	A	344	355	12	2											sp|P04264|K2C1_HUMAN	P04264	K2C1_HUMAN	KRT1	Keratin, type II cytoskeletal 1			1	7	2	27844.9	394193	59177.2	27844.9	394193	59177.2	MS/MS	MS/MS	MS/MS
SLLEGEGSSGGGGR	SLLEGEGSSGGGGR	R	G	451	464	14	2											sp|P13645|K1C10_HUMAN	P13645	K1C10_HUMAN	KRT10	Keratin, type I cytoskeletal 10			0	1	2	0	51709.2	18809.9	0	51709.2	18809.9	unmatched	MS/MS	MS/MS
SLLEGEGSSGGGGRGGGSF	SLLEGEGSSGGGGRGGGSF	R	G	451	469	19	2											sp|P13645|K1C10_HUMAN	P13645	K1C10_HUMAN	KRT10	Keratin, type I cytoskeletal 10			0	6	0	0	0	0	0	0	0	unmatched	MS/MS	unmatched
SPNEQNKHIGEVVKPATMSNNAETQVNQNITVTGYPGDKPVATMW	SPNEQNKHIGEVVKPATMSNNAETQVNQNIT[79.9663]VT[79.9663]GYPGDKPVATMW	F	E	168	212	45	5	31T(79.9663),33T(79.9663)										sp|P0C1U8|SSPA_STAAU	P0C1U8	SSPA_STAAU	sspA	Glutamyl endopeptidase			0	0	4	0	0	1.84209e+06	0	0	0	unmatched	unmatched	MS/MS
SPNEQNKHIGEVVKPATMSNNAETQVNQNITVTGYPGDKPVATMW	SPNEQNKHIGEVVKPAT[79.9663]MSNNAETQVNQNITVTGY[79.9663]PGDKPVATMW	F	E	168	212	45	5	17T(79.9663),35Y(79.9663)										sp|P0C1U8|SSPA_STAAU	P0C1U8	SSPA_STAAU	sspA	Glutamyl endopeptidase			2	0	0	1326901	2.07467e+06	1.84674e+06	1326901	2.07467e+06	1.84674e+06	MS/MS	MBR	MBR
SPNEQNKHIGEVVKPATMSNNAETQVNQNITVTGYPGDKPVATMW	SPNEQNKHIGEVVKPAT[79.9663]MSNNAETQVNQNIT[79.9663]VTGYPGDKPVATMW	F	E	168	212	45	5	17T(79.9663),31T(79.9663)										sp|P0C1U8|SSPA_STAAU	P0C1U8	SSPA_STAAU	sspA	Glutamyl endopeptidase			0	0	1	0	0	58683.5	0	0	0	unmatched	unmatched	MS/MS
SPNEQNKHIGEVVKPATMSNNAETQVNQNITVTGYPGDKPVATMW	SPNEQNKHIGEVVKPAT[79.9663]MS[79.9663]NNAETQVNQNITVTGYPGDKPVATMW	F	E	168	212	45	5	17T(79.9663),19S(79.9663)										sp|P0C1U8|SSPA_STAAU	P0C1U8	SSPA_STAAU	sspA	Glutamyl endopeptidase			4	2	1	1736578	2087403	1.69999e+06	1736578	2087403	1.69999e+06	MS/MS	MS/MS	MS/MS
SQIQAQISALEEQL	SQIQAQISALEEQL	L	Q	405	418	14	2											sp|P13645|K1C10_HUMAN	P13645	K1C10_HUMAN	KRT10	Keratin, type I cytoskeletal 10			0	2	0	0	37451.5	0	0	0	0	unmatched	MS/MS	unmatched
SQTVSAVCLPSASDDF	SQTVSAVC[57.0215]LPSASDDF	F	A	115	130	16	2	8C(57.0215)										sp|P00766|CTRA_BOVIN	P00766	CTRA_BOVIN		Chymotrypsinogen A			2	4	1	66932.7	49050	51947.9	66932.7	49050	51947.9	MS/MS	MS/MS	MS/MS
SSGSSYPSLL	SSGSSYPSLL	K	Q	134	143	10	1											sp|P00761|TRYP_PIG	P00761	TRYP_PIG		Trypsin			14	10	3	192190	182158	70648	192190	182158	70648	MS/MS	MS/MS	MS/MS
GPGSGQQGPGQQGPGQQGPGGQASASASAAASAASTVANSSSGIKPEVAF	GPGSGQQGPGQQGPGQQGPGGQASASASAAASAAST[79.9663]VANSS[79.9663]SGIKPEVAF	Y	Q	620	669	50	3	36T(79.9663),41S(79.9663)	36	41		655	T	660	S			sp|PSARSF300|silk_pSARSF300	PSARSF300						0	0	1
GPGSGQQGPGQQGPGQQGPGGQASASASAAASAASTVANSSSGIKPEVAF	GPGSGQQGPGQQGPGQQGPGGQASASASAAASAAS[79.9663]T[79.9663]VANSSSGIKPEVAF	Y	Q	620	669	50	3	35S(79.9663),36T(79.9663)	35	36		654	S	655	T			sp|PSARSF300|silk_pSARSF300	PSARSF300						0	0	1
GPGSGQQGPGQQGPGQQGPGGQASASASAAASAASTVANSSSGIKPEVAF	GPGSGQQGPGQQGPGQQGPGGQASASASAAAS[79.9663]AAS[79.9663]TVANSS[79.9663]SGIKPEVAF	Y	Q	620	669	50	3	32S(79.9663),35S(79.9663),41S(79.9663)	32	35	41	651	S	654	S	660	S	sp|PSARSF300|silk_pSARSF300	PSARSF300						0	0	1
SGLSGEQGPSGDMTTEEDSATHIKF	SGLSGEQGPSGDM[15.9949]TTEEDSATHIKF	L	S	9	33	25	3	13M(15.9949)										sp|PSARSF300|silk_pSARSF300	PSARSF300						0	0	1	0	0	36765.9	0	0	0	unmatched	unmatched	MS/MS
GPGSGQQGPGQQGPGQQGPGGQASASASAAASAASTVANSSSGIKPEVAF	GPGSGQQGPGQQGPGQQGPGGQASASAS[79.9663]AAASAAST[79.9663]VANSSS[79.9663]GIKPEVAF	Y	Q	620	669	50	3	28S(79.9663),36T(79.9663),42S(79.9663)	28	36	42	647	S	655	T	661	S	sp|PSARSF300|silk_pSARSF300	PSARSF300						0	0	1
GPGSGQQGPGQQGPGQQGPGGQASASASAAASAASTVANSSSGIKPEVAF	GPGSGQQGPGQQGPGQQGPGGQASASAS[79.9663]AAASAAST[79.9663]VANSS[79.9663]SGIKPEVAF	Y	Q	620	669	50	3	28S(79.9663),36T(79.9663),41S(79.9663)	28	36	41	647	S	655	T	660	S	sp|PSARSF300|silk_pSARSF300	PSARSF300						0	0	1
TAAENDFVTL	TAAENDFVTL	R	K	276	285	10	1											sp|P35908|K22E_HUMAN	P35908	K22E_HUMAN	KRT2	Keratin, type II cytoskeletal 2 epidermal			0	3	0	0	15669.5	0	0	0	0	unmatched	MS/MS	unmatched
GPGSGQQGPGQQGPGQQGPGGQASASASAAASAASTVANSSSGIKPEVAF	GPGSGQQGPGQQGPGQQGPGGQASASAS[79.9663]AAASAAS[79.9663]TVANSSSGIKPEVAF	Y	Q	620	669	50	3	28S(79.9663),35S(79.9663)	28	35		647	S	654	S			sp|PSARSF300|silk_pSARSF300	PSARSF300						0	0	1
GPGSGQQGPGQQGPGQQGPGGQASASASAAASAASTVANSSSGIKPEVAF	GPGSGQQGPGQQGPGQQGPGGQASASAS[79.9663]AAAS[79.9663]AASTVANSSSGIKPEVAF	Y	Q	620	669	50	3	28S(79.9663),32S(79.9663)	28	32		647	S	651	S			sp|PSARSF300|silk_pSARSF300	PSARSF300						0	0	1
GPGSGQQGPGQQGPGQQGPGGQASASASAAASAASTVANSSSGIKPEVAF	GPGSGQQGPGQQGPGQQGPGGQASAS[79.9663]ASAAASAASTVANSSS[79.9663]GIKPEVAF	Y	Q	620	669	50	4	26S(79.9663),42S(79.9663)	26	42		645	S	661	S			sp|PSARSF300|silk_pSARSF300	PSARSF300						0	0	1
GPGSGQQGPGQQGPGQQGPGGQASASASAAASAASTVANSSSGIKPEVAF	GPGSGQQGPGQQGPGQQGPGGQASAS[79.9663]ASAAAS[79.9663]AASTVANSSS[79.9663]GIKPEVAF	Y	Q	620	669	50	3	26S(79.9663),32S(79.9663),42S(79.9663)	26	32	42	645	S	651	S	661	S	sp|PSARSF300|silk_pSARSF300	PSARSF300						0	0	1
GPGSGQQGPGQQGPGQQGPGGQASASASAAASAASTVANSSSGIKPEVAF	GPGSGQQGPGQQGPGQQGPGGQASAS[79.9663]ASAAAS[79.9663]AAS[79.9663]TVANSSSGIKPEVAF	Y	Q	620	669	50	3	26S(79.9663),32S(79.9663),35S(79.9663)	26	32	35	645	S	651	S	654	S	sp|PSARSF300|silk_pSARSF300	PSARSF300						0	0	1
GPGSGQQGPGQQGPGQQGPGGQASASASAAASAASTVANSSSGIKPEVAF	GPGSGQQGPGQQGPGQQGPGGQAS[79.9663]ASASAAASAAST[79.9663]VANS[79.9663]SSGIKPEVAF	Y	Q	620	669	50	3	24S(79.9663),36T(79.9663),40S(79.9663)	24	36	40	643	S	655	T	659	S	sp|PSARSF300|silk_pSARSF300	PSARSF300						0	0	1
TINNDITL	TINNDITL	L	L	98	105	8	1											sp|P00766|CTRA_BOVIN	P00766	CTRA_BOVIN		Chymotrypsinogen A			3	5	1	256622	337090	86907.4	256622	337090	86907.4	MS/MS	MS/MS	MS/MS
TINNDITLL	TINNDITLL	L	K	98	106	9	1											sp|P00766|CTRA_BOVIN	P00766	CTRA_BOVIN		Chymotrypsinogen A			5	6	6	850836	915781	607817	850836	915781	607817	MS/MS	MS/MS	MS/MS
TINNDITLLK	TINNDITLLK	L	L	98	107	10	2											sp|P00766|CTRA_BOVIN	P00766	CTRA_BOVIN		Chymotrypsinogen A			3	4	5	372372	389178	411585	372372	389178	411585	MS/MS	MS/MS	MS/MS
GPGSGQQGPGQQGPGQQGPGGQASASASAAASAASTVANSSSGIKPEVAF	GPGSGQQGPGQQGPGQQGPGGQAS[79.9663]ASASAAASAAS[79.9663]TVANS[79.9663]SSGIKPEVAF	Y	Q	620	669	50	3	24S(79.9663),35S(79.9663),40S(79.9663)	24	35	40	643	S	654	S	659	S	sp|PSARSF300|silk_pSARSF300	PSARSF300						0	0	1
GPGSGQQGPGQQGPGQQGPGGQASASASAAASAASTVANSSSGIKPEVAF	GPGSGQQGPGQQGPGQQGPGGQAS[79.9663]AS[79.9663]ASAAASAASTVANSSS[79.9663]GIKPEVAF	Y	Q	620	669	50	3	24S(79.9663),26S(79.9663),42S(79.9663)	24	26	42	643	S	645	S	661	S	sp|PSARSF300|silk_pSARSF300	PSARSF300						0	0	1
GPGSGQQGPGQQGPGQQGPGGQASASASAAASAASTVANSSSGIKPEVAF	GPGSGQQGPGQQGPGQQGPGGQAS[79.9663]AS[79.9663]ASAAASAASTVANSS[79.9663]SGIKPEVAF	Y	Q	620	669	50	4	24S(79.9663),26S(79.9663),41S(79.9663)	24	26	41	643	S	645	S	660	S	sp|PSARSF300|silk_pSARSF300	PSARSF300						0	0	1
TLVGIVSW	TLVGIVSW	W	G	208	215	8	1											sp|P00766|CTRA_BOVIN	P00766	CTRA_BOVIN		Chymotrypsinogen A			6	7	3	1.20326e+06	1.22019e+06	1.04558e+06	1.20326e+06	1.22019e+06	1.04558e+06	MS/MS	MS/MS	MS/MS
TNANTPDRLQQASLPLL	TNANTPDRLQQASLPLL	Y	S	147	163	17	2											sp|P00766|CTRA_BOVIN	P00766	CTRA_BOVIN		Chymotrypsinogen A			3	1	0	23630.7	12240.1	0	23630.7	12240.1	0	MS/MS	MS/MS	unmatched
TSQNSELNNMQDLVEDY	TSQNSELNNMQDLVEDY	R	K	248	264	17	2											sp|P35908|K22E_HUMAN	P35908	K22E_HUMAN	KRT2	Keratin, type II cytoskeletal 2 epidermal			0	2	0	0	34216.9	0	0	0	0	unmatched	MS/MS	unmatched
TTEIDNNIEQISSY	TTEIDNNIEQISSY	L	K	348	361	14	2											sp|P13645|K1C10_HUMAN	P13645	K1C10_HUMAN	KRT10	Keratin, type I cytoskeletal 10			0	14	1	0	254276	23046.3	0	254276	23046.3	unmatched	MS/MS	MS/MS
GPGSGQQGPGQQGPGQQGPGGQASASASAAASAASTVANSSSGIKPEVAF	GPGSGQQGPGQQGPGQQGPGGQAS[79.9663]AS[79.9663]ASAAASAAS[79.9663]TVANSSSGIKPEVAF	Y	Q	620	669	50	3	24S(79.9663),26S(79.9663),35S(79.9663)	24	26	35	643	S	645	S	654	S	sp|PSARSF300|silk_pSARSF300	PSARSF300						0	0	1
GPGSGQQGPGQQGPGQQGPGGQASASASAAASAASTVANSSSGIKPEVAF	GPGS[79.9663]GQQGPGQQGPGQQGPGGQASASASAAASAAST[79.9663]VANSSS[79.9663]GIKPEVAF	Y	Q	620	669	50	3	36T(79.9663),42S(79.9663),4S(79.9663)	36	42	4	655	T	661	S	623	S	sp|PSARSF300|silk_pSARSF300	PSARSF300						0	0	1
GPGSGQQGPGQQGPGQQGPGGQASASASAAASAASTVANSSSGIKPEVAF	GPGS[79.9663]GQQGPGQQGPGQQGPGGQASASASAAASAAST[79.9663]VANSS[79.9663]SGIKPEVAF	Y	Q	620	669	50	3	36T(79.9663),41S(79.9663),4S(79.9663)	36	41	4	655	T	660	S	623	S	sp|PSARSF300|silk_pSARSF300	PSARSF300						0	0	1
GPGSGQQGPGQQGPGQQGPGGQASASASAAASAASTVANSSSGIKPEVAF	GPGS[79.9663]GQQGPGQQGPGQQGPGGQASASAS[79.9663]AAASAASTVANSSS[79.9663]GIKPEVAF	Y	Q	620	669	50	4	28S(79.9663),42S(79.9663),4S(79.9663)	28	42	4	647	S	661	S	623	S	sp|PSARSF300|silk_pSARSF300	PSARSF300						0	0	1
VDLLNQEIEF	VDLLNQEIEF	K	L	303	312	10	2											sp|P35908|K22E_HUMAN	P35908	K22E_HUMAN	KRT2	Keratin, type II cytoskeletal 2 epidermal			0	7	0	0	52377	0	0	0	0	unmatched	MS/MS	unmatched
GPGSGQQGPGQQGPGQQGPGGQASASASAAASAASTVANSSSGIKPEVAF	GPGS[79.9663]GQQGPGQQGPGQQGPGGQAS[79.9663]ASASAAASAASTVANSSS[79.9663]GIKPEVAF	Y	Q	620	669	50	3	24S(79.9663),42S(79.9663),4S(79.9663)	24	42	4	643	S	661	S	623	S	sp|PSARSF300|silk_pSARSF300	PSARSF300						0	0	1
GPGSGQQGPGQQGPGQQGPGGQASASASAAASAASTVANSSSGIKPEVAF	GPGS[79.9663]GQQGPGQQGPGQQGPGGQAS[79.9663]ASASAAASAASTVANSS[79.9663]SGIKPEVAF	Y	Q	620	669	50	4	24S(79.9663),41S(79.9663),4S(79.9663)	24	41	4	643	S	660	S	623	S	sp|PSARSF300|silk_pSARSF300	PSARSF300						0	0	1
QVSQDDVKQPVVPTGTHHHHHH	QVSQDDVKQPVVPT[79.9663]GTHHHHHH	F	-	670	691	22	3,4	14T(79.9663)	14			683	T					sp|PSARSF300|silk_pSARSF300	PSARSF300						0	0	4
QVSQDDVKQPVVPTGTHHHHHH	QVSQDDVKQPVVPTGT[79.9663]HHHHHH	F	-	670	691	22	4	16T(79.9663)	16			685	T					sp|PSARSF300|silk_pSARSF300	PSARSF300						0	0	1
QPVVPTGTHHHHHH	QPVVPT[79.9663]GTHHHHHH	K	-	678	691	14	2,3	6T(79.9663)	6			683	T					sp|PSARSF300|silk_pSARSF300	PSARSF300						0	0	5
VNWIQQTIAAN	VNWIQQTIAAN	Y	-	221	231	11	2											sp|P00761|TRYP_PIG	P00761	TRYP_PIG		Trypsin			4	3	3	17939.1	16640.1	11804	17939.1	16640.1	11804	MS/MS	MS/MS	MS/MS
VQALEEANNDLENK	VQALEEANNDLENK	K	I	171	184	14	2											sp|P35527|K1C9_HUMAN	P35527	K1C9_HUMAN	KRT9	Keratin, type I cytoskeletal 9			2	1	2	8845.06	19534.8	17339.2	8845.06	19534.8	17339.2	MS/MS	MS/MS	MS/MS
VTALVNWVQQTL	VTALVNWVQQTL	R	A	231	242	12	2											sp|P00766|CTRA_BOVIN	P00766	CTRA_BOVIN		Chymotrypsinogen A			1	4	0	5682.86	10899.5	0	5682.86	10899.5	0	MS/MS	MS/MS	unmatched
VVTAAHCGVTTSDVVVAGEF	VVTAAHC[57.0215]GVTTS[79.9663]DVVVAGEF	W	D	52	71	20	2	12S(79.9663),7C(57.0215)										sp|P00766|CTRA_BOVIN	P00766	CTRA_BOVIN		Chymotrypsinogen A		sp|P00767|CTRB_BOVIN	0	1	0	0	0	0	0	0	0	unmatched	MS/MS	unmatched
VVTAAHCGVTTSDVVVAGEF	VVT[79.9663]AAHC[57.0215]GVTTSDVVVAGEF	W	D	52	71	20	2	3T(79.9663),7C(57.0215)										sp|P00766|CTRA_BOVIN	P00766	CTRA_BOVIN		Chymotrypsinogen A		sp|P00767|CTRB_BOVIN	1	0	1	0	0	1271.84	0	0	0	MS/MS	unmatched	MS/MS
VVTAAHCGVTTSDVVVAGEFDQGSSSEK	VVT[79.9663]AAHC[57.0215]GVTTSDVVVAGEFDQGSSSEK	W	I	52	79	28	3	3T(79.9663),7C(57.0215)										sp|P00766|CTRA_BOVIN	P00766	CTRA_BOVIN		Chymotrypsinogen A			1	0	0	0	0	0	0	0	0	MS/MS	unmatched	unmatched
GPGSGQQGPSQQGPGQQGPGGQGPYGPGASAAAAAAGGY	GPGSGQQGPSQQGPGQQGPGGQGPYGPGASAAAAAAGGY	Y	G	175	213	39	3											sp|PSARSF300|silk_pSARSF300	PSARSF300						1	2	0	19340.4	48032.9	0	19340.4	48032.9	0	MS/MS	MS/MS	unmatched
YNTIDDLKDQIVDL	YNTIDDLKDQIVDL	Y	T	205	218	14	2											sp|P35527|K1C9_HUMAN	P35527	K1C9_HUMAN	KRT9	Keratin, type I cytoskeletal 9			2	1	1	8147.46	24390.9	18150	8147.46	24390.9	18150	MS/MS	MS/MS	MS/MS
ISDGHVKDF	ISDGHVKDF	W	Y	62	70	9	2											sp|PSARSF300|silk_pSARSF300	PSARSF300						1	1	0	8321	5138.42	0	8321	5138.42	0	MS/MS	MS/MS	unmatched
YLYPGK	YLYPGK	F	Y	71	76	6	1											sp|PSARSF300|silk_pSARSF300	PSARSF300						2	1	0	105715	48817.1	0	105715	48817.1	0	MS/MS	MS/MS	unmatched
YTFVETAAPDGY	YTFVETAAPDGY	K	E	77	88	12	2											sp|PSARSF300|silk_pSARSF300	PSARSF300						1	0	0	11744.2	0	0	0	0	0	MS/MS	unmatched	unmatched

## Sheet: Summary of phos sites + counts
	Location of 1 phos (in protein)	S/T/Y	Location of 2 phos (in protein)	S/T/Y	Location of 3 phos (in protein)	S/T/Y		19617_Aranko_control Spectral Count	19619_Aranko_low Spectral Count	19621_Aranko_high Spectral Count		19617_Aranko_control Spectral Count
	6	T						0	0	1
	29	T	6	T				0	0	1
	6	T	7	T				0	2	3
	7	T						0	0	8				8
	7	T						0	0	2
	29	T						1	4	14				14
	27	S						0	3	11				11
	27	S						2	2	15				15
	29	T						0	1	6				6
			29	T				0	1	5
	23	T						0	1	1
	27	S	29	T				0	0	7				7
			29	T				0	0	3
	23	T						0	0	2
			27	S				0	0	2
	18	S	22	T				0	0	2
	18	S			22	T		0	0	2
	27	S	12	S				0	0	2
	9	S	29	T				0	0	2
	27	S	9	S				0	0	2
			9	S	29	T		0	0	2
	27	S	29	T				0	0	1
	22	T	29	T				0	0	1
			27	S				0	0	1
			27	S	29	T		0	0	1
			22	T				0	0	1
	18	S	29	T				0	0	1
	18	S	29	T				0	0	1
	18	S	27	S				0	0	1
	18	S	27	S				0	0	1
	29	T	12	S				0	0	1
	27	S	9	S				0	0	1
	22	T	9	S				0	0	1
	18	S	27	S	9	S		0	0	1
	27	S						1	7	27			7	27
	29	T						0	5	19				19
	29	T						0	4	19				19
	27	S						1	1	9				9
	23	T						0	1	1
	27	S	29	T				0	0	5
			29	T				0	0	4
			29	T				0	0	3
			27	S				0	0	3
	22	T						0	0	2
	27	S	29	T				0	0	1
	22	T	23	T				0	0	1
			27	S				0	0	1
	29	T	18	S				0	0	1
	27	S	18	S				0	0	1
	47	T						0	0	1
	53	S	47	T				0	0	1
	53	S	57	T				0	4	2
	53	S	57	T				0	1	12				12
	57	T	60	T				0	1	2
	54	S	57	T				0	0	1
	53	S	57	T	60	T		0	0	1
	59	S	60	T				0	0	5
	57	T						0	0	2
	60	T						0	0	1
	60	T	63	S				0	0	1
	71	Y						0	0	1
	77	Y						0	0	2
	92	T						1	8	33			8	33
	92	T	95	T				0	0	3
	88	Y						0	0	1
	88	Y	92	T				0	0	1
	92	T						1	9	25			9	25
	92	T	95	T				0	0	1
	92	T	88	Y				0	0	1
	92	T						2	6	18			6	18
	95	T						0	3	5
	92	T	95	T				0	0	1
	105	T						0	7	27			7	27
	111	T						0	0	2
	127	S						0	0	93				93
	125	S						0	0	69				69
	131	S						0	0	58				58
	123	S						0	0	36				36
	117	T						0	0	32				32
	131	S	135	S				0	0	21				21
	121	S						0	0	20				20
	125	S	127	S				0	0	15				15
	123	S	131	S				0	0	13				13
	123	S	125	S				0	0	12				12
	123	S	127	S				0	0	11				11
	131	S	121	S				0	0	8				8
	127	S	131	S				0	0	7				7
	127	S	121	S				0	0	7				7
	123	S	121	S				0	0	7				7
	125	S	121	S				0	0	6				6
	135	S	119	S				0	0	6				6
	131	S	117	T				0	0	6				6
	125	S	117	T				0	0	6				6
	135	S						0	0	5
	125	S	131	S				0	0	5
	135	S	121	S				0	0	5
	127	S	117	T				0	0	5
	119	S						0	0	4
	127	S	135	S				0	0	3
	123	S	135	S				0	0	3
	131	S	135	S	117	T		0	0	3
	123	S	117	T				0	0	3
	117	T	121	S				0	0	3
	119	S	121	S				0	0	2
	123	S	117	T	121	S		0	0	2
	160	Y						0	0	1
	125	S	160	Y				0	0	1
	125	S	127	S	131	S		0	0	1
	125	S	127	S	121	S		0	0	1
	123	S	131	S	121	S		0	0	1
	125	S	119	S				0	0	1
	123	S	119	S				0	0	1
	135	S	117	T				0	0	1
	125	S	131	S	117	T		0	0	1
	125	S	127	S	117	T		0	0	1
	123	S	125	S	117	T		0	0	1
	131	S	117	T	121	S		0	0	1
	165	S						3	4	24				24
	174	Y						0	0	10				10
	174	Y	165	S				0	0	7				7
	178	S						0	0	6				6
	174	Y	178	S				0	0	2
	178	S	165	S				0	0	2
	174	Y						0	0	1
	184	S						11	5	2		11
	178	S						2	4	33				33
	199	Y						0	0	10				10
	199	Y	204	S				0	0	6				6
	204	S						5	3	1
	213	Y						2	2	14				14
	217	S						0	1	11				11
	213	Y	217	S				0	1	0
	213	Y	204	S				0	0	9				9
	217	S						1	4	28				28
	232	S						0	6	218			6	218
	246	S						1	2	16				16
	233	S						0	1	22				22
	264	S						2	0	34				34
	264	S	232	S				0	0	33				33
	246	S	232	S				0	0	18				18
	246	S	264	S				0	0	8				8
	264	S	233	S				0	0	7				7
	246	S	264	S	232	S		0	0	6				6
	246	S	233	S				0	0	5
	264	S	232	S	233	S		0	0	2
	246	S	264	S	233	S		0	0	1
	232	S	233	S				0	0	1
	277	S						4	5	21				21
	293	Y						7	2	13		7		13
	298	S						0	1	1
	293	Y	298	S				0	0	3
	307	Y						0	0	1
	298	S						1	8	1			8
	311	S						0	0	7				7
	307	Y						2	0	5
	307	Y	298	S				0	0	4
	331	S						0	0	2
	311	S						3	7	14			7	14
	326	Y						0	0	5
	326	Y	331	S				0	0	2
	331	S						0	0	1
	340	Y						0	0	11				11
	340	Y	331	S				0	0	6				6
	344	S	331	S				0	0	3
	344	S						0	0	2
	331	S						0	0	2
	344	S						24	28	53		24	28	53
	365	Y						0	0	10				10
	365	Y	370	S				0	0	5
	370	S						0	0	2
	344	S						0	0	1
	379	Y						1	1	3
	370	S						0	1	1
	379	Y						0	0	4
	379	Y	370	S				0	0	3
	383	Y						0	0	10				10
	399	Y						0	0	3
	404	S						0	0	1
	399	Y	404	S				0	0	1
	404	S						4	6	5			6
	410	S						2	5	25				25
	404	S						0	3	11				11
	407	S						1	3	3
	417	S						5	2	3
	410	S	404	S				0	0	17				17
	410	S	417	S				0	0	11				11
	413	Y						0	0	9				9
	410	S						0	0	9				9
	413	Y	404	S				0	0	3
	404	S	407	S				0	0	2
	413	Y						0	0	1
	413	Y	417	S				0	0	1
	417	S	404	S				0	0	1
	410	S	417	S	404	S		0	0	1
	447	Y						0	0	7				7
	451	S						0	0	5
	447	Y	438	S				0	0	5
	451	S						11	10	42		11	10	42
	477	Y						3	3	10				10
	477	Y						0	1	1
	551	S						0	0	11				11
	564	S						2	3	25				25
	643	S						0	6	41			6	41
	651	S						0	2	25				25
	659	S						0	2	18				18
	643	S	659	S				0	1	27				27
	647	S	661	S				0	1	8				8
	651	S	654	S	655	T		0	1	0
	654	S						0	0	26				26
	647	S	651	S	661	S		0	0	24				24
	643	S	661	S				0	0	22				22
	651	S	659	S				0	0	13				13
	643	S	645	S				0	0	12				12
	655	T						0	0	10				10
	651	S	655	T	659	S		1	0	10				10
	660	S						0	0	7				7
	651	S	660	S				0	0	6				6
	651	S	654	S				0	0	6				6
	645	S						0	0	6				6
	645	S	654	S	660	S		0	0	6				6
	645	S	654	S	659	S		0	0	6				6
	643	S	660	S				0	0	6				6
	645	S	659	S				0	0	5
	655	T	659	S				0	0	4
	654	S	659	S				0	0	3
	647	S						0	0	3
	647	S	659	S				0	0	3
	643	S	660	S	661	S		0	0	3
	643	S	655	T	660	S		0	0	3
	643	S	654	S	661	S		0	0	3
	643	S	645	S	659	S		0	0	3
	661	S						0	0	2
	659	S	660	S				0	0	2
	654	S	660	S				0	0	2
	645	S	660	S				0	0	2
	645	S	654	S				0	0	2
	643	S	659	S	660	S		0	0	2
	643	S	655	T				0	0	2
	643	S	654	S	660	S		0	0	2
	651	S	659	S	623	S		0	0	2
	660	S	661	S				0	0	1
	655	T	660	S				0	0	1
	654	S	655	T				0	0	1
	651	S	654	S	660	S		0	0	1
	647	S	655	T	661	S		0	0	1
	647	S	655	T	660	S		0	0	1
	647	S	654	S				0	0	1
	647	S	651	S				0	0	1
	645	S	661	S				0	0	1
	645	S	651	S	661	S		0	0	1
	645	S	651	S	654	S		0	0	1
	643	S	655	T	659	S		0	0	1
	643	S	654	S	659	S		0	0	1
	643	S	645	S	661	S		0	0	1
	643	S	645	S	660	S		0	0	1
	643	S	645	S	654	S		0	0	1
	655	T	661	S	623	S		0	0	1
	655	T	660	S	623	S		0	0	1
	647	S	661	S	623	S		0	0	1
	643	S	661	S	623	S		0	0	1
	643	S	660	S	623	S		0	0	1
	683	T						0	0	4
	685	T						0	0	1
	683	T						0	0	5

## Sheet: Filter <5 phos reads
data taken from "filtered" sheet from phos 1 2 3 sites, aa number, aa type, control low high phos counts, sort by column "location" from small to large, leads to many empty rows	Location	AA	Control	Low	High	filter by excluding all 5 or less counts to minimize false positives	Filt control	Filt low	Filt high		combine each AA number, as same phosphorylated aa is found from different peptides	Location		Control	Low	High	clean the 0 away for origin	Control filt	Low filt	High filt
	6	T	0	0	1							6	T	0	0	0
	6	T	0	2	3							7	T	0	0	8				8
	6	T	0	0	1							9	S	0	0	0
	7	T	0	0	8				8			12	S	0	0	0
	7	T	0	0	2							18	S	0	0	0
	7	T	0	2	3							22	T	0	0	0
	9	S	0	0	2							23	T	0	0	0
	9	S	0	0	2							27	S	0	7	69			7	69
	9	S	0	0	2							29	T	0	0	65				65
	9	S	0	0	1							47	T	0	0	0
	9	S	0	0	1							53	S	0	0	12				12
	9	S	0	0	1							54	S	0	0	0
	12	S	0	0	2							57	T	0	0	12				12
	12	S	0	0	1							59	S	0	0	0
	18	S	0	0	2							60	T	0	0	0
	18	S	0	0	2							63	S	0	0	0
	18	S	0	0	1							71	Y	0	0	0
	18	S	0	0	1							77	Y	0	0	0
	18	S	0	0	1							88	Y	0	0	0
	18	S	0	0	1							92	T	0	23	76			23	76
	18	S	0	0	1							95	T	0	0	0
	18	S	0	0	1							105	T	0	7	27			7	27
	18	S	0	0	1							111	T	0	0	0
	22	T	0	0	1							117	T	0	0	44				44
	22	T	0	0	1							119	S	0	0	6				6
	22	T	0	0	2							121	S	0	0	48				48
	22	T	0	0	1							123	S	0	0	79				79
	22	T	0	0	2							125	S	0	0	108				108
	22	T	0	0	1							127	S	0	0	133				133
	22	T	0	0	2							131	S	0	0	113				113
	23	T	0	1	1							135	S	0	0	27				27
	23	T	0	0	2							160	Y	0	0	0
	23	T	0	1	1							165	S	0	0	31				31
	23	T	0	0	1							174	Y	0	0	17				17
	27	S	0	3	11				11			178	S	0	0	39				39
	27	S	2	2	15				15			184	S	11	0	0		11
	27	S	0	0	7				7			199	Y	0	0	16				16
	27	S	0	0	2							204	S	0	0	15				15
	27	S	0	0	2							213	Y	0	0	23				23
	27	S	0	0	1							217	S	0	0	39				39
	27	S	0	0	1							232	S	0	6	275			6	275
	27	S	1	7	27			7	27			233	S	0	0	29				29
	27	S	1	1	9				9			246	S	0	0	48				48
	27	S	0	0	5							264	S	0	0	88				88
	27	S	0	0	1							277	S	0	0	21				21
	27	S	0	0	1							293	Y	7	0	13		7		13
	27	S	0	0	2							298	S	0	8	0			8
	27	S	0	0	1							307	Y	0	0	0
	27	S	0	0	1							311	S	0	7	21			7	21
	27	S	0	0	1							326	Y	0	0	0
	27	S	0	0	1							331	S	0	0	6				6
	27	S	0	0	1							340	Y	0	0	17				17
	27	S	0	0	3							344	S	24	28	53		24	28	53
	27	S	0	0	1							365	Y	0	0	10				10
	29	T	0	0	1							370	S	0	0	0
	29	T	1	4	14				14			379	Y	0	0	0
	29	T	0	1	6				6			383	Y	0	0	10				10
	29	T	0	0	1							399	Y	0	0	0
	29	T	0	5	19				19			404	S	0	6	28			6	28
	29	T	0	4	19				19			407	S	0	0	0
	29	T	0	0	1							410	S	0	0	62				62
	29	T	0	1	5							413	Y	0	0	9				9
	29	T	0	0	7				7			417	S	0	0	11				11
	29	T	0	0	3							438	S	0	0	0
	29	T	0	0	2							447	Y	0	0	7				7
	29	T	0	0	1							451	S	11	10	42		11	10	42
	29	T	0	0	1							477	Y	0	0	10				10
	29	T	0	0	1							551	S	0	0	11				11
	29	T	0	0	1							564	S	0	0	25				25
	29	T	0	0	5							623	S	0	0	0
	29	T	0	0	4							643	S	0	6	108			6	108
	29	T	0	0	3							645	S	0	0	30				30
	29	T	0	0	1							647	S	0	0	32				32
	29	T	0	0	2							651	S	0	0	84				84
	29	T	0	0	1							654	S	0	0	44				44
	47	T	0	0	1							655	T	0	0	20				20
	47	T	0	0	1							659	S	0	0	74				74
	53	S	0	0	1							660	S	0	0	25				25
	53	S	0	4	2							661	S	0	0	54				54
	53	S	0	1	12				12			683	T	0	0	0
	53	S	0	0	1							685	T	0	0	0
	54	S	0	0	1
	57	T	0	1	2							sum		53	108	2274		53	108	2274
	57	T	0	0	2
	57	T	0	4	2
	57	T	0	1	12				12
	57	T	0	0	1
	57	T	0	0	1
	59	S	0	0	5
	60	T	0	0	1
	60	T	0	0	1
	60	T	0	1	2
	60	T	0	0	5
	60	T	0	0	1
	63	S	0	0	1
	71	Y	0	0	1
	77	Y	0	0	2
	88	Y	0	0	1
	88	Y	0	0	1
	88	Y	0	0	1
	92	T	1	8	33			8	33
	92	T	0	0	3
	92	T	1	9	25			9	25
	92	T	0	0	1
	92	T	0	0	1
	92	T	2	6	18			6	18
	92	T	0	0	1
	92	T	0	0	1
	95	T	0	3	5
	95	T	0	0	3
	95	T	0	0	1
	95	T	0	0	1
	105	T	0	7	27			7	27
	111	T	0	0	2
	117	T	0	0	32				32
	117	T	0	0	3
	117	T	0	0	6				6
	117	T	0	0	6				6
	117	T	0	0	5
	117	T	0	0	3
	117	T	0	0	2
	117	T	0	0	1
	117	T	0	0	1
	117	T	0	0	3
	117	T	0	0	1
	117	T	0	0	1
	117	T	0	0	1
	119	S	0	0	4
	119	S	0	0	2
	119	S	0	0	6				6
	119	S	0	0	1
	119	S	0	0	1
	121	S	0	0	20				20
	121	S	0	0	8				8
	121	S	0	0	7				7
	121	S	0	0	7				7
	121	S	0	0	6				6
	121	S	0	0	5
	121	S	0	0	3
	121	S	0	0	2
	121	S	0	0	2
	121	S	0	0	1
	121	S	0	0	1
	121	S	0	0	1
	123	S	0	0	36				36
	123	S	0	0	13				13
	123	S	0	0	12				12
	123	S	0	0	11				11
	123	S	0	0	7				7
	123	S	0	0	3
	123	S	0	0	3
	123	S	0	0	2
	123	S	0	0	1
	123	S	0	0	1
	123	S	0	0	1
	125	S	0	0	69				69
	125	S	0	0	15				15
	125	S	0	0	6				6
	125	S	0	0	6				6
	125	S	0	0	5
	125	S	0	0	1
	125	S	0	0	1
	125	S	0	0	1
	125	S	0	0	1
	125	S	0	0	1
	125	S	0	0	1
	125	S	0	0	12				12
	125	S	0	0	1
	127	S	0	0	93				93
	127	S	0	0	7				7
	127	S	0	0	7				7
	127	S	0	0	5
	127	S	0	0	3
	127	S	0	0	15				15
	127	S	0	0	11				11
	127	S	0	0	1
	127	S	0	0	1
	127	S	0	0	1
	131	S	0	0	58				58
	131	S	0	0	21				21
	131	S	0	0	8				8
	131	S	0	0	6				6
	131	S	0	0	3
	131	S	0	0	1
	131	S	0	0	13				13
	131	S	0	0	7				7
	131	S	0	0	5
	131	S	0	0	1
	131	S	0	0	1
	131	S	0	0	1
	135	S	0	0	6				6
	135	S	0	0	5
	135	S	0	0	5
	135	S	0	0	1
	135	S	0	0	21				21
	135	S	0	0	3
	135	S	0	0	3
	135	S	0	0	3
	160	Y	0	0	1
	160	Y	0	0	1
	165	S	3	4	24				24
	165	S	0	0	7				7
	165	S	0	0	2
	174	Y	0	0	10				10
	174	Y	0	0	7				7
	174	Y	0	0	2
	174	Y	0	0	1
	178	S	0	0	6				6
	178	S	0	0	2
	178	S	2	4	33				33
	178	S	0	0	2
	184	S	11	5	2		11
	199	Y	0	0	10				10
	199	Y	0	0	6				6
	204	S	5	3	1
	204	S	0	0	6				6
	204	S	0	0	9				9
	213	Y	2	2	14				14
	213	Y	0	1	0
	213	Y	0	0	9				9
	217	S	0	1	11				11
	217	S	1	4	28				28
	217	S	0	1	0
	232	S	0	6	218			6	218
	232	S	0	0	1
	232	S	0	0	33				33
	232	S	0	0	18				18
	232	S	0	0	2
	232	S	0	0	6				6
	233	S	0	1	22				22
	233	S	0	0	7				7
	233	S	0	0	5
	233	S	0	0	1
	233	S	0	0	2
	233	S	0	0	1
	246	S	1	2	16				16
	246	S	0	0	18				18
	246	S	0	0	8				8
	246	S	0	0	6				6
	246	S	0	0	5
	246	S	0	0	1
	264	S	2	0	34				34
	264	S	0	0	33				33
	264	S	0	0	7				7
	264	S	0	0	2
	264	S	0	0	8				8
	264	S	0	0	6				6
	264	S	0	0	1
	277	S	4	5	21				21
	293	Y	7	2	13		7		13
	293	Y	0	0	3
	298	S	0	1	1
	298	S	1	8	1			8
	298	S	0	0	3
	298	S	0	0	4
	307	Y	0	0	1
	307	Y	2	0	5
	307	Y	0	0	4
	311	S	0	0	7				7
	311	S	3	7	14			7	14
	326	Y	0	0	5
	326	Y	0	0	2
	331	S	0	0	2
	331	S	0	0	1
	331	S	0	0	2
	331	S	0	0	2
	331	S	0	0	6				6
	331	S	0	0	3
	340	Y	0	0	11				11
	340	Y	0	0	6				6
	344	S	0	0	3
	344	S	0	0	2
	344	S	24	28	53		24	28	53
	344	S	0	0	1
	365	Y	0	0	10				10
	365	Y	0	0	5
	370	S	0	0	2
	370	S	0	1	1
	370	S	0	0	5
	370	S	0	0	3
	379	Y	1	1	3
	379	Y	0	0	4
	379	Y	0	0	3
	383	Y	0	0	10				10
	399	Y	0	0	3
	399	Y	0	0	1
	404	S	0	0	1
	404	S	4	6	5			6
	404	S	0	3	11				11
	404	S	0	0	2
	404	S	0	0	1
	404	S	0	0	17				17
	404	S	0	0	3
	404	S	0	0	1
	404	S	0	0	1
	407	S	1	3	3
	407	S	0	0	2
	410	S	2	5	25				25
	410	S	0	0	17				17
	410	S	0	0	11				11
	410	S	0	0	9				9
	410	S	0	0	1
	413	Y	0	0	9				9
	413	Y	0	0	3
	413	Y	0	0	1
	413	Y	0	0	1
	417	S	5	2	3
	417	S	0	0	1
	417	S	0	0	11				11
	417	S	0	0	1
	417	S	0	0	1
	438	S	0	0	5
	447	Y	0	0	7				7
	447	Y	0	0	5
	451	S	0	0	5
	451	S	11	10	42		11	10	42
	477	Y	3	3	10				10
	477	Y	0	1	1
	551	S	0	0	11				11
	564	S	2	3	25				25
	623	S	0	0	2
	623	S	0	0	1
	623	S	0	0	1
	623	S	0	0	1
	623	S	0	0	1
	623	S	0	0	1
	643	S	0	6	41			6	41
	643	S	0	1	27				27
	643	S	0	0	22				22
	643	S	0	0	12				12
	643	S	0	0	6				6
	643	S	0	0	3
	643	S	0	0	3
	643	S	0	0	3
	643	S	0	0	3
	643	S	0	0	2
	643	S	0	0	2
	643	S	0	0	2
	643	S	0	0	1
	643	S	0	0	1
	643	S	0	0	1
	643	S	0	0	1
	643	S	0	0	1
	643	S	0	0	1
	643	S	0	0	1
	645	S	0	0	6				6
	645	S	0	0	6				6
	645	S	0	0	6				6
	645	S	0	0	5
	645	S	0	0	2
	645	S	0	0	2
	645	S	0	0	1
	645	S	0	0	1
	645	S	0	0	1
	645	S	0	0	12				12
	645	S	0	0	3
	645	S	0	0	1
	645	S	0	0	1
	645	S	0	0	1
	647	S	0	1	8				8
	647	S	0	0	24				24
	647	S	0	0	3
	647	S	0	0	3
	647	S	0	0	1
	647	S	0	0	1
	647	S	0	0	1
	647	S	0	0	1
	647	S	0	0	1
	651	S	0	2	25				25
	651	S	0	1	0
	651	S	0	0	13				13
	651	S	1	0	10				10
	651	S	0	0	6				6
	651	S	0	0	6				6
	651	S	0	0	2
	651	S	0	0	1
	651	S	0	0	24				24
	651	S	0	0	1
	651	S	0	0	1
	651	S	0	0	1
	654	S	0	0	26				26
	654	S	0	0	3
	654	S	0	0	2
	654	S	0	0	1
	654	S	0	1	0
	654	S	0	0	6				6
	654	S	0	0	6				6
	654	S	0	0	6				6
	654	S	0	0	3
	654	S	0	0	2
	654	S	0	0	2
	654	S	0	0	1
	654	S	0	0	1
	654	S	0	0	1
	654	S	0	0	1
	654	S	0	0	1
	655	T	0	0	10				10
	655	T	0	0	4
	655	T	0	0	1
	655	T	0	0	1
	655	T	0	0	1
	655	T	1	0	10				10
	655	T	0	0	3
	655	T	0	0	2
	655	T	0	0	1
	655	T	0	0	1
	655	T	0	0	1
	655	T	0	0	1
	655	T	0	1	0
	659	S	0	2	18				18
	659	S	0	0	2
	659	S	0	1	27				27
	659	S	0	0	13				13
	659	S	0	0	5
	659	S	0	0	4
	659	S	0	0	3
	659	S	0	0	3
	659	S	0	0	2
	659	S	0	0	2
	659	S	1	0	10				10
	659	S	0	0	6				6
	659	S	0	0	3
	659	S	0	0	1
	659	S	0	0	1
	660	S	0	0	7				7
	660	S	0	0	1
	660	S	0	0	6				6
	660	S	0	0	6				6
	660	S	0	0	3
	660	S	0	0	2
	660	S	0	0	2
	660	S	0	0	2
	660	S	0	0	1
	660	S	0	0	1
	660	S	0	0	1
	660	S	0	0	6				6
	660	S	0	0	3
	660	S	0	0	2
	660	S	0	0	2
	660	S	0	0	1
	660	S	0	0	1
	660	S	0	0	1
	661	S	0	0	2
	661	S	0	1	8				8
	661	S	0	0	22				22
	661	S	0	0	1
	661	S	0	0	1
	661	S	0	0	1
	661	S	0	0	1
	661	S	0	0	1
	661	S	0	0	24				24
	661	S	0	0	3
	661	S	0	0	3
	661	S	0	0	1
	661	S	0	0	1
	661	S	0	0	1
	683	T	0	0	4
	683	T	0	0	5
	685	T	0	0	1
			0	1	5
			0	0	3
			0	0	2
			0	0	2
			0	0	1
			0	0	1
			0	0	1
			0	0	4
			0	0	3
			0	0	3
			0	0	1
			0	0	1
			0	0	8				8
			0	0	2
			1	4	14				14
			0	3	11				11
			2	2	15				15
			0	1	6				6
			0	1	1
			0	0	2
			0	0	2
			1	7	27			7	27
			0	5	19				19
			0	4	19				19
			1	1	9				9
			0	1	1
			0	0	2
			0	0	1
			0	0	2
			0	0	1
			0	0	1
			0	0	2
			1	8	33			8	33
			0	0	1
			1	9	25			9	25
			2	6	18			6	18
			0	3	5
			0	7	27			7	27
			0	0	2
			0	0	93				93
			0	0	69				69
			0	0	58				58
			0	0	36				36
			0	0	32				32
			0	0	20				20
			0	0	5
			0	0	4
			0	0	1
			3	4	24				24
			0	0	10				10
			0	0	6				6
			0	0	1
			11	5	2		11
			2	4	33				33
			0	0	10				10
			5	3	1
			2	2	14				14
			0	1	11				11
			1	4	28				28
			0	6	218			6	218
			1	2	16				16
			0	1	22				22
			2	0	34				34
			4	5	21				21
			7	2	13		7		13
			0	1	1
			0	0	1
			1	8	1			8
			0	0	7				7
			2	0	5
			0	0	2
			3	7	14			7	14
			0	0	5
			0	0	1
			0	0	11				11
			0	0	2
			0	0	2
			24	28	53		24	28	53
			0	0	10				10
			0	0	2
			0	0	1
			1	1	3
			0	1	1
			0	0	4
			0	0	10				10
			0	0	3
			0	0	1
			4	6	5			6
			2	5	25				25
			0	3	11				11
			1	3	3
			5	2	3
			0	0	9				9
			0	0	9				9
			0	0	1
			0	0	7				7
			0	0	5
			11	10	42		11	10	42
			3	3	10				10
			0	1	1
			0	0	11				11
			2	3	25				25
			0	6	41			6	41
			0	2	25				25
			0	2	18				18
			0	0	26				26
			0	0	10				10
			0	0	7				7
			0	0	6				6
			0	0	3
			0	0	2
			0	0	4
			0	0	1
			0	0	5
			0	0	1
			0	0	1
			0	2	3
			0	0	8				8
			0	0	2
			1	4	14				14
			0	3	11				11
			2	2	15				15
			0	1	6				6
			0	1	5
			0	1	1
			0	0	7				7
			0	0	3
			0	0	2
			0	0	2
			0	0	2
			0	0	2
			0	0	2
			0	0	2
			0	0	1
			0	0	1
			0	0	1
			0	0	1
			0	0	1
			0	0	1
			0	0	1
			0	0	1
			0	0	1
			0	0	1
			0	0	1
			1	7	27			7	27
			0	5	19				19
			0	4	19				19
			1	1	9				9
			0	1	1
			0	0	5
			0	0	4
			0	0	3
			0	0	3
			0	0	2
			0	0	1
			0	0	1
			0	0	1
			0	0	1
			0	0	1
			0	0	1
			0	0	1
			0	4	2
			0	1	12				12
			0	1	2
			0	0	1
			0	0	5
			0	0	2
			0	0	1
			0	0	1
			0	0	1
			0	0	2
			1	8	33			8	33
			0	0	3
			0	0	1
			0	0	1
			1	9	25			9	25
			0	0	1
			0	0	1
			2	6	18			6	18
			0	3	5
			0	0	1
			0	7	27			7	27
			0	0	2
			0	0	93				93
			0	0	69				69
			0	0	58				58
			0	0	36				36
			0	0	32				32
			0	0	21				21
			0	0	20				20
			0	0	15				15
			0	0	13				13
			0	0	12				12
			0	0	11				11
			0	0	8				8
			0	0	7				7
			0	0	7				7
			0	0	7				7
			0	0	6				6
			0	0	6				6
			0	0	6				6
			0	0	6				6
			0	0	5
			0	0	5
			0	0	5
			0	0	5
			0	0	4
			0	0	3
			0	0	3
			0	0	3
			0	0	3
			0	0	2
			0	0	1
			0	0	1
			0	0	1
			0	0	1
			0	0	1
			3	4	24				24
			0	0	10				10
			0	0	7				7
			0	0	6				6
			0	0	2
			0	0	2
			0	0	1
			11	5	2		11
			2	4	33				33
			0	0	10				10
			0	0	6				6
			5	3	1
			2	2	14				14
			0	1	11				11
			0	1	0
			0	0	9				9
			1	4	28				28
			0	6	218			6	218
			1	2	16				16
			0	1	22				22
			2	0	34				34
			0	0	33				33
			0	0	18				18
			0	0	8				8
			0	0	7				7
			0	0	5
			0	0	1
			4	5	21				21
			7	2	13		7		13
			0	1	1
			0	0	3
			0	0	1
			1	8	1			8
			0	0	7				7
			2	0	5
			0	0	4
			0	0	2
			3	7	14			7	14
			0	0	5
			0	0	2
			0	0	1
			0	0	11				11
			0	0	6				6
			0	0	3
			0	0	2
			0	0	2
			24	28	53		24	28	53
			0	0	10				10
			0	0	5
			0	0	2
			0	0	1
			1	1	3
			0	1	1
			0	0	4
			0	0	3
			0	0	10				10
			0	0	3
			0	0	1
			0	0	1
			4	6	5			6
			2	5	25				25
			0	3	11				11
			1	3	3
			5	2	3
			0	0	17				17
			0	0	11				11
			0	0	9				9
			0	0	9				9
			0	0	3
			0	0	2
			0	0	1
			0	0	1
			0	0	1
			0	0	7				7
			0	0	5
			0	0	5
			11	10	42		11	10	42
			3	3	10				10
			0	1	1
			0	0	11				11
			2	3	25				25
			0	6	41			6	41
			0	2	25				25
			0	2	18				18
			0	1	27				27
			0	1	8				8
			0	0	26				26
			0	0	22				22
			0	0	13				13
			0	0	12				12
			0	0	10				10
			0	0	7				7
			0	0	6				6
			0	0	6				6
			0	0	6				6
			0	0	6				6
			0	0	5
			0	0	4
			0	0	3
			0	0	3
			0	0	3
			0	0	2
			0	0	2
			0	0	2
			0	0	2
			0	0	2
			0	0	2
			0	0	1
			0	0	1
			0	0	1
			0	0	1
			0	0	1
			0	0	1
			0	0	4
			0	0	1
			0	0	5
	Locations		321	618	6435		159	324	5412

## Sheet: Final summary
	Location		Control filt before plus (right)	Low filt before plus (right)	High filt before plus (right)
	6	T
	7	T			8
	9	S
	12	S
	18	S
	22	T
	23	T
	27	S		7	69
	29	T			65
	47	T
	53	S			12
	54	S
	57	T			12
	59	S
	60	T
	63	S
	71	Y
	77	Y
	88	Y
	92	T		23	76
	95	T
	105	T		7	27
	111	T
	117	T			44
	119	S			6
	121	S			48
	123	S			79
	125	S			108
	127	S			133
	131	S			113
	135	S			27
	160	Y
	165	S			31
	174	Y			17
	178	S			39
	184	S	11
	199	Y			16
	204	S			15
	213	Y			23
	217	S			39
	232	S		6	275
	233	S			29
	246	S			48
	264	S			88
	277	S			21
	293	Y	7		13
	298	S		8
	307	Y
	311	S		7	21
	326	Y
	331	S			6
	340	Y			17
	344	S	24	28	53
	365	Y			10
	370	S
	379	Y
	383	Y			10
	399	Y
	404	S		6	28
	407	S
	410	S			62
	413	Y			9
	417	S			11
	438	S
	447	Y			7
	451	S	11	10	42
	477	Y			10
	551	S			11
	564	S			25
	623	S
	643	S		6	108
	645	S			30
	647	S			32
	651	S			84
	654	S			44
	655	T			20
	659	S			74
	660	S			25
	661	S			54
	683	T
	685	T
	sum		53	324	5412
	sites		4	10	52
